# Supplementary material for: Horizontal Gene Transfer and Drug Resistance Involving Mycobacterium tuberculosis
Source: Antibiotics (Basel). 2023 Aug 25;12(9):1367. doi: 10.3390/antibiotics12091367 (PMC10526031; doi:10.3390/antibiotics12091367)
Supplement: Supplementary file 1 [file antibiotics-12-01367-s001.zip]

Archive with 3 entries (3 files):
- 23S_16S.FAS
- RPL43.FAS
- RPS43.FAS
