# Supplementary material for: Horizontal Gene Transfer and Drug Resistance Involving Mycobacterium tuberculosis
Source: Antibiotics (Basel). 2023 Aug 25;12(9):1367. doi: 10.3390/antibiotics12091367 (PMC10526031; doi:10.3390/antibiotics12091367)
Supplement: Supplementary file 1 [file antibiotics-12-01367-s001.zip › 23S_16S.FAS]

>NC_022663_M_kansasii 4764
TAAGTGTCTAAGGGCGCATGGTGGATGCCTTGGCATCGAGAGCCGATGAAGGACGTGGGAGGCTGCGATAAGCCTCGGGGAGCTGTCAACCGAGCGTGGATCCGAGGATTTCCGAATGGGGAAACCCAGCACGAGTGATGTCGTGTTACCCGCATCTGAATATATAGGGTGC-GGGAGGG-AACGCGGGGAAGTGAAACATCTCAGTACCCGTAGGAGAAGAAAACAAA-AGTGATTCCGTAAGTAGTGGCGAGCGAACGCGGAACATGGCTAAACCGCACGCATGGGTAACCGGGTAGGGGTTGTGTGTGCGGGGTTGTGGGATCGATACGTCTCAGCTCTACC-CGGCTGAGGGGCAGTCAGAAAGTGTCGTGGTTAACGGAAGTGG-CCTGGGATGGTCTGCCGTAGACGGTGAGAGCCCGGTACGTGAAAACCCGGCACCTGCCTTGTAT-CAA-TTCCCGAGTAGCAGCGGGCCCGTGGAATCTGCTGTGAATCTGCCGGGACCACCCGGTAAGCCTAAATACTCCTCGATGACCGATAGCGGAATAGTACCGTGAGGGAATGGTGAAAAGTACCCCGGGAGGGGAGTGAAAGAGTACCTGAAACCGTGTGCCTACAATCCGTCAGAGCCCTTTC---------------GTGGGGTGATGGCGTGCCTTTTGAAGAATGAGCCTGCGAGTCAGGGACATGTCGCGAGGTTAACCCG-TGCGGGGTAGCCGCAGCGAAAGCGAGTCTGAATAGGGCGTATCGCG--------CGCGAGCGTGTGTAGTGGCGTGTTCTGGACCCGAAGCGGAGTGATCTACCCATGGCCAGGGTGAAGCGCGGGTAAGACCGCGTGGAGGCCCGAACCCACTTAGGTTGAAGACTGAGGGGATGAGCTGTGGGTAGGGGTGAAAGGCCAATCAAACTCCGTGATAGCTGGTTCTCCCCGAAATGCATTTAGGTGCAGCGTTGCGTGTTTCACCACGGAGGTAGAGCTACTGGATGGCCGATGGGCCCCACTAGGTTACTGACGTCAGCCAAACTCCGAATGCCGTGGTGT---ATAGCGTGGCAGTGAGACGGCGGGGGATAAGCTCCGTACGTCGAAAGGGAAACAGCCCAGATCGCCGGCTAAGGCCCCAAAGCGTGTGCTAAGTGGGAAAGGATGTGCAGTCGCAGAGACAACCAGGAGGTTGGCTTAGAAGCAGCCACCCTTGAAAGAGTGCGTAATAGCTCACTGGTCAAGTGATTGTGCGCCGATAATGTAGCGGGGCTCAAGCACACCGCCGAAGCCGCGACA----------------------ACC-----GCA---AGGTTGGGTAGGGGAGCGTCCCTCATTCAGCGAAGCTGCCGGGTGACCG-GTGGTGGAGG-ATGGGGGAGTGAGAATGCAGGCATGAGTAGCGATAAGGCAAGTGAGAACCTTGCCCGCCGAAAGACCAAGGGTTCCTGGGCCAGGCCAGTCCGCCCAGGGTGAGTCGGGACCTAAGGCGAGGCCGACAGGCGTAGTCGATGGACAACGGGTTGATATTCCCGTACCCGTGTGTGGGCGCCCGTGATGAATCAGCGGTACTAACCACCCAAAACCGGATCGATCAC-TCCCCTTCGGGGG-CGTGGAGGTCTG-GGGCTGCGTGGAGCCTTCGCTGGTAGTAGTCAAGCGATGGGGTGACGCAGGAAGGCAGCCGTACCAGTCAGTGGTAATACTGGGGCAAGCCAGTAGGGAGAGCGATAGGCAAATCCGTCGCTCACAA-ATCCTGAGAGGTGACGCATAGCCGATTGAGGCGAATTCGGTGATCCTCTGCTGCCAAGAAAAGCCTCTAGCGAGCACACACACGGCCCGTACCCCAAACCGACACAGGTGGTCAGGTAGAGAATACCAAGGCGTACGAGATAACTATGGTTAAGGAACTCGGCAAAATGCCCCCGTAACTTCGGGAGAAGGGGGACCGGAATACCGTGAACACCCTTGCGG-TGGGAGCGGGA-TTCGGTCGCAGAAACCAGTGAGAAGCGACTGTTTACTAAAAACACAGGTCCGTGCGAAGTCGCAAGACGATGTATACGGACTGACGCCTGCCCGGTGCTGGAAGGTTAAGAGGACCCGTTAACCC---GC-A-AGGGTGAAGCGGAGAATTTAAGCCCCAGTAAACGGCGGTGGTAACTATAACCATCCTAAGGTAGCGAAATTCCTTGTCGGGTAAGTTCCGACCTGCACGAATGGCGTAACGACTTCTCAACTGTCTCAACCATAGACTCGGCGAAATTGCACTACGAGTAAAGATGCTCGTTACGCGCGGCAGGACGAAAAGACCCCGGGACCTTCACTACAACTTGGTATTGGTGTTCGGTACGGTTTGTGTAGGATAGGTGGGAGACTGTGAAACCTCAACGCCAGTTGGGGTGGAGTCGTTGTTGAAATACCACTCTGATCGTATTGGACACCTAACGTCGAACCCTGAATCGGGTTCACGGACAGTGCCTGGCGGGTAGTTTAACTGGGGCGGTTGCCTCCTAAAATGTAACGGAGGCGCCCAAAGGTTCCCTCAACCTGGACGGCAATCAGGTGGCGAGTGTAAGTGCACAAGGGAGCTTGACTGCGAGACCTACAAGTCAAGCAGGGACGAAAGTCGGGACTAGTGATCCGGCACCTCTGAGTGGAAGGGGTGTCGCTCAACGGATAAAAGGTACCCCGGGGATAACAGGCTGATCTTCCCCAAGAGTCCATATCGACGGGATGGTTTGGCACCTCGATGTCGGCTCGTCGCATCCTGGGGCTGGAGCAGGTCCCAAGGGTTGGGCTGTTCGCCCATTAAAGCGGCACGCGAGCTGGGTTTAGAACGTCGTGAGACAGTTCGGTCTCTATCCGCCGCGCGCGTCAGAAGCTTGAGGAAACCTGTCCCTAGTACGAGAGGACCGGGACGGACGAACCTCTAGTGCACCAGTTGTCCCACCAGGGGCACCGCTGGATAGCTACGTTCGGACAGGATAACCGCTGAAAGCATCTAAGCGGGAAACCTTCTCCAAGATCAGGCTTCTCACCCACT-TGGTGGGATAAGGCCCCCCGCAGAACACGGGTTCGATAGGCCAGACCTGGAAG-CTCAGTAATGAGTGAAGGGAACTGGCACTAACCGGCCGAAAACTTACCAAC-TGTTTGGAGAGTTTGATCCTGGCTCAGGACGAACGCTGGCGGCGTGCTTAACACATGCAAGTCGAACGGAAAGGTCTCT---------------TCGGAGACACTCGAGTGGCGAACGGGTGAGTAACACGTGGGCAATCTGCCCTGCACACC-GGGATAAGCCTGGGAAACTGGGTCTAATACCGGATAGGACC-ACTTGGCGCATGCC-TTGTGGTGGAAA--GC----------------TT----TTGCGGTGTGGGATGGGCCCGCGGCCTATCAGCTTGTTGGTGGGGTGACGGCCTACCAAGGCGACGACGGGTAGCCGGCCTGAGAGGGTGTCCGGCCACACTGGGACTGAGATACGGCCCAGACTCCTACGGGAGGCAGCAGTGGGGAATATTGCACAATGGGCGCAAGCCTGATGCAGCGACGCCGCGTGGGGGATGACGGCCTTCGGGTTGTAAACCTCTTTCACCATCGACGAAGGTCCGGG--TTCTCTCGGATTGACGGTAGGTGGAGAAGAAGCACCGGCCAACTACGTGCCAGCAGCCGCGGTAATACGTAGGGTGCGAGCGTTGTCCGGAATTACTGGGCGTAAAGAGCTCGTAGGTGGTTTGTCGCGTTGTTCGTGAAATCTCACGGCTTAACTGTGAGCGTGCGGGCGATACGGGCAGACTAGAGTACTGCAGGGGAGACTGGAATTCCTGGTGTAGCGGTGGAATGCGCAGATATCAGGAGGAACACCGGTGGCGAAGGCGGGTCTCTGGGCAGTAACTGACGCTGAGGAGCGAAAGCGTGGGGAGCGAACAGGATTAGATACCCTGGTAGTCCACGCCGTAAACGGTGGGTACTAGGTGTGGGTTTCCTTCCTT--GGGATCCGTGCCGTAGCTAACGCATTAAGTACCCCGCCTGGGGAGTACGGCCGCAAGGCTAAAACTCAAAGGAATTGACGGGGGCCCGCACAAGCGGCGGAGCATGTGGATTAATTCGATGCAACGCGAAGAACCTTACCTGGGTTTGACATGCACAGGACGCGTCTAGAGATAGGCGTTCCCTTGTGGCCTGTGTGCAGGTGGTGCATGGCTGTCGTCAGCTCGTGTCGTGAGATGTTGGGTTAAGTCCCGCAACGAGCGCAACCCTTGTCTCATGTTGCCAGCGGGTAATGCCGGGGACTCGTGAGAGACTGCCGGGGTCAACTCGGAGGAAGGTGGGGATGACGTCAAGTCATCATGCCCCTTATGTCCAGGGCTTCACACATGCTACAATGGCCGGTACAAAGGGCTGCGATGCCGCGAGGTTAAGCGAATCCTT-TTAAAGCCGGTCTCAGTTCGGATCGGGGTCTGCAACTCGACCCCGTGAAGTCGGAGTCGCTAGTAATCGCAGATCAGCAACGCTGCGGTGAATACGTTCCCGGGCCTTGTACACACCGCCCGTCACGTCATGAAAGTCGGTAACACCCGAAGCCAGTGGCCTAACCC--T--CGGGAGGGAGCTGTCGAAGGTGGGATCGGCGATTGGGACGAAGTCGTAACAAGGTAGCCGTACCGGAAGGTGCGGCTGGATCACCTCCTTT
>NC_000962_Mtb_H37Rv 4764
TAAGTGTCTAAGGGCGCATGGTGGATGCCTTGGCATCGAGAGCCGATGAAGGACGTGGGAGGCTGCGATATGCCTCGGGGAGCTGTCAACCGAGCGTGGATCCGAGGATTTCCGAATGGGGAAACCCAGCACGAGTGATGTCGTGCTACCCGCATCTGAATATATAGGGTGC-GGGAGGG-AACGCGGGGAAGTGAAACATCTCAGTACCCGTAGGAGGAGAAAACAAT-TGTGATTCCGCAAGTAGTGGCGAGCGAACGCGGAACA-GGCTAAACCGCACGCATGGGTAACCGGGTAGGGGTTGTGTGTGCGGGGTTGTGGGAG-GATATGTCTCAGCGCTACC-CGGCTGAGAGGCAGTCAGAAAGTGTCGTGGTTAGCGGAAGTGG-CCTGGGATGGTCTGCCGTAGACGGTGAGAGCCCGGTACGCGAAAACCCGGCACCTGCCTAGTAT-CAA-TTCCCGAGTAGCAGCGGGCCCGTGGAATCCGCTGTGAATCCGCCGGGACCACCCGGTAAGCCTAAATACTCCTCGATGACCGATAGCGGATTAGTACCGTGAGGGAATGGTGAAAAGTACCCCGGGAGGGGAGTGAAAGAGTACCTGAAACCGTGTGCCTACAATCCGTCAGAGCCTCCTTTTCCTCTCCGGAGGAGGGTGGTGATGGCGTGCCTTTTGAAGAATGAGCCTGCGAGTCAGGGACATGTCGCAAGGTTAACCCG-TGTGGGGTAGCCGCAGCGAAAGCGAGTCTGAATAGGGCGACCCACACGCGCATACGCGCGTGTGAATAGTGGCGTGTTCTGGACCCGAAGCGGAGTGATCTACCCATGGCCAGGGTGAAGCGCGGGTAAGACCGCGTGGAGGCCCGAACCCACTTAGGTTGAAGACTGAGGGGATGAGCTGTGGGTAGGGGTGAAAGGCCAATCAAACTCCGTGATAGCTGGTTCTCCCCGAAATGCATTTAGGTGCAGCGTTGCGTGGTTCACCGCGGAGGTAGAGCTACTGGATGGCCGATGGGCCCTACTAGGTTACTGACGTCAGCCAAACTCCGAATGCCGTGGTGT---AAAGCGTGGCAGTGAGACGGCGGGGGATAAGCTCCGTACGTCGAAAGGGAAACAGCCCAGATCGCCGGCTAAGGCCCCCAAGCGTGTGCTAAGTGGGAAAGGATGTGCAGTCGCAAAGACAACCAGGAGGTTGGCTTAGAAGCAGCCACCCTTGAAAGAGTGCGTAATAGCTCACTGGTCAAGTGATTGTGCGCCGATAATGTAGCGGGGCTCAAGCACACCGCCGAAGCCGCGGCACATCCACCTT------------GTG-----GTG---GGTGTGGGTAGGGGAGCGTCCCTCATTCAGCGAAGCCACCGGGTGACCG-GTGGTGGAGG-GTGGGGGAGTGAGAATGCAGGCATGAGTAGCGACAAGGCAAGTGAGAACCTTGCCCGCCGAAAGACCAAGGGTTCCTGGGCCAGGCCAGTCCGCCCAGGGTGAGTCGGGACCTAAGGCGAGGCCGACAGGCGTAGTCGATGGACAACGGGTTGATATTCCCGTACCCGTGTGTGGGCGCCCGTGACGAATCAGCGGTACTAACCACCCAAAACCGGATCGATCAC-TCCCCTTCGGGGG-TGTGGAGTTCTG-GGGCTGCGTGGGAACTTCGCTGGTAGTAGTCAAGCGAAGGGGTGACGCAGGAAGGTAGCCGTACCAGTCAGTGGTAACACTGGGGCAAGCCGGTAGGGAGAGCGATAGGCAAATCCGTCGCTCACTA-ATCCTGAGAGGTGACGCATAGCCGGTTGAGGCGAATTCGGTGATCCTCTGCTGCCAAGAAAAGCCTCTAGCGAGCACACACACGGCCCGTACCCCAAACCGACACAGGTGGTCAGGTAGAGCATACCAAGGCGTACGAGATAACTATGGTTAAGGAACTCGGCAAAATGCCCCCGTAACTTCGGGAGAAGGGGGACCGGAATATCGTGAACACCCTTGCGG-TGGGAGCGGGA-TCCGGTCGCAGAAACCAGTGAGGAGCGACTGTTTACTAAAAACACAGGTCCGTGCGAAGTCGCAAGACGATGTATACGGACTGACGCCTGCCCGGTGCTGGAAGGTTAAGAGGACCCGTTAACCC---GC-A-AGGGTGAAGCGGAGAATTTAAGCCCCAGTAAACGGCGGTGGTAACTATAACCATCCTAAGGTAGCGAAATTCCTTGTCGGGTAAGTTCCGACCTGCACGAATGGCGTAACGACTTCTCAACTGTCTCAACCATAGACTCGGCGAAATTGCACTACGAGTAAAGATGCTCGTTACGCGCGGCAGGACGAAAAGACCCCGGGACCTTCACTACAACTTGGTATTGATGTTCGGTACGGTTTGTGTAGGATAGGTGGGAGACTGTGAAACCTCGACGCCAGTTGGGGCGGAGTCGTTGTTGAAATACCACTCTGATCGTATTGGGCATCTAACCTCGAACCCTGAATCGGGTTTAGGGACAGTGCCTGGCGGGTAGTTTAACTGGGGCGGTTGCCTCCTAAAATGTAACGGAGGCGCCCAAAGGTTCCCTCAACCTGGACGGCAATCAGGTGGCGAGTGTAAATGCACAAGGGAGCTTGACTGCGAGACTTACAAGTCAAGCAGGGACGAAAGTCGGGATTAGTGATCCGGCACCCCCGAGTGGAAGGGGTGTCGCTCAACGGATAAAAGGTACCCCGGGGATAACAGGCTGATCTTCCCCAAGAGTCCATATCGACGGGATGGTTTGGCACCTCGATGTCGGCTCGTCGCATCCTGGGGCTGGAGCAGGTCCCAAGGGTTGGGCTGTTCGCCCATTAAAGCGGCACGCGAGCTGGGTTTAGAACGTCGTGAGACAGTTCGGTCTCTATCCGCCGCGCGCGTCAGAAACTTGAGGAAACCTGTCCCTAGTACGAGAGGACCGGGACGGACGAACCTCTGGTGCACCAGTTGTCCCGCCAGGGGCACCGCTGGATAGCCACGTTCGGTCAGGATAACCGCTGAAAGCATCTAAGCGGGAAACCTTCTCCAAGATCAGGTTTCTCACCCACT-TGGTGGGATAAGGCCCCCCGCAGAACACGGGTTCAATAGGTCAGACCTGGAAG-CTCAGTAATGGGTGTAGGGAACTGGTGCTAACCGGCCGAAAACTTACAACA-TGTTTGGAGAGTTTGATCCTGGCTCAGGACGAACGCTGGCGGCGTGCTTAACACATGCAAGTCGAACGGAAAGGTCTCT---------------TCGGAGATACTCGAGTGGCGAACGGGTGAGTAACACGTGGGTGATCTGCCCTGCACTTC-GGGATAAGCCTGGGAAACTGGGTCTAATACCGGATAGGACC-ACGGGATGCATGTC-TTGTGGTGGAAAGCGC----------------TT----TAGCGGTGTGGGATGAGCCCGCGGCCTATCAGCTTGTTGGTGGGGTGACGGCCTACCAAGGCGACGACGGGTAGCCGGCCTGAGAGGGTGTCCGGCCACACTGGGACTGAGATACGGCCCAGACTCCTACGGGAGGCAGCAGTGGGGAATATTGCACAATGGGCGCAAGCCTGATGCAGCGACGCCGCGTGGGGGATGACGGCCTTCGGGTTGTAAACCTCTTTCACCATCGACGAAGGTCCGGG--TTCTCTCGGATTGACGGTAGGTGGAGAAGAAGCACCGGCCAACTACGTGCCAGCAGCCGCGGTAATACGTAGGGTGCGAGCGTTGTCCGGAATTACTGGGCGTAAAGAGCTCGTAGGTGGTTTGTCGCGTTGTTCGTGAAATCTCACGGCTTAACTGTGAGCGTGCGGGCGATACGGGCAGACTAGAGTACTGCAGGGGAGACTGGAATTCCTGGTGTAGCGGTGGAATGCGCAGATATCAGGAGGAACACCGGTGGCGAAGGCGGGTCTCTGGGCAGTAACTGACGCTGAGGAGCGAAAGCGTGGGGAGCGAACAGGATTAGATACCCTGGTAGTCCACGCCGTAAACGGTGGGTACTAGGTGTGGGTTTCCTTCCTT--GGGATCCGTGCCGTAGCTAACGCATTAAGTACCCCGCCTGGGGAGTACGGCCGCAAGGCTAAAACTCAAAGGAATTGACGGGGGCCCGCACAAGCGGCGGAGCATGTGGATTAATTCGATGCAACGCGAAGAACCTTACCTGGGTTTGACATGCACAGGACGCGTCTAGAGATAGGCGTTCCCTTGTGGCCTGTGTGCAGGTGGTGCATGGCTGTCGTCAGCTCGTGTCGTGAGATGTTGGGTTAAGTCCCGCAACGAGCGCAACCCTTGTCTCATGTTGCCAGCACGTAATGGTGGGGACTCGTGAGAGACTGCCGGGGTCAACTCGGAGGAAGGTGGGGATGACGTCAAGTCATCATGCCCCTTATGTCCAGGGCTTCACACATGCTACAATGGCCGGTACAAAGGGCTGCGATGCCGCGAGGTTAAGCGAATCC-T-TAAAAGCCGGTCTCAGTTCGGATCGGGGTCTGCAACTCGACCCCGTGAAGTCGGAGTCGCTAGTAATCGCAGATCAGCAACGCTGCGGTGAATACGTTCCCGGGCCTTGTACACACCGCCCGTCACGTCATGAAAGTCGGTAACACCCGAAGCCAGTGGCCTAACCC--T--CGGGAGGGAGCTGTCGAAGGTGGGATCGGCGATTGGGACGAAGTCGTAACAAGGTAGCCGTACCGGAAGGTGCGGCTGGATCACCTCCTTT
>NC_015848_M_canettii 4764
TAAGTGTCTAAGGGCGCATGGTGGATGCCTTGGCATCGAGAGCCGATGAAGGACGTGGGAGGCTGCGATATGCCTCGGGGAGCTGTCAACCGAGCGTGGATCCGAGGATTTCCGAATGGGGAAACCCAGCACGAGTGATGTCGTGCTACCCGCATCTGAATATATAGGGTGC-GGGAGGG-AACGCGGGGAAGTGAAACATCTCAGTACCCGTAGGAGGAGAAAACAAT-TGTGATTCCGCAAGTAGTGGCGAGCGAACGCGGAACA-GGCTAAACCGCACGCATGGGTAACCGGGTAGGGGTTGTGTGTGCGGGGTTGTGGGAG-GATATGTCTCAGCGCTACC-CGGCTGAGAGGCAGTCAGAAAGTGTCGTGGTTAGCGGAAGTGG-CCTGGGATGGTCTGCCGTAGACGGTGAGAGCCCGGTACGCGAAAACCCGGCACCTGCCTAGTAT-CAA-TTCCCGAGTAGCAGCGGGCCCGTGGAATCCGCTGTGAATCCGCCGGGACCACCCGGTAAGCCTAAATACTCCTCGATGACCGATAGCGGATTAGTACCGTGAGGGAATGGTGAAAAGTACCCCGGGAGGGGAGTGAAAGAGTACCTGAAACCGTGTGCCTACAATCCGTCAGAGCCTCCTTTTCCTCTCCGGAGGAGGGTGGTGATGGCGTGCCTTTTGAAGAATGAGCCTGCGAGTCAGGGACATGTCGCAAGGTTAACCCG-TGTGGGGTAGCCGCAGCGAAAGCGAGTCTGAATAGGGCGATCCACACGCGCATACGCGCGTGTGGATAGTGGCGTGTTCTGGACCCGAAGCGGAGTGATCTACCCATGGCCAGGGTGAAGCGCGGGTAAGACCGCGTGGAGGCCCGAACCCACTTAGGTTGAAGACTGAGGGGATGAGCTGTGGGTAGGGGTGAAAGGCCAATCAAACTCCGTGATAGCTGGTTCTCCCCGAAATGCATTTAGGTGCAGCGTTGCGTGGTTCACCGCGGAGGTAGAGCTACTGGATGGCCGATGGGCCCTACTAGGTTACTGACGTCAGCCAAACTCCGAATGCCGTGGTGT---AAAGCGTGGCAGTGAGACGGCGGGGGATAAGCTCCGTACGTCGAAAGGGAAACAGCCCAGATCGCCGGCTAAGGCCCCCAAGCGTGTGCTAAGTGGGAAAGGATGTGCAGTCGCAAAGACAACCAGGAGGTTGGCTTAGAAGCAGCCACCCTTGAAAGAGTGCGTAATAGCTCACTGGTCAAGTGATTGTGCGCCGATAATGTAGCGGGGCTCAAGCACACCGCCGAAGCCGCGGCACATCCACCTT------------GTG-----GTG---GGTGTGGGTAGGGGAGCGTCCCTCATTCAGCGAAGCCACCGGGTGACCG-GTGGTGGAGG-GTGGGGGAGTGAGAATGCAGGCATGAGTAGCGACAAGGCAAGTGAGAACCTTGCCCGCCGAAAGACCAAGGGTTCCTGGGCCAGGCCAGTCCGCCCAGGGTGAGTCGGGACCTAAGGCGAGGCCGACAGGCGTAGTCGATGGACAACGGGTTGATATTCCCGTACCCGTGTGTGGGCGCCCGTGACGAATCAGCGGTACTAACCACCCAAAACCGGATCGATCAC-TCCCCTTCGGGGG-CGTGGAGTTCTG-GGGCTGCGTGGGAACTTCGCTGGTAGTAGTCAAGCGAAGGGGTGACGCAGGAAGGTAGCCGTACCAGTCAGTGGTAACACTGGGGCAAGCCGGTAGGGAGAGCGATAGGCAAATCCGTCGCTCACTA-ATCCTGAGAGGTGACGCATAGCCGGTTGAGGCGAATTCGGTGATCCTCTGCTGCCAAGAAAAGCCTCTAGCGAGCACACACACGGCCCGTACCCCAAACCGACACAGGTGGTCAGGTAGAGCATACCAAGGCGTACGAGATAACTATGGTTAAGGAACTCGGCAAAATGCCCCCGTAACTTCGGGAGAAGGGGGACCGGAATATCGTGAACACCCTTGCGG-TGGGAGCGGGA-TCCGGTCGCAGAAACCAGTGAGGAGCGACTGTTTACTAAAAACACAGGTCCGTGCGAAGTCGCAAGACGATGTATACGGACTGACGCCTGCCCGGTGCTGGAAGGTTAAGAGGACCCGTTAACCC---GC-A-AGGGTGAAGCGGAGAATTTAAGCCCCAGTAAACGGCGGTGGTAACTATAACCATCCTAAGGTAGCGAAATTCCTTGTCGGGTAAGTTCCGACCTGCACGAATGGCGTAACGACTTCTCAACTGTCTCAACCATAGACTCGGCGAAATTGCACTACGAGTAAAGATGCTCGTTACGCGCGGCAGGACGAAAAGACCCCGGGACCTTCACTACAACTTGGTATTGATGTTCGGTACGGTTTGTGTAGGATAGGTGGGAGACTGTGAAACCTCGACGCCAGTTGGGGCGGAGTCGTTGTTGAAATACCACTCTGATCGTATTGGGCATCTAACCTCGAACCCTGAATCGGGTTTAGGGACAGTGCCTGGCGGGTAGTTTAACTGGGGCGGTTGCCTCCTAAAATGTAACGGAGGCGCCCAAAGGTTCCCTCAACCTGGACGGCAATCAGGTGGCGAGTGTAAATGCACAAGGGAGCTTGACTGCGAGACTTACAAGTCAAGCAGGGACGAAAGTCGGGATTAGTGATCCGGCACCCCCGAGTGGAAGGGGTGTCGCTCAACGGATAAAAGGTACCCCGGGGATAACAGGCTGATCTTCCCCAAGAGTCCATATCGACGGGATGGTTTGGCACCTCGATGTCGGCTCGTCGCATCCTGGGGCTGGAGCAGGTCCCAAGGGTTGGGCTGTTCGCCCATTAAAGCGGCACGCGAGCTGGGTTTAGAACGTCGTGAGACAGTTCGGTCTCTATCCGCCGCGCGCGTCAGAAACTTGAGGAAACCTGTCCCTAGTACGAGAGGACCGGGACGGACGAACCTCTGGTGCACCAGTTGTCCCGCCAGGGGCACCGCTGGATAGCCACGTTCGGTCAGGATAACCGCTGAAAGCATCTAAGCGGGAAACCTTCTCCAAGATCAGGTTTCTCACCCACT-TGGTGGGATAAGGCCCCCCGCAGAACACGGGTTCAATAGGTCAGACCTGGAAG-CTCAGTAATGGGTGTAGGGAACTGGTGCTAACCGGCCGAAAACTTACAACA-TGGTTGGAGAGTTTGATCCTGGCTCAGGACGAACGCTGGCGGCGTGCTTAACACATGCAAGTCGAACGGAAAGGTCTCT---------------TCGGAGATACTCGAGTGGCGAACGGGTGAGTAACACGTGGGTGATCTGCCCTGCACTTC-GGGATAAGCCTGGGAAACTGGGTCTAATACCGGATAGGACC-ACGGGATGCATGTC-TTGTGGTGGAAAGCGC----------------TT----TAGCGGTGTGGGATGAGCCCGCGGCCTATCAGCTTGTTGGTGGGGTGACGGCCTACCAAGGCGACGACGGGTAGCCGGCCTGAGAGGGTGTCCGGCCACACTGGGACTGAGATACGGCCCAGACTCCTACGGGAGGCAGCAGTGGGGAATATTGCACAATGGGCGCAAGCCTGATGCAGCGACGCCGCGTGGGGGATGACGGCCTTCGGGTTGTAAACCTCTTTCACCATCGACGAAGGTCCGGG--TTCTCTCGGATTGACGGTAGGTGGAGAAGAAGCACCGGCCAACTACGTGCCAGCAGCCGCGGTAATACGTAGGGTGCGAGCGTTGTCCGGAATTACTGGGCGTAAAGAGCTCGTAGGTGGTTTGTCGCGTTGTTCGTGAAATCTCACGGCTTAACTGTGAGCGTGCGGGCGATACGGGCAGACTAGAGTACTGCAGGGGAGACTGGAATTCCTGGTGTAGCGGTGGAATGCGCAGATATCAGGAGGAACACCGGTGGCGAAGGCGGGTCTCTGGGCAGTAACTGACGCTGAGGAGCGAAAGCGTGGGGAGCGAACAGGATTAGATACCCTGGTAGTCCACGCCGTAAACGGTGGGTACTAGGTGTGGGTTTCCTTCCTT--GGGATCCGTGCCGTAGCTAACGCATTAAGTACCCCGCCTGGGGAGTACGGCCGCAAGGCTAAAACTCAAAGGAATTGACGGGGGCCCGCACAAGCGGCGGAGCATGTGGATTAATTCGATGCAACGCGAAGAACCTTACCTGGGTTTGACATGCACAGGACGCGTCTAGAGATAGGCGTTCCCTTGTGGCCTGTGTGCAGGTGGTGCATGGCTGTCGTCAGCTCGTGTCGTGAGATGTTGGGTTAAGTCCCGCAACGAGCGCAACCCTTGTCTCATGTTGCCAGCACGTAATGGTGGGGACTCGTGAGAGACTGCCGGGGTCAACTCGGAGGAAGGTGGGGATGACGTCAAGTCATCATGCCCCTTATGTCCAGGGCTTCACACATGCTACAATGGCCGGTACAAAGGGCTGCGATGCCGCGAGGTTAAGCGAATCC-T-TAAAAGCCGGTCTCAGTTCGGATCGGGGTCTGCAACTCGACCCCGTGAAGTCGGAGTCGCTAGTAATCGCAGATCAGCAACGCTGCGGTGAATACGTTCCCGGGCCTTGTACACACCGCCCGTCACGTCATGAAAGTCGGTAACACCCGAAGCCAGTGGCCTAACCC--T--CGGGAGGGAGCTGTCGAAGGTGGGATCGGCGATTGGGACGAAGTCGTAACAAGGTAGCCGTACCGGAAGGTGCGGCTGGATCACCTCCTTT
>NZ_CP011883_M_haemophilum 4764
TAAGTGCTTAAGGGCGCATGGTGGATGCCTTGGCATCGAGAGCCGATGAAGGACGTGGGAGGCTGCGATATGCCTCGGGGAGCTGTCAACCGAGCGTGGATCCGAGGATTTCCGAATGGGGAAACCCAGCACGAGTGATGTCGTGTTACCCGTATCTGAATATATAGGGTGC-GGGAGGG-AACGCGGGGAAGTGAAACATCTCAGTACCCGTAGGAGAAGAAAACAAT-TGTGATTCCGCAAGTAGTGGCGAGCGAACGTGGAATATGGCTAAACCGCACGCATGTGTAACCAGGTAGGGGTTGTGTGTGCGGGGTTGTGGGAGTGATACATCTCAGTTCTACC-TGGCTGAGGGGTAGTCAGAAAGTGTCGTGGTTAGCGGAAGTGG-CCTGGGATGGCCTGCCGTAGACGGTGAGAGCCCAGTACGCGAAAACCCGGCACCTACCTTGTGT-CAA-TTCCCGAGTAGCAGCGGGCCCGTGGAATCTGCTGTGAATCTGCCGGGACCACCCGGTAAGCCTAAATACTTCTCGATGACCGATAGCGGATTAGTACCGTGAGGGAATGGTGAAAAGTACCCCGGGAGGGGAGTGAAATAGTACCTGAAACCGTGTGCCTACAATCCGTCAGAGCCTCCTT---------------GTGGGGTGATGGCGTGCCTTTTGAAGAATGAGCCTGCGAGTCAGGGACATGTCGCGAGGTTAACCCG-TGTGGGGTAGCCGCAGCGAAAGCGAGTCTGAATAGGGCGTATCACG--------TGTGAGCGTGTGTAGTGGCATGTTCTGGACCCGAAGCGGAGTGATCTACCCATGGCCAGGGTGAAGCGCGGGTAAGACCGCGTGGAGGCCCGAACCCACTTAGGTTGAAGACTGAGGGGATGAGCTGTGGGTAGGGGTGAAAGGCCAATCAAACTCCGTGATAGCTGGTTCTCCCCGAAATGCATTTAGGTGCAGCGTTGCGTGGTTCACCACGGAGGTAGAGCTACTGGATGGCCGATGGGCCCTACTAGGTTACTGACGTCAGCCAAACTCCAAATGCCGTGGTGT---AGAGCGTGGCAGTGAGACGGCGGGGGATAAGCTCCGTACGTCGAAAGGGAAACAGCCCAGATCGCCGGCTAAGGCCCCTAAGCGTGTGCTAAGTGGAAAAGGATGTGCAGTCGCAAAGACAACCAGGAGGTTGGCTTAGAAGCAGCCACCCTTGAAAGAGTGCGTAATAGCTCACTGGTCAAGTGATTGTGCGCCGATAATGTAGCGGGGCTCAAGCACACCGCCGAAGCCGCGGCACATTCACGTT------------TAC-----GTG---GGTGTGGGTAGGGGAGCGTCCCTCATTCAGCGAAGCCTCCGGGTAACCG-GTGGTGGAGG-GTGGGGGAGTGAGAATGCAGGCATGAGTAGCGATAAGGCAAGTGAGAACCTTGCCCGCCGAAAGACCAAGGGTTCCTGGGCCAGGCCAGTCCGCCCAGGGTGAGTCGGGACCTAAGGCGAGGCCGACAGGCGTAGTCGATGGACAACGGGTTGATATTCCCGTACCCGTGTGTGCGCGCCCGTGATGAATCAGCGGTACTAACCACCCAAAACCGGATCGATCAT-TCCCCTTCGGGGG-CGTGGAGGTTCG-GGGCTGCGTGGGAACTTCGCTGGTAGTAGTCAAGCGATGGGGTGACGCAGGAAGGTAGCCGTACCAGTCAGTGGTAATACTGGGGCAAGCCCGTAGGGAGAGCGATAGGCAAATCCGTCGCTCATAT-ATCCTGAGAGGTGATGCATAGCCGATTGAGGCAAATTCGGTGATCCTCTGCTGCCAAGAAAAGCCTCTAGCGAGCACACACACGGCCCGTACCCCAAACCGACACAGGTGGTCAGGTAGAGCATACCAAGGCGTACGAGATAACTATGGTTAAGGAACTCGGCAAAATACCCCCGTAACTTCGGGAGAAGGGGGGCCGGAATATCGTGAACACCCTTGCGG-TGGGAGCGAGA-TCCGGTCGCAGAAACCAGTGAGAAGCGACTGTTTACTAAAAACACAGGTCCGTGCGAAGTCGCAAGACGATGTATACGGACTGACGCCTGCCCGGTGCTGGAAGGTTAAGAGGACCCGTTAACTC---GA-A-AGGGTGAAGCGGAGAATTTAAGCCCCAGTAAACGGCGGTGGTAACTATAACCATCCTAAGGTAGCGAAATTCCTTGTCGGGTAAGTTCCGACCTGCACGAATGGCGTAACGACTTCTCAACTGTCTCAACCATAGACTCGGCGAAATTGCACTACGAGTAAAGATGCTCGTTACGCGCGGCAGGACGAAAAGACCCCGGGACCTTCACTACAACTTGGTATTGATGTTCGGTACGGTTTGTGTAGGATAGGTGGGAGACTGTGAAACCTCGACGCTAGTTGGGGCGGAGTCGTTGTTGAAATACCACTCTGATCGTATTGGACATCTAACGTCGAACCGTATATCCGGTTCACGGACAGTGCCTGGCGGGTAGTTTAACTGGGGCGGTTGCCTCCTAAAATGTAACGGAGGCGCCCAAAGGTTCCCTCAACCTGGACGGCAATCAGGTGGCGAGTGTAAATGCACAAGGGAGCTTGACTGCGAGACCTACACGTCAAGCAGGGACGAAAGTCGGGATTAGTGATCCGGCACCTCTGAGTGGAAGGGGTGTCGCTCAACGGATAAAAGGTACCCCGGGGATAACAGGCTGATCTTCCCCAAGAGTCCATATCGACGGGATGGTTTGGCACCTCGATGTCGGCTCGTCGCATCCTGGGGCTGGAGCAGGTCCCAAGGGTTGGGCTGTTCGCCCATTAAAGCGGCACGCGAGCTGGGTTTAGAACGTCGTGAGACAGTTCGGTCTCTATCCGCCGCGCGCGTCAGAAACTTGAGGAAACCTGTCCCTAGTACGAGAGGACCGGGACGGACGAACCTCTGGTATACCAGTTGTCCCACCAGGGGCACCGCTGGATAGCCACGTTCGGACAGGATAACCGCTGAAAGCATCTAAGCGGGAAACCTTCTCCAAGATCAGGTTTCTCACCCACT-TGGTGGGATAAGGCCCCCCGCAGAACACGGGATTGATAGGTCAGACCTAGAAG-CTCAGCAATGAGTGCAGGGAACTGGCACTAACCGGCCGAAAACTTACCAAC-TGTTTGGAGAGTTTGATCCTGGCTCAGGACGAACGCTGGCGGCGTGCTTAACACATGCAAGTCGAACGGAAAGGTCTCT---------------TCGGAGATACTCGAGTGGCGAACGGGTGAGTAACACGTGGGTAATCTGCCCTGCACTTC-GGGATAAGCCTGGGAAACTGGGTCTAATACCGGATAGGACC-TCAAGGCGCATGCCTTTGTGGTGGAAA--GC----------------TT----TTGCGGTGTGGGATGGGCCCGCGGCCTATCAGCTTGTTGGTGGGGTGACGGCCTACCAAGGCGACGACGGGTAGCCGGCCTGAGAGGGTGTCCGGCCACACTGGGACTGAGATACGGCCCAGACTCCTACGGGAGGCAGCAGTGGGGAATATTGCACAATGGGCGCAAGCCTGATGCAGCGACGCCGCGTGGGGGATGACGGCCTTCGGGTTGTAAACCTCTTTCACCATCGACGAAGGTTCGGG--TTTTCTCGGATTGACGGTAGGTGGAGAAGAAGCACCGGCCAACTACGTGCCAGCAGCCGCGGTAATACGTAGGGTGCGAGCGTTGTCCGGAATTACTGGGCGTAAAGAGCTCGTAGGTGGTTTGTCGCGTTGTTCGTGAAATCTCACGGCTTAACTGTGAGCGTGCGGGCGATACGGGCAGACTGGAGTACTGCAGGGGAGACTGGAATTCCTGGTGTAGCGGTGGAATGCGCAGATATCAGGAGGAACACCGGTGGCGAAGGCGGGTCTCTGGGCAGTAACTGACGCTGAGGAGCGAAAGCGTGGGGAGCGAACAGGATTAGATACCCTGGTAGTCCACGCCGTAAACGGTGGGTACTAGGTGTGGGTTTCCTTCCTT--GGGATCCGTGCCGTAGCTAACGCATTAAGTACCCCGCCTGGGGAGTACGGCCGCAAGGCTAAAACTCAAAGGAATTGACGGGGGCCCGCACAAGCGGCGGAGCATGTGGATTAATTCGATGCAACGCGAAGAACCTTACCTGGGTTTGACATGCACAGGACGCGTCTAGAGATAGGCGTTCCCTTGTGGCCTGTGTGCAGGTGGTGCATGGCTGTCGTCAGCTCGTGTCGTGAGATGTTGGGTTAAGTCCCGCAACGAGCGCAACCCTTATCTTATGTTGCCAGCGGGTAATGCCGGGGACTCGTGAGAGACTGCCGGGGTCAACTCGGAGGAAGGTGGGGATGACGTCAAGTCATCATGCCCCTTATGTCCAGGGCTTCACACATGCTACAATGGCCGGTACAAAGGGCTGCGATGCCGCAAGGTTAAGCGAATCCTT-TTAAAGCCGGTCTCAGTTCGGATCGGGGTCTGCAACTCGACCCCGTGAAGTCGGAGTCGCTAGTAATCGCAGATCAGCAACGCTGCGGTGAATACGTTCCCGGGCCTTGTACACACCGCCCGTCACGTCATGAAAGTCGGTAACACCCGAAGCCAGTGGCCTAACCC--T--TGGGAGGGAGCTGTCGAAGGTGGGATCGGCGATTGGGACGAAGTCGTAACAAGGTAGCCGTACCGGAAGGTGCGGCTGGATCACCTCCTTT
>NZ_HG917972_M_marinum 4764
TAAGTGTCTAAGGGCGCATGGTGGATGCCTTGGCATCGAGAGCCGATGAAGGACGTGGGAGGCTGCGATATGCCTCGGGGAGCTGTCAACCTAGCGTGGATCCGAGGATTTCCGAATGGGGAAACCCAGCACGAGTGATGTCGTGTTACCCGCACCTGAATATATAGGGTGC-GGGGGGG-AACGCGGGGAAGTGAAACATCTCAGTACCCGTAGGAAAAGAAAACAAT-TGTGATTCCGTAAGTAGTGGCGAGCGAACGCGGAAAATGGCTAAACCGCACGCATGTTTAACCGGGTAGGGGTTGTGTGTGCGGGGTTGTGGGAATGATATGTCTCAGCTCTACC-TGGCTGAGAGGCAGTCAGAAAGTGTCGCAGTTAACGGAAATGG-CCTGGGATGGTCTGCCGTAGACGGTGAGAGCCCGGTACGTGAAAACCCGGCACCTGCCTAGTAT-CAA-CTCCCGAGTAGCAGCGGGCCCGTGGAATCTGCTGTGAATCTGCCGGGACCACCCGGTAAGCCTAAATACTACTCGATGACCGATAGCGGATTAGTACCGTGAGGGAATGGTGAAAAGTACCCCGGGAGGGGAGTGAAAGAGTACCTGAAACCGTGCGCCTACAATCCGTCAGAGCCTCCTC---------------GTGGGGTGATGGCGTGCCTTTTGAAGAATGAGCCTGCGAGTCAGGGACATGTCGCGAGGTTAACCCG-AGTGGGGTAGCCGCAGCGAAAGCGAGTCTGAATAGGGCGTATCCCC----------GTAAGGGGTGTAGTGGCATGTTCTGGACCCGAAGCGGAGTGATCTACCCATGGCCAGGGTGAAGCGCGGGTAAGACCGCGTGGAGGCCCGAACCCACTTAGGTTGAAGACTGAGGGGATGAGCTGTGGGTAGGGGTGAAAGGCCAATCAAACTCCGTGATAGCTGGTTCTCCCCGAAATGCATTTAGGTGCAGCGTTGCGTGTTTCACCACGGAGGTAGAGCTACTGGATGGCCGATGGGCCCTACTAGGTTACTGACGTCAGCCAAACTCCGAATGCCGTGGTGT---GAAGCGTGGCAGTGAGACGGCGGGGGATAAGCTCCGTACGTCGAGAGGGAAACAGCCCAGATCGCCGGCTAAGGCCCCAAAGCGTGTGCTAAGTGGAAAAGGATGTGCAGTCGCAGAGACAACCAGGAGGTTGGCTTAGAAGCAGCCACCCTTGAAAGAGTGCGTAATAGCTCACTGGTCAAGTGATTGTGCGCCGATAATGTAGCGGGGCTCAAGCACACCGCCGAAGCCGCGACA----------------------ACC-----GCA---AGGTTGGGTAGGGGAGCGTCCCTCATTCAGCGAAGCTGCCGGGTAACCG-GTGGTGGAGG-ATGGGGGAGTGAGAATGCAGGCATGAGTAGCGATAAGGCAAGTGAGAACCTTGCCCGCCGAAAGACCAAGGGTTCCTGGGCCAGGCCAGTCCGCCCAGGGTGAGTCGGGACCTAAGGCGAGGCCGACAGGCGTAGTCGATGGACAACGGGTTGATATTCCCGTACCCGTGTGTGCGCGCCCGTGATGAATCAGCGGTACTAACCACCCAAAACCGGATCGATCAT-TCCCCTTCGGGGG-CGTGGAGTTCCG-GGGCTGCGTGGAACCTTCGTTGGTAGTAGTCAAGCGACGGGGTGACGCAGGAAGGCAGCCGTACCAGTCAGTGGTAATACTGGGGCAAGCCCGTAGGGAGAGCGATAGGCAAATCCGTCGCTCATTA-ATCCTGAGAGGTGATGCATAGCCGATTGAGGCGAATTCGGTCATCCTCTGCTGCCAAGAAAAGCCTCTAGCGAGCACACACACGGCCCGTACCCCAAACCAACACAGGTGGTCAGGTAGAGAATACCAAGGCGTACGAGATAACTATGGTTAAGGAACTCGGCAAAATGCCCCCGTAACTTCGGGAGAAGGGGGACCGGAATACCGTGAACACCCTTGCGG-TGGGAGCGGGA-TTCGGTCGCAGAAACCAGTGGGGAGCGACTGTTTACTAAAAACACAGGTCCGTGCGAAGTCGCAAGACGATGTATACGGACTGACGCCTGCCCGGTGCTGGAAGGTTAAGAGGACCCGTTAACTC---GT-A-AGGGTGAAGCGGAGAATTTAAGCCCCAGTAAACGGCGGTGGTAACTATAACCATCCTAAGGTAGCGAAATTCCTTGTCGGGTAAGTTCCGACCTGCACGAATGGCGTAACGACTTCCCAACTGTCTCAACCATAGACTCGGCGAAATTGCACTACGAGTAAAGATGCTCGTTACGCGCGGCAGGACGAAAAGACCCCGGGACCTTCACTACAACTTGGTATTGGTGTTCGGTTCGGTTTGTGTAGGATAGGTGGGAGACTGTGAAACTCCAACGCCAGTTGGGGCGGAGTCGTTGTTGAAATACCACTCTGATCGTATTGGACACCTAACGTCGAACCCTGAATCGGGTTCACGGACAGTGCCTGGCGGGTAGTTTAACTGGGGCGGTTGCCTCCTAAAATGTAACGGAGGCGCCCAAAGGTTCCCTCAACCTGGACGGCAATCAGGTGACGAGTGTAAGTGCACAAGGGAGCTTGACTGCGAGACCTACAAGTCAAGCAGGGACGAAAGTCGGGACTAGTGATCCGGCACCTCTGAGTGGAAGGGGTGTCGCTCAACGGATAAAAGGTACCCCGGGGATAACAGGCTGATCTTCCCCAAGAGTCCATATCGACGGGATGGTTTGGCACCTCGATGTCGGCTCGTCGCATCCTGGGGCTGGAGCAGGTCCCAAGGGTTGGGCTGTTCGCCCATTAAAGCGGCACGCGAGCTGGGTTTAGAACGTCGTGAGACAGTTCGGTCTCTATCCGCCGCGCGCGTCAGAAACTTGAGGAAACCTGTCCCTAGTACGAGAGGACCGGGACGGACGAACCTCTGGTACACCAGTTGTCCCACCAGGGGCACCGCTGGATAGCCACGTTCGGAAAGGATAACCGCTGAAAGCATCTAAGCGGGAAACCTTCTCCAAGATCAGGTTTCTCACCCACT-TGGTGGGATAAGGCCCCCCGCAGACCACGGGTTCGATAGGTCAGACCTGGAAG-CACAGTAATGTGTGAAGGGAACTGGCACTAACCGGCCGAAAACTTACCAAC-TGTTTGGAGAGTTTGATCCTGGCTCAGGACGAACGCTGGCGGCGTGCTTAACACATGCAAGTCGAACGGAAAGGTCTCT---------------TCGGAGATACTCGAGTGGCGAACGGGTGAGTAACACGTGGGCGATCTGCCCTGCACTTC-GGGATAAGCCTGGGAAACTGGGTCTAATACCGGATAGGACC-ACGGGATTCATGTC-CTGTGGTGGAAA--GC----------------TT----TTGCGGTGTGGGATGGGCCCGCGGCCTATCAGCTTGTTGGTGGGGTAACGGCCTACCAAGGCGACGACGGGTAGCCGGCCTGAGAGGGTGTCCGGCCACACTGGGACTGAGATACGGCCCAGACTCCTACGGGAGGCAGCAGTGGGGAATATTGCACAATGGGCGCAAGCCTGATGCAGCGACGCCGCGTGGGGGATGACGGCCTTCGGGTTGTAAACCTCTTTCACCATCGACGAAGGTTCGGG--TTTTCTCGGATTGACGGTAGGTGGAGAAGAAGCACCGGCCAACTACGTGCCAGCAGCCGCGGTAATACGTAGGGTGCGAGCGTTGTCCGGAATTACTGGGCGTAAAGAGCTCGTAGGTGGTTTGTCGCGTTGTTCGTGAAATCTCACGGCTTAACTGTGAGCGTGCGGGCGATACGGGCAGACTAGAGTACTGCAGGGGAGACTGGAATTCCTGGTGTAGCGGTGGAATGCGCAGATATCAGGAGGAACACCGGTGGCGAAGGCGGGTCTCTGGGCAGTAACTGACGCTGAGGAGCGAAAGCGTGGGGAGCGAACAGGATTAGATACCCTGGTAGTCCACGCCGTAAACGGTGGGTACTAGGTGTGGGTTTCCTTCCTT--GGGATCCGTGCCGTAGCTAACGCATTAAGTACCCCGCCTGGGGAGTACGGCCGCAAGGCTAAAACTCAAAGGAATTGACGGGGGCCCGCACAAGCGGCGGAGCATGTGGATTAATTCGATGCAACGCGAAGAACCTTACCTGGGTTTGACATGCACAGGACGCGTCTAGAGATAGGCGTTCCCTTGTGGCCTGTGTGCAGGTGGTGCATGGCTGTCGTCAGCTCGTGTCGTGAGATGTTGGGTTAAGTCCCGCAACGAGCGCAACCCTTGTCTCATGTTGCCAGCACGTAATGGTGGGGACTCGTGAGAGACTGCCGGGGTCAACTCGGAGGAAGGTGGGGATGACGTCAAGTCATCATGCCCCTTATGTCCAGGGCTTCACACATGCTACAATGGCCGGTACAAAGGGCTGCGATGCCGCGAGGTTAAGCGAATCC-T-TTAAAGCCGGTCTCAGTTCGGATCGGGGTCTGCAACTCGACCCCGTGAAGTCGGAGTCGCTAGTAATCGCAGATCAGCAACGCTGCGGTGAATACGTTCCCGGGCCTTGTACACACCGCCCGTCACGTCATGAAAGTCGGTAACACCCGAAGCCAGTGGCCTAACCC-TT--TGGGAGGGAGCTGTCGAAGGTGGGATCGGCGATTGGGACGAAGTCGTAACAAGGTAGCCGTACCGGAAGGTGCGGCTGGATCACCTCCTTT
>NZ_CP083405_M_lepromatosis 4764
TAAGTGTTTAAGGGCGCATGGTGGATGCCTTGGCATCGAGAGCCGATGAAGGACGTGGGAGGCTGCGATATGCCTCGGGGAGCTGTCAACCGAGCGTAGATCCGAGGATTTCCGAATGGGGAAACCTAGCACGAGTGATGTCGTGTTACCCGTATCTGAATATATAGGGTGC-GGGAGGG-AACGCGGGGAAGTGAAACATCTCAGTACCCGTAGGAGAAGAAAACAAT-TGTGATTCCGCAAGTAGTGGCGAGCGAACGTGGAATAGGGCTAAACCGTATACATGTCTAACTAGGTAGGGGTTGTGTGTGCGGTGTTGTGGGAGTGGTAAGTCTCAGCTCTACC-TGGCTGAGGGGTAGTCAGAAAGTGTCGTAGTTAGCGGAAATGG-CCTGGGATGGCCTGCCGTAGACGGTGAGAGCCCAGTACGCGAAAACTTGGCACCTACCTTGTAT-CAA-TTCCCGAGTAGCAGCGGGCCCGTGGAATCTGCTGTGAATCTGCCGGGACCACCCGGTAAGCCTAAATACTTCTCGATGACCGATAGCGGATTAGTACCGTGAGGGAATGGTGAAAAGTACCCCGGGAGGGGAGTGAAATAGTACCTGAAACCGTGTGCCTACAATCCGTCAGAGCCTCCTT---------------GTGGGGTGATGGCGTGCCTTTTGAAGAATGAGCCTGCGAGTCAGGGATATGTCGCGAGGTTAACCCG-TGTGGGGTAGCCGCAGCGAAAGCGAGTCTGAATAGGGCGTATCACG--------TGTGAGCGTGTGTAGTGGCATGTTCTGGACCCGAAGCGGAGTGATCTACCCATGGCCAGGGTGAAGCGCGGGTAAGACCGCGTGGAGGCCCGAACCCACTTAAGTTGAAGATTGAGGGGATGAGTTGTGGGTAGGGGTGAAAGGCCAATCAAACTCCGTGATAGCTGGTTCTCCCCGAAATGCATTTAGGTGCAGCGTTGCGTGGTTTACCACGGAGGTAGAGCTACTGGATGACTGATGGGCCCTACTAGGTTACTGACGTCAGCCAAACTCCGAATGCCGTGGTTT---AGAGCGTGGCAGTGAGACGGCGGGGGATAAGCTCCGTACGTCGAGAGGGAAACAGCCCAGATCGCCGGCTAAGGCCCCTAAGCGTGTGCTAAGTGGAAAAGGATGTGCAGTCGCAAAGACAACCAGGAGGTTGGCTTAGAAGCAGCCACCCTTGAAAGAGTGCGTAATAGCTCACTGGTCAAGTGATTGTGCGCCGATAATGTAACGGGGCTCAAGCACACCGCCGAAGCCGCGGCACGCCCACCCTA---------GTAGG-----GTG---GGCGTGGGTAGGGGAGCGTTCCTCATTCAGCGAAGTCTCCGGGTAACCG-GTGGTGGAGG-GTGAGGGAGTGAGAATGCAGGCATGAGTAGCGATAAGGCAAGTGAGAACCTTGCCCGCCGTAAGACCAAGGGTTCCTGGGCCAGGCCAGTCCGCCCAGGGTGAGTCGGGACCTAAGGCGAGGCCGACAGGCGTAGTCGATGGACAACGGGTTGATATTCCCGTACCCGTGTGTGTGCGCCCGTGATGAATCAGCGGTACTCACCACCCAAAACCGGATCGATCCATTCCCCTTCGGGGGCCGTGGAGGTTCG-GGACTGCGTGGGAACTTCGTTGGTAGTAGTCAAGCGATGGGGTGACGCAGGAAGGTAGCCGTACCAGTCAGTGGTAATACTGGGGTAAGCCTGTAGGGAGAGCGATAGGCAAATCCGTCGTTCGTGA-ATCCTGAGAGGTGATACATAGCCGATTGAGGCAAATTCGGTGAGCCTCTGCTGCCAAGAAAAGCCTCTAGCGAGCACATATACGGCCCGTACCCCAAACCGACACAGGTGGTCAGGTAGAGCATACCAAGGCGTACGAGATAACTATGGTTAAGGAACTCGGCAAAATGCCTCCGTAACTTCGGGAGAAGGGGGGCCGGAATATCGTGAACACCCTTGCGG-TGGGAGCGGGA-TCCGGTCGCAGAAATCAGTGAGAAGCGACTGTTTACTAAAAACACAGGTCCGTGCGAAGTCGTAAGACGATGTATACGGACTGACGCCTGCCCGGTGCTGGAAGGTTAAGAGGACCTGTTAACCC---GA-A-AGGGTGAAGCGGAGAATTTAAGCCCCAGTAAACGGCGGTGGTAACTATAACCATCCTAAGGTAGCGAAATTCCTTGTCGGGTAAGTTCCGACCTGCACGAATGGCGTAACGACTTCTCAACTGTCTCAACCATAGACTCGGCGAAATTGCATTACGAGTAAAGATGCTCGTTACGTGCGGCAGGACGAAAAGACCCCGGGACCTTCACTACAACTTGGTATTGATGTTCGGTACGGTTTGTGTAGGATAAGTGGGAGACTGTGAAACCTCGACGCTAGTTGGGGTGGAGTCGTTGTTGAAATACCACTCTGATCGTATTGGACATCTAACCTCGAACCGTGTATCCGGTTCAGGGACAGTGCCTGGTGGGTAGTTTAACTGGGGCGGTTGCCTCCTAAAATGTAACGGAGGCGCCCAAAGGTTCCCTCAACCTGGTCGGCAATCAGGTGGCGAGTGTAAATGCACAAGGGAGCTTGACTGCGAGACTTACACGTCAAGCAGGGACGAAAGTCGGGATTAGTGATCCGGCACCTCTGAGTGGAAGGGGTGTCGCTCAACGGATAAAAGGTACCCCGGGGATAACAGGCTTATCTTCCCCAAGAGTCCATATCGACGGGATGGTTTGGCACCTCGATGTCGGCTCGTCGCATCCTGGGGCTGAAGCAGGTCCCAAGGGTTGGGCTGTTCGCCCATTAAAGCGGCACGCGAGCTGGGTTTAGAACGTCGTGAGACAGTTCGGTCTCTATCCGCCGCGCGCGTCAGAAACTTGAGGAAAGCTGTCCCTAGTACGAGAGGACCGGGACGGACGAACCTCTGGTATACCAGTTGTCCCACCAGGGGCACCGCTGGATAGCCACGTTCGGACAGGATAACCGCTGAAAGCATCTAAGCGGGAAACCTTCTCCAAGATCAGGTTTCTCACCCACT-TGGTGGGATAAGGCCCCCCGCAGAACACGGGATTGATAGGTCAGGCCTAGAAG-CTCAGTAATGAGTGTAGGGAACTGATACTAACTGGCCGAAAGCTTACAAAC-TGTTTGGAGAGTTTGATCCTGGCTCAGGACGAACGCTGGCGGCGTGCTTAACACATGCAAGTCGAACGGAAAGGTCTCTTAATACTTAAACCTATTAAAGATACTCGAGTGGCGAACGGGTGAGTAACACGTGGGTAATCTACCCTGCACTTCAGGGATAAGCCTGGGAAACCGGGTCTAATACCGGATAGGACT-TCAAGGCGCATGTC-TTGTGGTGGAAA--GC----------------TT----TTGCGGTGCGGGATGGGCCCGCGGCCTATCAGCTTGTTGGTGGGGTGACGGCCTACCAAGGCGACGACGGGTAGCCGGCCTGAGAGGGTGTCCGGCCACACTGGGACTGAGATACGGCCCAGACTCCTACGGGAGGCAGCAGTGGGGAATATTGCACAATGGGCGCAAGCCTGATGCAGCGACGCCGCGTGGGGGATGACGGCTTTCGGGTTGTAAACCTCTTTCACCATTGACGAAGATCTGGG--TTTTCTCGGATTGACGGTAGGTGGAGAAGAAGCACCGGCCAACTACGTGCCAGCAGCCGCGGTAATACGTAGGGTGCGAGCGTTGTCCGGAATTACTGGGCGTAAAGAGCTCGTAGGTGGTTTGTCGCGTTGTTCGTGAAATCTCACGGCTTAACTGTGAGCGTGCGGGCGATACGGGCAGACTGGAGTACTGCAGGGGAGACTGGAATTCCTGGTGTAGCGGTGGAATGCGCAGATATCAGGAGGAACACCGGTGGCGAAGGCGGGTCTCTGGGCAGTAACTGACGCTGAGGAGCGAAAGCGTGGGGAGCGAACAGGATTAGATACCCTGGTAGTCCACGCCGTAAACGGTGGGTACTAGGTGTGGGTTTCCTTCCTT--GGGATCCGTGCCGTAGCTAACGCATTAAGTACCCCGCCTGGGGAGTACGGCCGCAAGGCTAAAACTCAAAGGAATTGACGGGGGCCCGCACAAGCGGCGGAGCATGTGGATTAATTCGATGCAACGCGAAGAACCTTACCTGGGTTTGACATGCACAGGACGCGTCTAGAGATAGGCGTTCCTTTTTGGCCTGTGTGCAGGTGGTGCATGGCTGTCGTCAGCTCGTGTCGTGAGATGTTGGGTTAAGTCCCGCAACGAGCGCAACCCTTGTCTCATGTTGCCAGCACGTAATGGTGGGGACTCGTGAGAGACTGCCGCGGTCAACTCGGAGGAAGGTGGGGATGACGTCAAGTCATCATGCCCCTTATGTCCAGGGCTTCACACATGCTACAATGGCCGGTACAAAGGGCTGCGATGCCGCAAGGTTAAGCGAATCCTTATTAAAGCCGGTCTCAGTTCGGATCGGGGTCTGCAACTCGACCCCGTGAAGCCGGAGTCGCTAGTAATCGCAGATCAGCAACGCTGCGGTGAATACGTTCCCGGGCCTTGTACACACCGCCCGTCACGTCATGAAAGTCGGTAACACCCGAAGCCAGTGGCCTAACCC--T--CGGGAGGGAGCTGTCGAAGGTGGGATCGGCGATTGGGACGAAGTCGTAACAAGGTAGCCGTACCGGAAGGTGCGGCTGGATCACCTCCTTT
>NZ_CP020809_M_dioxanotrophicus 4764
TAAGTGTTTAAGGGCGCATGGTGGATGCCTTGGCACTGGGAGCCGATGAAGGACGTGGGAGGCTGCGATATGCCTCGGGGAGCTGTCAACCGAGCGTGGATCCGAGGATGTCCGAATGGGGAAACCCGGCACGAGTGATGTCGTGTCACCCAACGCTGAATACATAGGCGTT-GGGGGGG-AACGCGGGGAAGTGAAACATCTCAGTACCCGTAGGAAGAGAAAACAAT-GGTGATTCCGTGAGTAGTGGCGAGCGAAAGCGGAGGATGGCTAAACCGTATGCATGTGATACCGGGTAGGGGTTGTGTGTGCGGGGTTGTGGGACCCATCT-TTCTGGGGCTACC-TCCTCAGAGGGCAGTGAGAAAATGTTGTGGTTAGCGGAAGTGG-CTTGGGATGGCCTGCCGTAGACGGTGAGAGCCCGGTACGTGAAAACCCGACGTCTGTCTTGATG-GTG-TTCCCGAGTAGCAGCGGGCCCGTGAAATCTGCTGTGAATCTGCCGGGACCACCCGGTAAGCCTGAATACTTCCCAGTGACCGATAGCGGATGAGTACCGTGAGGGAATGGTGAAAAGTACCCCGGGAGGGGAGTGAAATAGTACCTGAAACCGTGCGCTTACAATCCGTCAGAGCCTTCGACTGT--------GTCGTGGGGTGATGGCGTGCCTTTTGAAGAATGAGCCTGCGAGTCAGGGACATGTCGCGAGGTTAACCCG-GGTGGGGTAGCCGCAGCGAAAGCGAGTCTGAATAGGGCGTATCCATCCCG----TTGGGGTTGGTGTAGTGGTGTGTTCTGGACCCGAAGCGGAGTGATCTACCCATGGCCAGGGTGAAGCGCGGGTAAGACCGTGTGGAGGCCCGAACCCACTTAGGTTGAAGACTGAGGGGATGAGCTGTGGGTAGGGGTGAAAGGCCAATCAAACTCCGTGATAGCTGGTTCTCCCCGAAATGCATTTAGGTGCAGCGTCACATGTTTCTTGTTGGAGGTAGAGCTACTGGATGGCCGATGGGCCCTACTAGGTTACTGACGTCAGCCAAACTCCGAATGCCGACAAGTCCAAGAGTGTGGCAGTGAGACGGCGGGGGATAAGCTCCGTGCGTCGAGAGGGAAACAGCCCAGATCGCCGGCTAAGGCCCCTAAGCGTGTGCTAAGTGGAAAAGGATGTGCAGTCGCGAAGACAACCAGGAGGTTGGCTTAGAAGCAGCCACCCTTGAAAGAGTGCGTAATAGCTCACTGGTCAAGTGATTGTGCGCCGATAATGTAGCGGGGCTCAAGCACACCGCCGAAGCCGCGGCA----------------------ACGACCTTGTG---TCGTTGGGTAGGGGAGCGTCCTGCGTCCGGTGAAGCCGCCGAGTGATCGAGTGGTGGAGG-GTGTGGGAGTGAGAATGCAGGCATGAGTAGCGAATAGGCAAGTGAGAACCTTGCCCGCCGAAAGACCAAGGGTTCCTGGGCCAGGCCAGTCCGCCCAGGGTGAGTCGGGACCTAAGGCGAGGCCGACAGGCGTAGTCGATGGACAACGGGTTGATATTCCCGTACCCGTGTGTGTGCGTCCCTGATGAATCAGAGGTACTAACCACCCAAAAGGTGGTCCATCAA-TCCCTTCGGGG---TGCGAGGATCGC-TGGCTGCGTGGGACCTTCTTTGGTAGTAGTCAAGCGATGGGGTGACGCAGGAAGGTAGCCGTACCGGTCAGTGGTAATACCGGGGTAAGCCTGTAGGGAGGAACGTAGGTAAATCCGCGTTTCGTTG-ATCCTGAGAGGTGATGCATAGCCGAGTGAGGCGAATTCGGTGATCCTATGCTGCCAAGAAAAGCCTCTAGCGAGGACATACACGGCCCGTACCCCAAACCAACACAGGTGGTCAGGTAGAGAATACTAAGGCGTACGAGTGAACTATGGTTAAGGAACTCGGCAAAATGCCCCCGTAACTTCGGGAGAAGGGGGACCCCCATATCGTGAACACCCTTGCGGTGGGTAGCGGGAGGGGGGTGGCACAAACCAGTGAGAAGCGACTGTTTACTAAAAACACAGGTCCGTGCGAAGTCGCAAGACGATGTATACGGACTGACGCCTGCCCGGTGCTGGAAGGTTAAGAGGACCCGTTAACTCT-TC--G-GGGGTGAAGCGGAGAATTTAAGCCCCAGTAAACGGCGGTGGTAACTATAACCATCCTAAGGTAGCGAAATTCCTTGTCGGGTAAGTTCCGACCTGCACGAATGGCGTAACGACTTCTCAACTGTCTCAACCATAGACTCGGCGAAATTGCACTACGAGTAAAGATGCTCGTTACGCGCGGCAGGACGAAAAGACCCCGGGACCTTCACTACAACTTGGTATTGGTGCTCGATACGGTTTGTGTAGGATAGGTGGGAGACTGTGAAACGCAGACGCCAGTTTGTGTGGAGTCGTTGTTGAAATACCACTCTGATCGTATTGGGCCTCTAACCTCGGACCGTATATCCGGTTCAGGGACAGTGCCTGGTGGGTAGTTTAACTGGGGCGGTTGCCTCCTAAAATGTAACGGAGGCGCCCAAAGGTTCCCTCAACCTGGACGGCAATCAGGTGTTGAGTGTAAGTGCACAAGGGAGCTTGACTGCGAGACATACATGTCGAGCAGGGACGAAAGTCGGGACTAGTGATCCGGCACCTCTGAGTGGAAGGGGTGTCGCTCAACGGATAAAAGGTACCCCGGGGATAACAGGCTGATCTTCCCCAAGAGTCCATATCGACGGGATGGTTTGGCACCTCGATGTCGGCTCGTCGCATCCTGGGGCTGGAGCAGGTCCCAAGGGTTGGGCTGTTCGCCCATTAAAGCGGCACGCGAGCTGGGTTTAGAACGTCGTGAGACAGTTCGGTCTCTATCCGCCGCGCGCGTCAGAAGCTTGAGGAAATCTGTCCCTAGTACGAGAGGACCGGGACGGACGAACCTCTGGTCTACCAGTTGTCCCACCAGGGGCATGGCTGGATAGCCACGTTCGGACAGGATAACCGCTGAAAGCATCTAAGCGGGAAACCCCCTCCAAGACCAGGCTTCTCACCCATT-AAGTGGGATAAGGCCCCCCGCAGACCACGGGATCGATAGACCAGACCTAGACA-CCTAGCAATAGGCGCAGGGAACTGGCACTAACCGGCCGAAAACTTACAACA-TGTTTGGAGAGTTTGATCCTGGCTCAGGACGAACGCTGGCGGCGTGCTTAACACATGCAAGTCGAACGGAAAGGCCCTT---------------C--GGGGTGCTCGAGTGGCGAACGGGTGAGTAACACGTGGGTGATCTGCCCTGCACTTT-GGGATAAGCCTGGGAAACTGGGTCTAATACCGGATAGGACC-ATGGCCTTCATGGG-TTGTGGTGGAAA--GC----------------TT----TTGCGGTGTGGGATGGGCCCGCGGCCTATCAGCTTGTTGGTGGGGTAATGGCCTACCAAGGCGACGACGGGTAGCCGGCCTGAGAGGGTGACCGGCCACACTGGGACTGAGATACGGCCCAGACTCCTACGGGAGGCAGCAGTGGGGAATATTGCACAATGGGCGCAAGCCTGATGCAGCGACGCCGCGTGGGGGATGACGGCCTTCGGGTTGTAAACCTCTTTCAGCACAGACGAAGCGT--------------GAGTGACGGTATGTGCAGAAGAAGCACCGGCCAACTACGTGCCAGCAGCCGCGGTAATACGTAGGGTGCGAGCGTTGTCCGGAATTACTGGGCGTAAAGAGCTCGTAGGTGGTTTGTCGCGTTGTTCGTGAAAACTCACAGCTTAACTGTGGGCGTGCGGGCGATACGGGCAGACTGGAGTACTGCAGGGGAGACTGGAATTCCTGGTGTAGCGGTGGAATGCGCAGATATCAGGAGGAACACCGGTGGCGAAGGCGGGTCTCTGGGCAGTAACTGACGCTGAGGAGCGAAAGCGTGGGGAGCGAACAGGATTAGATACCCTGGTAGTCCACGCCGTAAACGGTGGGTACTAGGTGTGGGTTTCCTTCCTT--GGGATCCGTGCCGTAGCTAACGCATTAAGTACCCCGCCTGGGGAGTACGGCCGCAAGGCTAAAACTCAAAGGAATTGACGGGGGCCCGCACAAGCGGCGGAGCATGTGGATTAATTCGATGCAACGCGAAGAACCTTACCTGGGTTTGACATGCACAGGACGCTGGTAGAGATATCAGTTCCCTTGTGGCCTGTGTGCAGGTGGTGCATGGCTGTCGTCAGCTCGTGTCGTGAGATGTTGGGTTAAGTCCCGCAACGAGCGCAACCCTTGTCCTATGTTGCCAGCGGGTTATGCCGGGGACTCGTAGGAGACTGCCGGGGTCAACTCGGAGGAAGGTGGGGATGACGTCAAGTCATCATGCCCCTTATGTCCAGGGCTTCACACATGCTACAATGGCCGGTACAAAGGGCTGCGATACCGTGAGGTGGAGCGAATCCTT-TCAAAGCCGGTCTCAGTTCGGATCGGGGTCTGCAACTCGACCCCGTGAAGTCGGAGTCGCTAGTAATCGCAGATCAGCAACGCTGCGGTGAATACGTTCCCGGGCCTTGTACACACCGCCCGTCACGTCATGAAAGTCGGTAACACCCGAAGCCGGTGGCCTAACCC-CTTGTGGGAGGGAGCCGTCGAAGGTGGGATCGGCGATTGGGACGAAGTCGTAACAAGGTAGCCGTACCGGAAGGTGCGGCTGGATCACCTCCTTT
>NZ_CP023147_M_marseillense 4764
TAAGTGTTTAAGGGCGCATGGTGGATGCCTTGGCATCGAGAGCCGATGAAGGACGTGGGAGGCTGCGATATGCCTCGGGGAGCTGTCAACCGAGCATTGATCCGAGGATTTCCGAATGGGGAAACCCAGCACGAGTGATGTCGTGTTACCCGCATCTGAATATATAGGGTGC-GGGAGGG-AACGCGGGGAAGTGAAACATCTCAGTACCCGTAGGAGAAGAAAACAAT-TGTGATTCCGTCAGTAGTGGCGAGCGAACGCGGAACA-GGCTAAACCGCACATATGTGTAACCGGGTAGGGGTTGTGTGTGCGGGGTTGTGGGAG-GATACGTCTCAGCTCTACC-TGGCTGAGGGGTAGTCAGAAAGTGTCGTGGTTAGCGGAAGTGG-TCTGGGATGGCCTGCTGTAGACGGTGAGAGCCCGGTACGCGAAAACCCGTCACCTACCTTGTAT-CAA-TTCCCGAGTAGCAGCGGGCCCGTGGAATCTGCTGTGAATCTGCCGGGACCACCCGGTAAGCCTAAATACTTCTCGATGACCGATAGCGGATTAGTACCGTGAGGGAATGGTGAAAAGTACCCCGGGAGGGGAGTGAAATAGTACCTGAAACCGTGTGCCTACAATCCGTCAGAGCCTCCTT---------------GTGGGGTGATGGCGTGCCTTTTGAAGAATGAGCCTGCGAGTCAGGGACACGTCGCGAGGTTAACCCG-TGCGGGGTAGCCGCAGCGAAAGCGAGTCTGAATAGGGCGCATCCCC-----------TTTGGGGTGTAGTGGCGTGTTCTGGACCCGAAGCGGAGTGATCTACCCATGGCCAGGGTGAAGCGCGGGTAAGACCGCGTGGAGGCCCGAACCCACTTAGGTTGAAGACTGAGGGGATGAGCTGTGGGTAGGGGTGAAAGGCCAATCAAACTCCGTGATAGCTGGTTCTCCCCGAAATGCATTTAGGTGCAGCGTTGCGTGGTTCACCACGGAGGTAGAGCTACTGGATGGCCGATGGGCCCTACTAGGTTACTGACGTCAGCCAAACTCCGAATGCCGTGGTGT---AAAGCGTGGCAGTGAGACGGCGGGGGATAAGCTCCGTACGTCGAAAGGGAAACAGCCCAGATCGCCGGCTAAGGCCCCTAAGCGTGTGCTAAGTGGAAAAGGATGTGTAGTCGCAGAGACAACCAGGAGGTTGGCTTAGAAGCAGCCACCCTTGAAAGAGTGCGTAATAGCTCACTGGTCAAGTGATTATGCGCCGATAATGTAGCGGGGCTCAAGCACACCGCCGAAGCCGCGGCACATTCACGTC------------TAC-----GTG---GATGTGGGTAGGGGAGCGTCCCTCATTCAGCGAAGCCTCCGGGTAACCG-GTGGTGGAGG-GTGGGGGAGTGAGAATGCAGGCATGAGTAGCGATAAGGCAAGTGAGAACCTTGCCCGCCGTAAGACCAAGGGTTCCTGGGCCAGGCCAGTCCGCCCAGGGTGAGTCGGGACCTAAGGCGAGGCCGACAGGCGTAGTCGATGGACAACGGGTTGATATTCCCGTACCCGTGTATGGGCGTCCCTGATGAATCAGCGGTACTAACCACCCAAAACCGCAGCGACTTG-ATCCCTTCGGGGT-GATGGCGCTGTG-GGGCTGCGTGGGACCTTCGCTGGTAGTAGTCAAGCAATGGGGTGACGCAGGAAGGTAGCCGTACCAGTCAGTGGTAATACTGGGGCAAGCCTGTAGGGAGAGCGATAGGCAAATCCGTCGCTCATTA-ATCCTGAGAGGTGATGCATAGCCGGTTGAGGTGAATTCGGTGATCCTCTGCTGCCAAGAAAAGCCTCTAGCGAGCACATACACGGCCCGTACCCCAAACCAACACAGGTGGTCAGGTAGAGAATACCAAGGCGTACGAGATAACTATGGTTAAGGAACTCGGCAAAATACCCCCGTAACTTCGGGAGAAGGGGGGCCGGAATACCGTGAACGCCCTTGCGG-TGGGAGCGGGA-TCCGGCCGCAGAAACCAGTGGGTAGCGACTGTTTACTAAAAACACAGGTCCGTGCGAAGTCGCAAGACGATGTATACGGACTGACGCCTGCCCGGTGCTGGAAGGTTAAGAGGACCCGTTAACC-----G-T-AAGGTGAAGCGGAGAATTTAAGCCCCAGTAAACGGCGGTGGTAACTATAACCATCCTAAGGTAGCGAAATTCCTTGTCGGGTAAGTTCCGACCTGCACGAATGGCGTAACGACTTCCCAACTGTCTCAACCATAGACTCGGCGAAATTGCACTACGAGTAAAGATGCTCGTTACGCGCGGCAGGACGAAAAGACCCCGGGACCTTCACTACAACTTGGTATTGGTGTTCGGTACGGTTTGTGTAGGATAGGTGGGAGACTGTGAAATACAGACGCCAGTTTGTATGGAGTCGTTGTTGAAATACCACTCTGATCGTATTGGACACCTAACGTCGAACCGTATATCCGGTTCACGGACAGTGCCTGGTGGGTAGTTTAACTGGGGCGGTTGCCTCCTAAAATGTAACGGAGGCGCCCAAAGGTTCCCTCAACCTGGACGGCAATCAGGTGTTGAGTGTAAGTGCACAAGGGAGCTTGACTGCGAGACTTACAAGTCAAGCAGGGACGAAAGTCGGGACTAGTGATCCGGCACCCCCGAGTGGAAGGGGTGTCGCTCAACGGATAAAAGGTACCCCGGGGATAACAGGCTGATCTTCCCCAAGAGTCCATATCGACGGGATGGTTTGGCACCTCGATGTCGGCTCGTCGCATCCTGGGGCTGGAGCAGGTCCCAAGGGTTGGGCTGTTCGCCCATTAAAGCGGCACGCGAGCTGGGTTTAGAACGTCGTGAGACAGTTCGGTCTCTATCCGCCGCGCGCGTCAGAAACTTGAGGAAACCTGTCCCTAGTACGAGAGGACCGGGACGGACGAACCTCTGGTATACCAGTTGTTCCACCAGGAGCACGGCTGGATAGCCACGTTCGGACAGGATAACCGCTGAAAGCATCTAAGCGGGAAACCTTCTCCAAGATCAGGTTTCTCACCCTTT-TAGAGGGATAAGGCCCCCCGCAGACCACGGGATCGATAGGTCAGACCTGGAAG-CTCAGTAATGAGTGCAGGGAACTGGCACTAACCGGCCGAAAACTTACCAAC-TGTTTGGAGAGTTTGATCCTGGCTCAGGACGAACGCTGGCGGCGTGCTTAACACATGCAAGTCGAACGGAAAGGCCCCT---------------TCGGGGGTACTCGAGTGGCGAACGGGTGAGTAACACGTGGGCAATCTGCCCTGCACTTC-GGGATAAGCCTGGGAAACTGGGTCTAATACCGGATAGGACC-TTTAGACGCATGTC-TTTTGGTGGAAA--GC----------------TT----TTGCGGTGTGGGATGGGCCCGCGGCCTATCAGCTTGTTGGTGGGGTGATGGCCTACCAAGGCGACGACGGGTAGCCGGCCTGAGAGGGTGTCCGGCCACACTGGGACTGAGATACGGCCCAGACTCCTACGGGAGGCAGCAGTGGGGAATATTGCACAATGGGCGCAAGCCTGATGCAGCGACGCCGCGTGGGGGATGACGGCCTTCGGGTTGTAAACCTCTTTCACCATCGACGAAGGTTCGGG--TTTTCTCGGATTGACGGTAGGTGGAGAAGAAGCACCGGCCAACTACGTGCCAGCAGCCGCGGTAATACGTAGGGTGCGAGCGTTGTCCGGAATTACTGGGCGTAAAGAGCTCGTAGGTGGTTTGTCGCGTTGTTCGTGAAATCTCACGGCTTAACTGTGAGCGTGCGGGCGATACGGGCAGACTAGAGTACTGCAGGGGAGACTGGAATTCCTGGTGTAGCGGTGGAATGCGCAGATATCAGGAGGAACACCGGTGGCGAAGGCGGGTCTCTGGGCAGTAACTGACGCTGAGGAGCGAAAGCGTGGGGAGCGAACAGGATTAGATACCCTGGTAGTCCACGCCGTAAACGGTGGGTACTAGGTGTGGGTTTCCTTCCTT--GGGATCCGTGCCGTAGCTAACGCATTAAGTACCCCGCCTGGGGAGTACGGCCGCAAGGCTAAAACTCAAAGGAATTGACGGGGGCCCGCACAAGCGGCGGAGCATGTGGATTAATTCGATGCAACGCGAAGAACCTTACCTGGGTTTGACATGCACAGGACGCGTCTAGAGATAGGCGTTCCCTTGTGGCCTGTGTGCAGGTGGTGCATGGCTGTCGTCAGCTCGTGTCGTGAGATGTTGGGTTAAGTCCCGCAACGAGCGCAACCCTTGTCTCATGTTGCCATCGGGTAATGCCGGGGACTCGTGAGAGACTGCCGGGGTCAACTCGGAGGAAGGTGGGGATGACGTCAAGTCATCATGCCCCTTATGTCCAGGGCTTCACACATGCTACAATGGCCGGTACAAAGGGCTGCGATGCCGCAAGGTTAAGCGAATCCTT-TTAAAGCCGGTCTCAGTTCGGATTGGGGTCTGCAACTCGACCCCATGAAGTCGGAGTCGCTAGTAATCGCAGATCAGCAACGCTGCGGTGAATACGTTCCCGGGCCTTGTACACACCGCCCGTCACGTCATGAAAGTCGGTAACACCCGAAGCCAGTGGCCTAACCC--T--TGGGAGGGAGCTGTCGAAGGTGGGATCGGCGATTGGGACGAAGTCGTAACAAGGTAGCCGTACCGGAAGGTGCGGCTGGATCACCTCCTTT
>NZ_AP018164_M_shigaense 4764
TAAGTGTTTAAGGGCACATGGTGGATGCCTTGGCATCGAGAGCCGATGAAGGACGTGGGAGGCTGCGATATGCCTCGGGGAGCTGTCAACCGAGCGTTGATCCGAGGATTTCCGAATGGGGAAACCCAGCACGAGTGATGTCGTGTTACCCGCACCTGAATATATAGGGTGC-GGGAGGT-AACGCGGGGAAGTGAAACATCTCAGTACCCGTAGGAGAAGAAAACAAT-TGTGATTCCGTTAGTAGTGGCGAGCGAAAGCGGAACA-GGCTAAACCGCGCGCATGTATAACCGGGTAGGGGTTGTGTGTGCGGTGTTGTGGGATTGATATGTCTCAGCTCTACC-TGGCTGGGAGGCAGTCATAAAGTGTCGTAGTTAGCGGAAGTGG-CCTGGGACGGCCTGCCATAGACGGTGAGAGCCCGGTACGCGAAAACCCGGCACCTGCCTAGTAT-CAA-CTCCCGAGTAGCAGCGGGCCCGTGAAATCTGCTGTGAATCCGCCGAGACCACTCGGTAAGCCTAAATACTTCTCGATGACCGATAGCGGATTAGTACCGTGAGGGAATGGTGAAAAGTACCCCGGGAGGGGAGTGAAATAGTACCTGAAACCGTGTGCCTACAATCCGTCAGAGCCTCCTT---------------GTGGGGTGATGGCGTGCCTTTTGAAGAATGAGCCTGCGAGTCAGGGACATGTCGCAAGGTTAACCCG-TGTGGGGTAGCCGCAGCGAAAGCGAGTCTGAATAGGGCGC------------------------TTGAGTGGCATGTTCTGGACCCGAAGCGGAGTGATCTACCCATGGCCAGGGTGAAGCGCGGGTAAGACCGCGTGGAGGCCCGAACCCACTTAGGTTGAAGACTGAGGGGATGAGCTGTGGGTAGGGGTGAAAGGCCAATCAAACTCCGTGATAGCTGGTTCTCCCCGAAATGCATTTAGGTGCAGCGTTACGTGTTTCACCACGGAGGTAGAGCTACTGGATGGCCGATGGGCCCTACTAGGTTACTGACGTCAGCCAAACTCCGAATGCCGTGGTGT---ATAGCGTGGCAGTGAGACGGCGGGGGATAAGCTCCGTACGTCGAAAGGGAAACAGCCCAGATCGCCGACTAAGGCCCCTAAGCGTGTGCTAAGTGGAAAAGGATGTGCAGTCGCAGAGACAACCAGGAGGTTGGCTTAGAAGCAGCCACCCTTGAAAGAGTGCGTAATAGCTCACTGGTCAAGTGATTGTGCGCCGATAATGTAGCGGGGCTCAAGCACACCGCCGAAGTCGCGGCA----------------------ACC-----GCA---AGGTTGGGTAGGGGAGCGTCCCTCACGCAGCGAAGCTGTCGGGTAACCG-GTGGTGGAGT-GTGGGGGAGTGAGAATGCAGGCATGAGTAGCGATTAGGCAAGTGAGAACCTTGCCCGCCGAAAGACCAAGGGTTCCTGGGCCAGGCCAGTCCGCCCAGGGTGAGTCGGGACCTAAGGCGAGGCCGACAGGCGTAGTCGATGGACAACGGGTTGATATTCCCGTACCCGTGTATGAGCGCCCGTGATGAATCAATTCTGCTAACTACCCAAATGGTGGTCTATCAA-TCCCTTC--GGGG-TGCGAGGACCGC-CGGCTGCGTGGGACCCGGGTTGGTAGTAGTCAAGCAATGGGGTGACGCAGGAAGGTAGCCGTACCAGTCAGTGGTAATACTGGGGCAAGCCTGTAGGGAGAGCGATAGGCAAATCCGTCGTTCA-TG-TTCCTGAGAGGTGATGCATAGCCGTTTGAGGCGAATTCGGTGATCCTCTGCTGCCAAGAAAAGCCTCTAGCGAGTTCACACACGGCCCGTACCCCAAACCAACACAGGTGGTCAGGTAGAGAATACCAAGGCGTACGAGATAACTATGGTTAAGGAACTCGGCAAAATACCCCCGTAACTTCGGGAGAAGGGGGGCCGGTACGCCGTGAACAGCCTTGCGC-TGGGAGCGGAA-ACCGGTCGCAGAAACCAGTGAGAAGCGACTGTTTACTAAAAACACAGGTCCGTGCGAAGTCGCAAGACGATGTATACGGACTGACGCCTGCCCGGTGCTGGAAGGTTAAGAGGACCCGTTAACTC---GT-A-AGGGTGAAGCGGAGAATTTAAGCCCCAGTAAACGGCGGTGGTAACTATAACCATCCTAAGGTAGCGAAATTCCTTGTCGGGTAAGTTCCGACCTGCACGAATGGCGTAACGACTTCTCAACTGTCTCAACCATAGACTCGGCGAAATTGCACTACGAGTAAAGATGCTCGTTACGCGCGGCAGGACGAAAAGACCCCGGGACCTTCACTATAGCTTGGTATTGTTGTTCGGTACGGTTTGTGTAGGATAGGTGGGAGACTGTGAAACTCCAACGCCAGTTGGAGCGGAGTCGTTGTTGAAATACCACTCTGATCGTATTGGACACCTAACGTCGAACCGTATATCCGGTTCACGGACAGTGCCTGGTGGGTAGTTTAACTGGGGCGGTTGCCTCCTAAAATGTAACGGAGGCGCCCAAAGGTTCCCTCAACCTGGACGGCAATCAGGTGTTGAGTGTAAATGCACAAGGGAGCTTGACTGCGAGACTTACAAGTCAAGCAGGGACGAAAGTCGGGATTAGTGATCCGGCACCCCCGAGTGGAAGGGGTGTCGCTCAACGGATAAAAGGTACCCCGGGGATAACAGGCTGATCTTCCCCAAGAGTCCATATCGACGGGATGGTTTGGCACCTCGATGTCGGCTCGTCGCATCCTGGGGCTGGAGCAGGTCCCAAGGGTTGGGCTGTTCGCCCATTAAAGCGGCACGCGAGCTGGGTTTAGAACGTCGTGAGACAGTTCGGTCTCTATCCGCCGCGCGCGTCAGAAACTTGAGGAAACCTGTCCCTAGTACGAGAGGACCGGGACGGACGAACCTCTGGTATACCAGTTGTCCCACCAGGGGCACGGCTGGATAGCCACGTTCGGACAGGATAACCGCTGAAAGCATCTAAGCGGGAAACCTTCTCCAAGATCAGGTTTCTCACCCTTT-TAGAGGGATAAGGCCCCCCGCAGACCACGGGATTGATAGGCCAGACCTGGAAG-CCCAGTAATGGGTGTAGGGAACTGGCACTAACCGGCCGAAAACTTACCAAC-TGTTTGGAGAGTTTGATCCTGGCTCAGGACGAACGCTGGCGGCGTGCTTAACACATGCAAGTCGAACGGAAAGGCCCCT---------------TCGGGGGTACTCGAGTGGCGAACGGGTGAGTAACACGTGGGTAATCTGCCCTGCACTTC-GGGATAAGCCTGGGAAACTGGGTCTAATACCGGATAGGACC-ACTTAGCGCATGCT-TTGTGGTGGAAA--GC----------------TT----TTGCGGTGTGGGATGGGCCCGCGGCCTATCAGCTTGTTGGTGGGGTGACGGCCTACCAAGGCGACGACGGGTAGCCGGCCTGAGAGGGTGTCCGGCCACACTGGGACTGAGATACGGCCCAGACTCCTACGGGAGGCAGCAGTGGGGAATATTGCACAATGGGCGCAAGCCTGATGCAGCGACGCCGCGTGGGGGATGACGGCCTTCGGGTTGTAAACCTCTTTCAGCAGGGACGAAGCGC--------------AAGTGACGGTACCTGCAGAAGAAGCACCGGCCAACTACGTGCCAGCAGCCGCGGTAATACGTAGGGTGCGAGCGTTGTCCGGAATTACTGGGCGTAAAGAGCTCGTAGGTGGTTTGTCGCGTTGTTCGTGAAAACCGGGGGCTTAACCCTCGGCGTGCGGGCGATACGGGCAGACTGGAGTACTGCAGGGGAGACTGGAATTCCTGGTGTAGCGGTGGAATGCGCAGATATCAGGAGGAACACCGGTGGCGAAGGCGGGTCTCTGGGCAGTAACTGACGCTGAGGAGCGAAAGCGTGGGGAGCGAACAGGATTAGATACCCTGGTAGTCCACGCCGTAAACGGTGGGTACTAGGTGTGGGTTTCCTTCCTT--GGAATCCGTGCCGTAGCTAACGCATTAAGTACCCCGCCTGGGGAGTACGGCCGCAAGGCTAAAACTCAAAGGAATTGACGGGGGCCCGCACAAGCGGCGGAGCATGTGGATTAATTCGATGCAACGCGAAGAACCTTACCTGGGTTTGACATGCACAGGACGCCGGCAGAGATGTCGGTTCCCTTGTGGCCTGTGTGCAGGTGGTGCATGGCTGTCGTCAGCTCGTGTCGTGAGATGTTGGGTTAAGTCCCGCAACGAGCGCAACCCTTGTCTCATGTTGCCAGCGCGTAATGGCGGGGACTCGTGAGAGACTGCCGGGGTCAACTCGGAGGAAGGTGGGGATGACGTCAAGTCATCATGCCCCTTATGTCCAGGGCTTCACACATGCTACAATGGCCGGTACAAAGGGCTGCGATGCCGCAAGGTTAAGCGAATCCTT-TTAAAGCCGGTCTCAGTTCGGATCGGGGTCTGCAACTCGACCCCGTGAAGTCGGAGTCGCTAGTAATCGCAGATCAGCAACGCTGCGGTGAATACGTTCCCGGGCCTTGTACACACCGCCCGTCACGTCATGAAAGTCGGTAACACCCGAAGCCAGTGGCCTAACCT-TT--T-GGAGGGAGCTGTCGAAGGTGGGATCGGCGATTGGGACGAAGTCGTAACAAGGTAGCCGTACCGGAAGGTGCGGCTGGATCACCTCCTTT
>NZ_CP029543_M_leprae 4764
TAAGTGCCTAAGGGCGCATGGTGGATGCCTTGGCATCGAGAGCCGATGAAGGACGTGGGAGGCTGCGATATGCCTCGGGGAGCTGTCAACCGAGCGTGGATCCGAGGATTTCCGAATGGGGAAACCCAACACGAGTCACGTCGTGTTACCCGTATCTGAATATATAGGGTTC-GGGAGGG-AACGCGGGGAAGTGAAACATCTCAGTACCCGTAGGAGAAGAAAACAAT-TGTGATTCCGCAAGTAGTGGCGAGCGAACGTGGAATATGGCTAAACCGCACACATGTCTAACTAGGTAGGGGTTGTGTGTGCGGTGTTGTGGGATTGGTATGTCTCAACTCTACC-TGGTTGAGGGGTAGTCAGAAAGTGCCGTGGTTAGCGGAAATGG-CCTGGGATGGCCTGCCGTAGACGGTGAGAGCCCAGTACGCGAAAGCCTGGCACCTGCCTTGTAT-CAA-TTCCCGAGTAGCAGCGGGCCCGTGGAATCTGCTGTGAATCTGCCGGGACCACCCGGTAAGCCTAAATACTTCTCGATGACCGATAGCGGATCAGTACCGTGAGGGAATGGTGAAAAGTACCCCGGGAGGGGAGTGAAATAGTACCTGAAACCGTGTGCCTACAATCCGTCAGAGCCTCTTT---------------GTGGGGTGATGGCGTGCTTTTTGAAGAATGAGCCTGCGAGTCAGGGACATGTCGCGAGGTTAACCCG-TGTGGGGTAGCCGCAGCGAAAGCGAGTCTGAATAGGGCGTATCACG--------TGTGAGCGTGTGTAGTGGCGTGTTCTGGACCCGAAGCGGAGTGATCTACCCATGGCCAGGGTGAAGCGCGGGTAAGACCGCGTGGAGGCCCGAACCCACTTAAGTTGAAGATTGAGGGGATGAGTTGTGGGTAGGGGTGAAAGGCCAATCAAACTCCGTGATAGCTGGTTCTCCCCGAAATGCATTTAGGTGCAGCGTTGCGTGGTTCACCACGGAGGTAGAGCTACTGGATGGCCGATGGGCCCTACTAGGTTACTGACGTCAGCCAAACTCCGAATGCCGTGGTTTA--AAAGCGTGGCAGTGAGACGGCGGGGGATAAGCTCCGTACGTCGAAAGGGAAACAGCCCAGATCGCCGGCTAAGGCCCCTAAGCGTGTGCTAAGTGGAAAAGGATGTGCAGTCGCAAAGACAACCAGGAGGTTGGCTTAGAAGCAGCCACCCTTGAAAGAGTGCGTAATAGCTCACTGGTCAAGTGATTGTGCGCCGATAATGTAGCGGGGCTCAAGCACACCGCCGAAGCCGCGGCACATTCACCTT----------CTAGG-----GTG---GATGTGGGTAGGGGAGCGTTCCTCATTCAGCGAAGCCTCCGGGTAACCG-GTGGTGGAGG-GTGGGGAAGTGAGAATGCAGGCATGAGTAGCGATAAGGCAAGTGAGAACCTTGCCCGCCGTAAGACCAAGGGTTCCTGGGCCAGGCCAGTCCGCCCAGGGTGAGTCGGGACCTAAGGCGAGGCCGACAGGCGTAGTCGATGGACAACGGGTTGATATTCCCGTACCCGTGTGTGTGCGCCCGTGATGAATCAGCGGTACTCACCACCCAAAACCGGATCGACCATATCCCCTTCGGGGGCTATGGAGGTTCG-GGGCTGCGTGGGAACTTCGTTGGTAGTAGTCAAGCGATGGGGTGACGCAGGAAGGTAGCCGTACCAGTCAGTGGTAATACTGGAGCAAGCCCGTAGGGAGAGCGATAGGCAAATCCGTCGTTCGTGA-ATCCTGAGAGGTGATGCATAGCCGATTGAGGCGAATTCGGTAAGCCTCTGCTGCCAAGAAAAGCCTCTAGCGAGCATACATGCGGCCCGTACCCCAAACCGACACAGGTGGTCAGGTAGAGCATACCAAGGCGTACGAGATAACTATGGTTAAGGAACTCGGCAAAATGCCTCCGTAACTTCGGGAGAAGGGGGGCCGGAATATCGTGAACACCCTTGCGG-TGGGAGCGGGA-TCCGGTCGCAGAGACCAGTGAGAAGCGACTGTTTACTAAAAACACAGGTCCGTGCGAAGTCGTAAGACGATGTATACGGACTGACGCCTGCCCGGTGCTGGAAGGTTAAGAGGACCTGTTAACCC---GA-A-AGGGTGAAGCGGAGAATTTAAGCCCCAGTAAACGGCGGTGGTAACTATAACCATCCTAAGGTAGCGAAATTCCTTGTCGGGTAAGTTCCGACCTGCACGAATGGCGTAACGACTTCTCAACTGTCTCAACCATAGACTCGGCGAAATTGCACTACGAGTAAAGATGCTCGTTACGTGCGGCAGGACGAAAAGACCCCGGGACCTTCACTACAACTTGGTATTGATGTTCGGTGCGGTTTGTGTAGGATAGGTGGGAGACTGTGAAACTTCGACGCTAGTTGGGGTGGAGTCGTTGTTGAAATACCACTCTGATTGTATTGAACATCTAACCTCGAACCGTATATCCGGTTTAGGGACAGTGCCTGGCGGGTAGTTTAACTGGGGCGGTTGCCTCCTAAAATGTAACGGAGGCGCCCAAAGGTTCCCTCAACCTGGTCGGTAATCAGGTGGCGAGTGTAAATGCACAAGGGGGCTTGACTGCGAGACCTACACGTCAAGCAGGGACGAAAGTCGGGATTAGTGATCCGGCACCTCTGAGTGGAAGGGGTGTCGCTCAACGGATAAAAGGTACCCCGGGGATAACAGGCTGATCTTCCCCAAGAGTCCATATCGACGGGATGGTTTGGCACCTCGATGTCGGCTCGTCGCATCCTGGGGCTGAAGCAGGTCCCAAGGGTTGGGCTGTTCGCCCATTAAAGCGGCACGCGAGCTGGGTTTAGAACGTCGTGAGACAGTTCGGTCTCTATCCGCCGCGCGCGTCAGAAACTTGAGGAAATCTGTCCCTAGTACGAGAGGACCGGGACGGACGAACCTCTGGTATACCAGTTGTCTCACCAGGGGCACCGCTGGATAGCCACGTTCGGACAAGATAACCGCTGAAAGCATCTAAGCGGGAAACCTTCTCCAAGATCAGGTTTCTTACCCACT-TGGTGGGATAAGGCCCCCCGCAGAACACGGGATTGATAGGTCAGACCTAGAAG-CTCAGTAATGAGTGTAGGGAACTGGCACTAACTGGCCGAAAGCTTACAAAA-TGTTTGGAGAGTTTGATCCTGGCTCAGGACGAACGCTGGCGGCGTGCTTAACACATGCAAGTCGAACGGAAAGGTCTCTAAAAAATC---TTTTTTAGAGATACTCGAGTGGCGAACGGGTGAGTAACACGTGGGTAATCTGCCCTGCACTTCAGGGATAAGCTTGGGAAACTGGGTCTAATACCGGATAGGACT-TCAAGGCGCATGTC-TTGTGGTGGAAA--GC---------------TTT----TTGCGGTGCAGGATGGGCCCGCGGCCTATCAGCTTGTTGGTGGGGTGACGGCCTACCAAGGCGACGACGGGTAGCCGGCCTGAGAGGGTGTACGGCCACACTGGGACTGAGATACGGCCCAGACTCCTACGGGAGGCAGCAGTGGGGAATATTGCACAATGGGCGCAAGCCTGATGCAGCGACGCCGCGTGGGGGATGACGGCTTTCGGGTTGTAAACCTCTTTCACCATCGACGAAGGTCTGGG--TTTTCTCGGATTGACGGTAGGTGGAGAAGAAGCACCGGCCAACTACGTGCCAGCAGCCGCGGTAATACGTAGGGTGCGAGCGTTGTCCGGAATTACTGGGCGTAAAGAGCTCGTAGGTGGTTTGTCGCGTTGTTCGTGAAATCTCACGGCTTAACTGTGAGCGTGCGGGCGATACGGGCAGACTGGAGTACTGCAGGGGAGACTGGAATTCCTGGTGTAGCGGTGGAATGCGCAGATATCAGGAGGAACACCAGTGGCGAAGGCGGGTCTCTGGGCAGTAACTGACGCTGAGGAGCGAAAGCGTGGGGAGCAAACAGGATTAGATACCCTGGTAGTCCACGCCGTAAACGGTGGGTACTAGGTGTGGGTTTCCTTCCTT--GGGATCCGTGCCGTAGCTAACGCATTAAGTACCCCGCCTGGGGAGTACGGCCGCAAGGCTAAAACTCAAAGGAATTGACGGGGGCCCGCACAAGCGGCGGAGCATGTGGATTAATTCGATGCAACGCGAAGAACCTTACCTGGGTTTGACATGCACAGGATGCGTCTAGAGATAGGCACTCCCTTGTGGCCTGTGTGCAGGTGGTGCATGGCTGTCGTCAGCTCGTGTCGTGAGATGTTGGGTTAAGTCCCGCAACGAGCGCAACCCTTGTCTCATGTTGCCAGCACGTAATGGTGGGGACTCGTGAGAGACTGCCGCGGTCAACTCGGAGGAAGGTGGGGATGACGTCAAGTCATCATGCCCCTTATGTCCAGGGCTTCACACATGCTACAATGGCCGGTACAAAGGGCTGCGATGCCGCAAGGTTAAGCGAATCCTT-TTAAAGCCGGTCTCAGTTCGGATCGGGGTCTGCAACTCGACCCCGTGAAGTCGGAGTCGCTAGTAATCGCAGATCAGCAACGCTGCGGTGAATACGTTCCCGGGCCTTGTACACACCGCCCGTCACGTCATGAAAGTCGGTAACACCCGAAGCCAGTGGCCTAACCC--T--CGGGAGGGAGCTGTCCAAGGTGGGATCGGCGATTGGGACGAAGTCGTAACAAGGTAGCCGTACCGGAAGGTGCGGCTGGATCACCTCCTTT
>NZ_AP018410_M_pseudoshottsii 4764
TAAGTGTCTAAGGGCGCATGGTGGATGCCTTGGCATCGAGAGCCGATGAAGGACGTGGGAGGCTGCGATATGCCTCGGGGAGCTGTCAACCTAGCGTGGATCCGAGGATTTCCGAATGGGGAAACCCAGCACGAGTGATGTCGTGTTACCCGCACTTGAATATATAGGGTGC-GGGGGGG-AACGCGGGGAAGTGAAACATCTCAGTACCCGTAGGAAAAGAAAACAAT-TGTGATTCCGTAAGTAGTGGCGAGCGAACGCGGAAAATGGCTAAACCGCACGCATGTTTAACCGGGTAGGGGTTGTGTGTGCGGGGTTGTGGGAATGATGTGTCTCAGCTCTACC-TGGCTGAGAGGCAGTCAGAAAGTGTCGCAGTTAACGGAAATGG-CCTGGGATGGTCTGCCGTAGACGGTGAGAGCCCGGTACGTGAAAACCCGGCACCTGCCTAGTAT-CAA-CTCCCGAGTAGCAGCGGGCCCGTGGAATCTGCTGTGAATCTGCCGGGACCACCCGGTAAGCCTAAATACTACTCGATGACCGATAGCGGATTAGTACCGTGAGGGAATGGTGAAAAGTACCCCGGGAGGGGAGTGAAAGAGTACCTGAAACCGTGCGCCTACAATCCGTCAGAGCCTCTTC---------------GTGGGGTGATGGCGTGCCTTTTGAAGAATGAGCCTGCGAGTCAGGGACATGTCGCGAGGTTAACCCG-AGTGGGGTAGCCGCAGCGAAAGCGAGTCTGAATAGGGCGTATCCCC----------GTAAGGGGTGTAGTGGCATGTTCTGGACCCGAAGCGGAGTGATCTACCCATGGCCAGGGTGAAGCGTGGGTAAGACCGCGTGGAGGCCCGAACCCACTTAGGTTGAAGACTGAGGGGATGAGCTGTGGGTAGGGGTGAAAGGCCAATCAAACTCCGTGATAGCTGGTTCTCCCCGAAATGCATTTAGGTGCAGCGTTGCGTGTTTCACCACGGAGGTAGAGCTACTGGATGGCCGATGGGCCCTACTAGGTTACTGACGTCAGCCAAACTCCGAATGCCGTGGTGT---GAAGCGTGGCAGTGAGACGGCGGGGGATAAGCTCCGTACGTCGAGAGGGAAACAGCCCAGATCGCCGGCTAAGGCCCCAAAGCGTGTGCTAAGTGGAAAAGGATGTGCAGTCGCAGAGACAACCAGGAGGTTGGCTTAGAAGCAGCCACCCTTGAAAGAGTGCGTAATAGCTCACTGGTCAAGTGATTGTGCGCCGATAATGTAGCGGGGCTCAAGCACACCGCCGAAGCCGCGACA----------------------ACC-----GCA---AGGTTGGGTAGGGGAGCGTCCCTCATTCAGCGAAGCTGCCGGGTAACCG-GTGGTGGAGG-ATGGGGGAGTGAGAATGCAGGCATGAGTAGCGATAAGGCAAGTGAGAACCTTGCCCGCCGAAAGACCAAGGGTTCCTGGGCCAGGCCAGTCCGCCCAGGGTGAGTCGGGACCTAAGGCGAGGCCGACAGGCGTAGTCGATGGACAACGGGTTGATATTCCCGTACCCGTGTGTGCGCGCCCGTGATGAATCAGCGGTACTAACCACCCAAAACCGGATCGATCAT-TCCTCTTCGGGGG-CGTGGAGTTCCG-GGGCTGCGTGGAACCTTCGTTGGTAGTAGTCAAGCGACGGGGTGACGCAGGAAGGCAGCCGTACCAGTCAGTGGTAATACTGGGGCAAGCCCGTAGGGAGAGCGATAGGCAAATCCGTCGCTCATTA-ATCCTGAGAGGTGATGCATAGCCGATTGAGGCGAATTCGGTCATCCTCTGCTGCCAAGAAAAGCCTCTAGCGAGCACACACACGGCCCGTACCCCAAACCAACACAGGTGGTCAGGTAGAGAATACCAAGGCGTACGAGATAACTATGGTTAAGGAACTCGGCAAAATGCCCCCGTAACTTCGGGAGAAGGGGGACCGGAATACCGTGAACACCCTTGCGG-TGGGAGCGGGA-TTCGGTCGCAGAAACCAGTGGGGAGCGACTGTTTACTAAAAACACAGGTCCGTGCGAAGTCGCAAGACGATGTATACGGACTGACGCCTGCCCGGTGCTGGAAGGTTAAGAGGACCCGTTAATTC---GT-A-AGGGTGAAGCGGAGAATTTAAGCCCCAGTAAACGGCGGTGGTAACTATAACCATCCTAAGGTAGCGAAATTCCTTGTCGGGTAAGTTCCGACCTGCACGAATGGCGTAACGACTTCCCAACTGTCTCAACCATAGACTCGGCGAAATTGCACTACGAGTAAAGATGCTCGTTACGCGCGGCAGGACGAAAAGACCCCGGGACCTTCACTACAACTTGGTATTGGCGTTCGGTTCGGTTTGTGTAGGATAGGTGGGAGACTGTGAAACTCCAACGCCAGTTGGGGCGGAGTCATTGTTGAAATACCACTCTGATCGTATTGGACACCTAACGTCGAACCCTGAACCGGGTTCACGGACAGTGCCTGGCGGGTAGTTTAACTGGGGCGGTTGCCTCCTAAAATGTAACGGAGGCGCCCAAAGGTTCCCTCAACCTGGACGGCAATCAGGTGACGAGTGTAAGTGCACAAGGGAGCTTGACTGCGAGACCTACAAGTCAAGCAGGGACGAAAGTCGGGACTAGTGATCCGGCACCTCTGAGTGGAAGGGGTGTCGCTCAACGGATAAAAGGTACCCCGGGGATAACAGGCTGATCTTCCCCAAGAGTCCATATCGACGGGATGGTTTGGCACCTCGATGTCGGCTCGTCGCATCCTGGGGCTGGAGCAGGTCCCAAGGGTTGGGCTGTTCGCCCATTAAAGCGGCACGCGAGCTGGGTTTAGAACGTCGTGAGACAGTTCGGTCTCTATCCGCCGCGCGCGTCAGAAACTTGAGGAAACCTGTCCCTAGTACGAGAGGACCGGGACGGACGAACCTCTGGTACACCAGTTGTCCCACCAGGGGCACCGCTGGATAGCCACGTTCGGAAAGGATAACCGCTGAAAGCATCTAAGCGGGAAACCTTCTCCAAGATCAGGTTTCTCACCCACT-TGGTGGGATAAGGCCCCCCGCAGACCACGGGTTCGATAGGTCAGACCTGGAAG-CACAGTAATGTGTGAAGGGAACTGGCACTAACCGGCCGAAAACTTACCAAC-TGTTTGGAGAGTTTGATCCTGGCTCAGGACGAACGCTGGCGGCGTGCTTAACACATGCAAGTCGAACGGAAAGGTCTCT---------------TCGGAGACACTCGAGTGGCGAACGGGTGAGTAACACGTGGGCGATCTGCCCTGCACTTC-GGGATAAGCCTGGGAAACTGGGTCTAATACCGGATAGGACC-ACGGGATTCATGTC-CTGTGGTGGAAA--GC----------------TT----TTGCGGTGTGGGATGGGCCCGCGGCCTATCAGCTTGTTGGTGGGGTAACGGCCTACCAAGGCGACGACGGGTAGCCGGCCTGAGAGGGTGTCCGGCCACACTGGGACTGAGATACGGCCCAGACTCCTACGGGAGGCAGCAGTGGGGAATATTGCACAATGGGCGCAAGCCTGATGCAGCGACGCCGCGTGGGGGATGACGGCCTTCGGGTTGTAAACCTCTTTCACCATCGACGAAGGTTCGGG--TTTTCTCGGATTGACGGTAGATGGAGAAGAAGCACCGGCCAACTACGTGCCAGCAGCCGCGGTAATACGTAGGGTGCGAGCGTTGTCCGGAATTACTGGGCGTAAAGAGCTCGTAGGTGGTTTGTCGCGTTGTTCGTGAAATCTCACGGCTTAACTGTGAGCGTGCGGGCGATACGGGCAGACTAGAGTACTGCAGGGGAGACTGGAATTCCTGGTGTAGCGGTGGAATGCGCAGATATCAGGAGGAACACCGGTGGCGAAGGCGGGTCTCTGGGCAGTAACTGACGCTGAGGAGCGAAAGCGTGGGGAGCGAACAGGATTAGATACCCTGGTAGTCCACGCCGTAAACGGTGGGTACTAGGTGTGGGTTTCCTTCCTT--GGGATCCGTGCCGTAGCTAACGCATTAAGTACCCCGCCTGGGGAGTACGGCCGCAAGGCTAAAACTCAAAGGAATTGACGGGGGCCCGCACAAGCGGCGGAGCATGTGGATTAATTCGATGCGACGCGAAGAACCTTACCTGGGTTTGACATGCACAGGACTCGTCTAGAGATAGGCGTTCCCTTGTGGCCTGTGTGCAGGTGGTGCATGGCTGTCGTCAGCTCGTGTCGTGAGATGTTGGGTTAAGTCCCGCAACGAGCGCAACCCTTGTCTCATGTTGCCAGCACGTAATGGTGGGGACTCGTGAGAGACTGCCGGGGTCAACTCGGAGGAAGGTGGGGATGACGTCAAGTCATCATGCCCCTTATGCCCAGGGCTTCACACATGCTACAATGGCCGGTACAAAGGGCTGCGATGCCGCGAGGTTAAGCGAATCC-T-TTAAAGCCGGTCTCAGTTCGGATCGGGGTCTGCAACTCGACCCCGTGAAGTCGGAGTCGCTAGTAATCGCAGATCAGCAACGCTGCGGTGAATACGTTCCCGGGCCTTGTACACACCGCCCGTCACGTCATGAAAGTCGGTAACACCCGAAGCCAGTGGCCTAACCC-TT--TGGGAGGGAGCTGTCGAAGGTGGGATCGGCGATTGGGACGAAGTCGTAACAAGGTAGCCGTACCGGAAGGTGCGGCTGGATCACCTCCTTT
>NZ_CP043474_M_grossiae 4764
TAAGTGTTTAAGGGCGCATGGTGGATGCCTTGGCATCAGAGGCCGATGAAGGACGTGGGAGGCTGCGATATGCCTCGGGGAGCTGCCAACCGAGCGTGGATCCGAGGGTGTCCGAATGGGGAAACCCAGCACGAGTGATGTCGTGTTACCCGTATCTGAATACATAGGGTGC-GGGAGGT-AACGCGGGGAAGTGAAACATCTCAGTACCCGTAGGAAGAGAAAACAAC-AGTGATTCCGTGAGTAGTGGCGAGCGAAAGCGGAGGATGGCTAAACCGCATGCATGTGATACCGGGTAGGGGTTGTGTGTGCGGGGTTGTGGGACCCATCT-TTCCAGGTCTACC-TATCTGGAGGGCAGTGAGAAAGTGTCGTGGTTAGCGGAAGTGGTCTTGGGATGGCCTGCCGTAGACGGTGAGAGCCCGGTACGTGAAAATCCGATGCCTGCCTTGATG-GTG-TTCCCGAGTAGCAGCGGGCCCGTGGAATCTGCTGTGAATCTGCCGGGACCACCCGGTAAGCCTGAATACCTTCTGATGACCGATAGCGGATTAGTACCGTGAGGGAATGGTGAAAAGTACCCCGGGAGGGGAGTGAAATAGTACCTGAAACCGTGCGCTTACAATCCGTCAGAGCCCTC--CTTC--------GTGGTGGGGTGATGGCGTGCCTTTTGAAGAATGAGCCTGCGAGTCAGGGACATGTCGCGAGGTTAACCCG-GGTGGGGTAGCCGCAGCGAAAGCGAGTCTGAATAGGGCGTATCCAGTCAA----CAGTGGCTGGTGTAGTGGTGTGTTCTGGACCCGAAGCGGAGTGATCTACCCATGGCCAGGGTGAAGCGCGGGTAAGACCGCGTGGAGGCCCGAACCCACTTAGGTTGAAGACTGAGGGGATGAGTTGTGGGTAGGGGTGAAAGGCCAATCAAACTCCGTGATAGCTGGTTCTCCCCGAAATGCATTTGGGTGCAGCGTCGCATGTTTCTTGTTGGAGGTAGAGCTACTGGATGGCCGATGGGCCCTACTAGGTTACTGACGTCAGCCAAACTCCGAATGCCGACAAGTCCAAGAGTGCGGCAGTGAGACGGCGGGGGATAAGCTCCGTACGTCGAGAGGGAAACAGCCCAGATCGCCGGCTAAGGCCCCTAAGCGTGTGCTAAGTGGAAAAGGATGTGCAGTCGCGAAGACAACCAGGAGGTTGGCTTAGAAGCAGCCACCCTTGAAAGAGTGCGTAATAGCTCACTGGTCAAGTGATTGTGCGCCGATAATGTAGCGGGGCTCAAGCACACCGCCGAAGCCGCGGCA----------------------ACGAGT---AA---TCGTTGGGTAGGGGAGCGTCCTGCATCCGGTGAAGCAGCAGCGTGAGCTAGTTGTGGAGG-GTGTGGGAGTGAGAATGCAGGCATGAGTAGCGATAAGGCAAGTGAGAACCTTGCCCGCCGAAAGACCAAGGGTTCCTGGGCCAGGCCAGTCCGCCCAGGGTGAGTCGGGACCTAAGGCGAGGCCGACAGGCGTAGTCGATGGACAACGGGTTGATATTCCCGTACCCGTGTGTGCGCGTCCCTGATGAATCAGAGGTACTAACCGCCCAAAGGGCGGGCCATCAA-TCCCTTCGGGG---TGCGAGGTCCGC-CGGCTGCGCGGGACCTTCTCTGGTAGTAGTCAAGCGATGGGGTGACGCAGGAAGGTAGCCGTACCAGTCAGTGGTAATACTGGGGCAAGCCCGTAGGACGAACGATAGGCAAATCCGTCGTTCACTC-AGTCCGAGAGGTGATGCATAGCCGAGTGAGGCGAATTCGGTGATCCTATGCTGCCAAGAAAAGCCTCTAGCGAGTGCTAACACGGCCCGTACCCCAAACCGACACAGGTGGTCAGGTAGAGAATACCAAGGCGTACGAGTGAACTATGGTTAAGGAACTCGGCAAAATACCCCCGTAACTTCGGGAGAAGGGGGACCCCCATGCCGTCATGGCCCTTGCGGCCGGCAGCGGGA-GGGGGTGGCACAAACCAGTGAGAAGCGACTGTTTACTAAAAACACAGGTCCGTGCGAAGTCGCAAGACGATGTATACGGACTGACGCCTGCCCGGTGCTGGAAGGTTAAGAGGACCGGTTAATCCC-TTC-G-GGGGTGAAGCTGAGAATTTAAGCCCCAGTAAACGGCGGTGGTAACTATAACCATCCTAAGGTAGCGAAATTCCTTGTCGGGTAAGTTCCGACCTGCACGAATGGCGTAACGACTTCTCAACTGTCTCAACCATAGACTCGGCGAAATTGCACTACGAGTAAAGATGCTCGTTACGCGCGGCAGGACGAAAAGACCCCGGGACCTTCACTACAACTTGGTATTGGCGCTCGATACGGTTTGTGTAGGATAGGTGGGAGACTGTGAAACTCGCACGCCAGTGTGGGTGGAGTCATCGTTGAAATACCACTCTGATCGTATTGGGCTTCTAACTTCGAACCGTATATCCGGTTCAGGGACAGTGCCTGGTGGGTAGTTTAACTGGGGCGGTTGCCTCCAAAAGAGTAACGGAGGCGCCCAAAGGTTCCCTCAACCTGGACGGCAATCAGGTGTTGAGTGTAAGTGCACAAGGGAGCTTGACTGCGAGACGAACATGTCGAGCAGGGACGAAAGTCGGGACTAGTGATCCGGCACCCCCGAGTGGAAGGGGTGTCGCTCAACGGATAAAAGGTACCCCGGGGATAACAGGCTGATCTTCCCCAAGAGTCCATATCGACGGGATGGTTTGGCACCTCGATGTCGGCTCGTCGCATCCTGGGGCTGGAGCAGGTCCCAAGGGTTGGGCTGTTCGCCCATTAAAGCGGCACGCGAGCTGGGTTTAGAACGTCGTGAGACAGTTCGGTCTCTATCCGCCGCGCGCGTCAGAAGCTTGAGGAAATCTGTCCCTAGTACGAGAGGACCGGGACGGACGAACCTCTGGTCTACCAGTTGTCCCACCAGGGGCACGGCTGGATAGCCACGTTCGGACAGGATAACCGCTGAAAGCATCTAAGCGGGAAACCCCCTCCAAGACCAGGCTTCTCACCCATC-AAGTGGGATAAGGCCCCCCGCAGACCACGGGATCGATAGACCAGACCTACACG-CCCAGCAATGGGTTCAGGGAACTGGCACTAACCGGCCGAAAACTTACACAC-TGTTTGGAGAGTTTGATCCTGGCTCAGGACGAACGCTGGCGGCGTGCTTAACACATGCAAGTCGAACGGAAAGGCCCTT---------------C--GGGGTACTCGAGTGGCGAACGGGTGAGTAACACGTGGGTGATCTGCCCTGCACTTT-GGGATAAGCCTGGGAAACTGGGTCTAATACCGGATAGGACT-ACGGCCTGCATGGG-TTGTGGTGGAAA--GC----------------TT----TTGCGGTGTGGGATGGGCCCGCGGCCTATCAGCTTGTTGGTGGGGTGATGGCCTACCAAGGCGACGACGGGTAGCCGGCCTGAGAGGGTGTCCGGCCACACTGGGACTGAGATACGGCCCAGACTCCTACGGGAGGCAGCAGTGGGGAATATTGCACAATGGGCGCAAGCCTGATGCAGCGACGCCGCGTGGGGGATGACGGCCTTCGGGTTGTAAACCCCTTTCAGCACAGACGAAGCGC--------------AAGTGACGGTATGTGCAGAAGAAGCACCGGCCAACTACGTGCCAGCAGCCGCGGTAATACGTAGGGTGCGAGCGTTGTCCGGAATTACTGGGCGTAAAGAGCTCGTAGGTGGTTTGTCGCGTTGTTCGTGAAAACTCACAGCTTAACTGTGGGCGTGCGGGCGATACGGGCAGACTGGAGTACTGCAGGGGAGACTGGAATTCCTGGTGTAGCGGTGGAATGCGCAGATATCAGGAGGAACACCGGTGGCGAAGGCGGGTCTCTGGGCAGTAACTGACGCTGAGGAGCGAAAGCGTGGGGAGCGAACAGGATTAGATACCCTGGTAGTCCACGCCGTAAACGGTGGGTACTAGGTGTGGGTTTCCTTCCTT--GGGATCCGTGCCGTAGCTAACGCATTAAGTACCCCGCCTGGGGAGTACGGCCGCAAGGCTAAAACTCAAAGGAATTGACGGGGGCCCGCACAAGCGGCGGAGCATGTGGATTAATTCGATGCAACGCGAAGAACCTTACCTGGGTTTGACATGCACAGGACGCGTCTAGAGATAGGCGTTCCCTTGTGGCCTGTGTGCAGGTGGTGCATGGCTGTCGTCAGCTCGTGTCGTGAGATGTTGGGTTAAGTCCCGCAACGAGCGCAACCCTTGTCTCATGTTGCCAGCACGTCATGGTGGGGACTCGTGAGAGACTGCCGGGGTCAACTCGGAGGAAGGTGGGGATGACGTCAAGTCATCATGCCCCTTATGTCCAGGGCTTCACACATGCTACAATGGCCGGTACAAAGGGCTGCGATGCCGTGAGGTGGAGCGAATCCTT-TCAAAGCCGGTCTCAGTTCGGATCGGGGTCTGCAACTCGACCCCGTGAAGTCGGAGTCGCTAGTAATCGCAGATCAGCAACGCTGCGGTGAATACGTTCCCGGGCCTTGTACACACCGCCCGTCACGTCATGAAAGTCGGTAACACCCGAAGCCGGTGGCCTAACCC-TT--TGGGAGGGAGCCGTCGAAGGTGGGATCGGCGATTGGGACGAAGTCGTAACAAGGTAGCCGTACCGGAAGGTGCGGCTGGATCACCTCCTTT
>NZ_AP022562_M_novum 4764
TAAGTGTGTAAGGGCGCATGGTGGATGCCTTGGCATCGAGAGCCGATGAAGGACGTGGGAGGCTGCGATATGCCTCGGGGAGCTGTCAACCGAGCGTGGATCCGAGGATGTCCGAATGGGGAAACCCGGCATCAGTGATGTGGTGTCACCCTCCGGTGAATGTATAGCCGGT-GGGGAGGTAACGCGGGGAAGTGAAACATCTCAGTACCCGTAGGAAGAGAAAACAAT-TGTGATTCCGTGAGTAGTGGCGAGCGAAAGCGGAGGATGGCTAAACCGTATGCATGTGATACCGGGTAGGGGTTGTGTGTGCGGGGTTGTGGGAGTGTTGT-GTCCGGGTCTACCTTGCCTGGAGGGCAGTGAGAAAGTGTTGTGGTTAGCGGAAGTGG-CCTGGGATGGTCTGCCGTAGACGGTGAGAGCCCGGTACGTGAAAACCCGATACCTGCCTTGCAATGAT-TTCCCGAGTAGCAGCGGGCCCGTGGAATCTGCTGTGAATCTGCCGGGACCACCCGGTAAGCCTGAATACTTCTCGATGACCGATAGCGGACGAGTACCGTGAGGGAATGGTGAAAAGTACCCCGGGAGGGGAGTGAAATAGTACCTGAAACCATGTGCCTACAATCCGTCAGAGCCTTCCCTTTT--------GGGGTGGGGTGATGGCGTGCCTTTTGAAGAATGAGCCTGCGAGTCACCGGCACGTCGCGAGGTTAACCCG-GGTGGGGTAGCCGTAGCGAAAGCGAGTCTGAATAGGGCGTATCGCATCCG----TTGGGGTGTGTGTAGTGGCGTGTTGTGGACCCGAAGCGGAGTGATCTACCCATGGCCAGGGTGAAGCGCGGGTAAGACCGCGTGGAGGCCCGAACCCACTTAGGTTGAAGACTGAGGGGATGAGTTGTGGGTAGGGGTGAAAGGCCAATCAAACTCCGTGATAGCTGGTTCTCCCCGAAATGCATTTAGGTGCAGCGTTGCGTGTTTCTCACTGGAGGTAGAGCTACTGGATGGCCGATGGGCCCTACTAGGTTACTGACGTCAGCCAAACTCCGAATGCCGGTGAGTC--AAAGCGTGGCAGTGAGACGGCGGGGGATAAGCTCCGTGCGTCGAGAGGGAAACAGCCCAGATCGCCGGCTAAGGCCCCTAAGCGTGTGCTAAGTGGAAAAGGATGTGCAGTCGCGAAGACAACCAGGAGGTTGGCTTAGAAGCAGCCACCCTTGAAAGAGTGCGTAATAGCTCACTGGTCAAGTGATTGTGCGCCGATAATGTAGCGGGGCTCAAGCACACCGCCGAAGCCGCGGCA----------------------AT--CCGTCAA---GGATTGGGTAGGGGAGCGTCCTGCATCCGGTGAAGCCACAGAGTGATCTAGTGGTGGAGG-GTGTGGGAGCGAGAATGCAGGCATGAGTAGCGATGAGGCAAGTGAGAACCTTGCCCGCCGAAAGACCAAGGGTTCCTGGGCCAGGCCAGTCCTCCCAGGGTGAGTCGGGACCTAAGGCGAGGCCGACAGGCGTAGTCGATGGACAACGGGTTGATATTCCCGTACCCGTGTGTGGGCGTCCCTGATGAATCAGCGGTACTAACCACCCAAAACCTCGCTGACTTC-GATCCTTCGGGAG-AGAAGCGGCGGG-GG---CTGCGGGACCTTCGTTGGTAGTAGTCAAGCGATGGGGTGACGCAGGAAGGTAGCCGTACCAGTCAGTGGTAATACTGGGGTAAGCCGGTAGGAAGAGATCTAGGCAAATCCGGGTCTCATAT-ATTCCGAGAGGTGATGCATAGCCAAATGTGGCGAATTCGGTGATCCTATGCTGTCGAGAAAAGCCTCTAGCGAGCACGCACACGGCCCGTACCCCAAACCAACACAGGTGGTCAGGTAGAGAATACCAAGGCGTACGAGTGAACTATGGTTAAGGAACTCGGCAAAATACCCCCGTAACTTCGGGAGAAGGGGGACCCTCATACCGTCATGGCCTTCGCGGCCGGCAGCGGGA-GGGGGTCGCAGAAACCAGTGAGAAGCGACTGTTTACTAAAAACACAGGTCCGTGCGAAGTCGCAAGACGATGTATACGGACTGACGCCTGCCCGGTGCTGGAAGGTTAAGAGGACCGGTTAACCCC-TTC-G-GGGGTGAAGCTGAGAATTTAAGCCCCAGTAAACGGCGGTGGTAACTATAACCATCCTAAGGTAGCGAAATTCCTTGTCGGGTAAGTTCCGACCTGCACGAATGGCGTAACGACTTCTCAACTGTCTCAACCATAGACTCGGCGAAATTGCATTACGAGTAAAGATGCTCGTTACGCGCGGCAGGACGAAAAGACCCCGGGACCTTCACTATAGCTTGGTATTGATGTTCGATGCGGTTTGTGTAGGATAGGTGGGAGACTGTGAAACCCGCACGCCAGTGTGGGTGGAGTCGTTGTTGAAATACCACTCTGATCGTATTGGACCTCTAACCTCGAACCATGAAGCTGGTTCAGGGACAGTGCCTGGTGGGTAGTTTAACTGGGGCGGTTGCCTCCTAAAATGTAACGGAGGCGCCCAAAGGTTCCCTCAACCTGGACGGCAATCAGGTGTTGAGTGTAAGTGCACAAGGGAGCTTGACTGTAAGACTGACACGTCAAACAGGGACGAAAGTCGGGACTAGTGATCCGGCACCCCCGAGTGGAAGGGGTGTCGCTCAACGGATAAAAGGTACCCCGGGGATAACAGGCTGATCTTCCCCAAGAGTCCATATCGACGGGATGGTTTGGCACCTCGATGTCGGCTCGTCGCATCCTGGGGCTGGAGCAGGTCCCAAGGGTTGGGCTGTTCGCCCATTAAAGCGGCACGCGAGCTGGGTTTAGAACGTCGTGAGACAGTTCGGTCTCTATCCGCCGCGCGCGTCAGAATCTTGAGGAAACCTGTCCCTAGTACGAGAGGACCGGGACGGACGAACCTCTGGTATACCAGTTGTTCCACCAGGAGCACGGCTGGATGGCCACGTTCGGACAGGATAACCGCTGAAAGCATCTAAGCGGGAAACCCACTCCAAGACCAGGATTCTCACCCATTTCAGTGGGATAAGGCCCCCCGCAGACCACGGGATCGATAGACCAGACCTGGAAG-CACCGCAAGGTGTGCA-GGAACTGGCACTAACCGGCCGAAAACTTACCAAC-TGTTTGGAGAGTTTGATCCTGGCTCAGGACGAACGCTGGCGGCGTGCTTAACACATGCAAGTCGAACGGAAAGGCCCTT---------------TCGGGGGTACTCGAGTGGCGAACGGGTGAGTAACACGTGGGTGATCTGCCCTGCACTCT-GGGATAAGCCTGGGAAACTGGGTCTAATACCGGATAGGACC-ATGGGATGCATGTT-CTGTGGTGGAAA--GC-----------------T----TTGCGGTGTGGGATGGGCCCGCGGCCTATCAGCTTGTTGGTGGGGTGATGGCCTACCAAGGCGACGACGGGTAGCCGGCCTGAGAGGGTGTCCGGCCACACTGGGACTGAGATACGGCCCAGACTCCTACGGGAGGCAGCAGTGGGGAATATTGCACAATGGGCGCAAGCCTGATGCAGCGACGCCGCGTGGGGGATGACGGCCTTCGGGTTGTAAACCTCTTTCAGTATCGGCGAAGCTCCGTGGTTTTCTGCGGGGTGACGGTAGGTACAGAAGAAGCACCGGCCAACTACGTGCCAGCAGCCGCGGTAATACGTAGGGTGCGAGCGTTGTCCGGAATTACTGGGCGTAAAGAGCTCGTAGGTGGTTTGTCGCGTTGTCCGTGAAAACTCACAGCTCAACTGTGGGCGTGCGGGCGATACGGGCAGACTGGAGTACTGTA-GGGAGACTGGAATTCCTGGTGTAGCGGTGGAATGCGCAGATATCAGGAGGAACACCGGTGGCGAAGGCGGGTCTCTGGGCAGTAACTGACGCTGAGGAGCGAAAGCGTGGGGAGCGAACAGGATTAGATACCCTGGTAGTCCACGCCGTAAACGGTGGGTACTAGGTGTGGGTTTCCTTCCTTTAGGGATCCGTGCCGTAGCTAACGCATT-GGTACCCCGCCTGGGGAGTACGGCCGCAAGGCTAAAACTCAAAGGAATTGACGGGGGCCCGCACAAGCGGCGGAGCATGTGGATTAATTCGATGCAACGCGAAGAACCTTACCTGGGTTTGACATGCACAGGACGACTGCAGAGATGTGGTTTCCCTTGTGGCCTGTGTGCAGGTGGTGCATGGCTGTCGTCAGCTCGTGTCGTGAGATGTTGGGTTAAGTCCCGCAACGAGCGCAACCCTTGTCTCATGTTGCCAGCACGTGATGGTGGGGACTCGTGAGAGACTGCCGGGGTCAACTCGGAGGAAGGTGGGGATGACGTCAAGTCATCATGCCCCTTATGTCCAGGGCTTCACACATGCTACAATGGCCGGTACAAAGGGCTGCGATGCCGTGAGGTTTAGCGAATCCT--TTAAAGCCGGTCTCAGTTCGGATCGGGGTCTGCAACTCGACCCCGTGAAGTCGGAGTCGCTAGTAATCGCAGATCAGCAACGCTGCGGTGAATACGTT-CCGGGCCTTGTACACACCGCCCGTCACGTCATGAAAGTCGGTAACACCCGAAGCCGGTGGCCTAACCC-TT---GGGAGGGAGCCGTCGAAGGTGGGATCGGCGATTGGGACGAAGTCGTAACAAGGTAGCCGTACCGGAAGGTGCGGCTGGATCACCTCCTTT
>NZ_AP022568_M_simiae 4764
TAAGTGTTTAAGGGCACATGGTGGATGCCTTGGCATCGAGAGCCGATGAAGGACGTGGGAGGCTGCGATATGCCTCGGGGAGCTGTCAACCGAGCGTTGATCCGAGGATTTCCGAATGGGGAAACCCAGCACGAGTTATGTCGTGTTACCCGTATCTGAATATATAGGGTAC-GGGAGGG-AACGCGGGGAAGTGAAACATCTCAGTACCCGTAGGAAGAGAAAACAAA-AGTGATTCCGCTAGTAGTGGCGAGCGAACGTGGAACATGGCTAAACCGCACGCATGCGATACCGGGTAGGGGTTGTGTGTGCGGGGTTGTGGGAATGATACGTCTCAGTTCTACC-TGGCTGAGGGACAGTCAAAAAGTGTCGTGATTAGCGGAAGTGG-CCTGGGATGGTCTGCCGCAGACGGTGAGAGCCCGGTACGCGAAAATCCGACACCTGTCTTGTAT-CAC-CTCCCGAGTAGCAGCGGGCTCGTGGAATCTGCTGTGAATCTGCCGGGACCACCCGGTAAGCCTAAATACTTCTCGATGACCGATAGCGGATTAGTACCGTGAGGGAATGGTGAAAAGTACCCCGGGAGGGGAGTGAAATAGTACCTGAAACCGTGTGCCTACAATCCGTCAGAGCCTCCTT---------------GTGGGGTGATGGCGTGCCTTTTGAAGAATGAGCCTGCGAGTCAGGGACATGTCGCAAGGTTAACCCG-TGTGGGGTAGCCGCAGCGAAAGCGAGTCTGAATAGGGCGC------------------------TTGAGTGGCATGTTCTGGACCCGAAGCGGAGTGATCTACCCATGGCCAGGGTGAAGCGCGGGTAAGACCGCGTGGAGGCCCGAACCCACTTAGGTTGAAGACTGAGGGGATGAGCTGTGGGTAGGGGTGAAAGGCCAATCAAACTCCGTGATAGCTGGTTCTCCCCGAAATGCATTTAGGTGCAGCGTTACGTGTTTCACCACGGAGGTAGAGCTACTGGATGGCCGATGGGCCCTACTAGGTTACTGACGTCAGCCAAACTCCGAATGCCGTGGTGT---ATAGCGTGGCAGTGAGACGGCGGGGGATAAGCTCCGTGCGTCGAGAGGGAAACAGCCCAGATCGCCGACTAAGGCCCCTAAGCGTGTGCTAAGTGGAAAAGGATGTGCAGTCGCAGAGACAACCAGGAGGTTGGCTTAGAAGCAGCCACCCTTGAAAGAGTGCGTAATAGCTCACTGGTCAAGTGATTGTGCGCCGATAATGTAGCGGGGCTCAAGCACACCGCCGAAGTCGCGGCA----------------------ACC-----GCA---AGGTTGGGTAGGGGAGCGTCCCCCATGCAGCGAAGCTGTCGGGTAACCG-ATGGTGGAGT-TTGGGGGAGTGAGAATGCAGGCATGAGTAGCGATAAGGCAAGTGAGAACCTTGCCCGCCGAAAGACCAAGGGTTCCTGGGCCAGGCCAGTCCGCCCAGGGTGAGTCGGGACCTAAGGCGAGGCCGACAGGCGTAGTCGATGGACAACGGGTTGATATTCCCGTACCCGTGTATGAGCGTCCCTGACGAATCCATTCTGCTAACCACCCAAATGGCGGTCTATCAA-TCCCTTC--GGGG-TGCGAAGATCGC-CGGCTGCGTGGGACCCGGGTGGGTAGTAGTCAAGCAATGGGGTGACGCAGGAAGGTAGCCGTACCAGTCAGTGGTAATACTGGGGCAAGCCTGTAGGGAGAGCGATAGGCAAATCCGTCGCTCA-TG-TTCCTGAGAGGTGATGCATAGCCGATTGAGGCGAATTCGGTGATCCTCAGCTGCCAAGAAAAGCCTCTAGCGAGCGCATACATGGCCCGTACCCCAAACCAACACAGGTGGTCAGGTAGAGAATACCAAGGCGTACGAGATAACTATGGTTAAGGAACTCGGCAAAATGCCCCCGTAACTTCGGGAGAAGGGGGGCCGGCTTACCGTGAACAGCCTTGCGC-TGGGAGCGGGA-ACCGGCCGCAGAAACCAGTGGGAAGCGACTGTTTACTAAAAACACAGGTCCGTGCGAAGTCGCAAGACGATGTATACGGACTGACGCCTGCCCGGTGCTGGAAGGTTAAGAGGACCCGTTAACTC---GT-A-AGGGTGAAGCGGAGAATTTAAGCCCCAGTAAACGGCGGTGGTAACTATAACCATCCTAAGGTAGCGAAATTCCTTGTCGGGTAAGTTCCGACCTGCACGAATGGCGTAACGACTTCCCAACTGTCTCAACCATAGACTCGGCGAAATTGCACTACGAGTAAAGATGCTCGTTACGCGCGGCAGGACGAAAAGACCCCGGGACCTTCACTACAACTTGGTATTGGTGTTCGGTACTGTTTGTGTAGGATAGGTGGGAGACTGTGAAGCTCGGACGCCAGTTCGAGTGGAGTCGTTGTTGAAATACCACTCTGACCGTATTGGACACCTAACTTCGAACCCT-TATCGGGTTCAGGGACAGTGCCTGGCGGGTAGTTTAACTGGGGCGGTTGCCTCCTAAAATGTAACGGAGGCGCCCAAAGGTTCCCTCAACCTGGACGGCAATCAGGTGTTGAGTGTAAATGCACAAGGGAGCTTGACTGCGAGACCTACAAGTCAAGCAGGGACGAAAGTCGGGATTAGTGATCCGGCACCCCCGAGTGGAAGGGGTGTCGCTCAACGGATAAAAGGTACCCCGGGGATAACAGGCTGATCTTCCCCAAGAGTCCATATCGACGGGATGGTTTGGCACCTCGATGTCGGCTCGTCGCATCCTGGGGCTGGAGCAGGTCCCAAGGGTTGGGCTGTTCGCCCATTAAAGCGGCACGCGAGCTGGGTTTAGAACGTCGTGAGACAGTTCGGTCTCTATCCGCCGCGCGCGTCAGAAACTTGAGGAAACCTGTCCCTAGTACGAGAGGACCGGGACGGACGAACCTCTAGTGCACCAGTTGTCCCACCAGGGGCACCGCTGGATAGCTACGTTCGGACAGGATAACCGCTGAAAGCATCTAAGCGGGAAACCTTCTCCAAGATCAGGTTTCTCACCCTTT-TAGAGGGATAAGGCCCCCCGCAGACCACGGGATTGATAGGCCAGACCTGGAAG-CTCAGCAATGAGTGCAGGGAACTGGCACTAACCGGCCGAAAACTTACCAAC-TGTTTGGAGAGTTTGATCCTGGCTCAGGACGAACGCTGGCGGCGTGCTTAACACATGCAAGTCGAACGGAAAGGCCCCT---------------TCGGGGGTACTCGAGTGGCGAACGGGTGAGTAACACGTGGGTAATCTGCCCTGCACTTC-GGGATAAGCCTGGGAAACTGGGTCTAATACCGGATAGGACC-ACTTGGCGCATGCC-TTGTGGTGGAAA--GC----------------TT----TTGCGGTGTGGGATGGGCCCGCGGCCTATCAGCTTGTTGGTGGGGTGACGGCCTACCAAGGCGACGACGGGTAGCCGGCCTGAGAGGGTGTCCGGCCACACTGGGACTGAGATACGGCCCAGACTCCTACGGGAGGCAGCAGTGGGGAATATTGCACAATGGGCGCAAGCCTGATGCAGCGACGCCGCGTGGGGGATGACGGCCTTCGGGTTGTAAACCTCTTTCAGCAGGGACGAAGCGC--------------AAGTGACGGTACCTGCAGAAGAAGCACCGGCCAACTACGTGCCAGCAGCCGCGGTAATACGTAGGGTGCGAGCGTTGTCCGGAATTACTGGGCGTAAAGAGCTCGTAGGTGGTTTGTCGCGTTGTTCGTGAAAACCGGGGGCTTAACCCTCGGCGTGCGGGCGATACGGGCAGACTGGAGTACTGCAGGGGAGACTGGAATTCCTGGTGTAGCGGTGGAATGCGCAGATATCAGGAGGAACACCGGTGGCGAAGGCGGGTCTCTGGGCAGTAACTGACGCTGAGGAGCGAAAGCGTGGGGAGCGAACAGGATTAGATACCCTGGTAGTCCACGCCGTAAACGGTGGGTACTAGGTGTGGGTTTCCTTCCTT--GGAATCCGTGCCGTAGCTAACGCATTAAGTACCCCGCCTGGGGAGTACGGCCGCAAGGCTAAAACTCAAAGGAATTGACGGGGGCCCGCACAAGCGGCGGAGCATGTGGATTAATTCGATGCAACGCGAAGAACCTTACCTGGGTTTGACATGCACAGGACGCCGGCAGAGATGTCGGTTCCCTTGTGGCCTGTGTGCAGGTGGTGCATGGCTGTCGTCAGCTCGTGTCGTGAGATGTTGGGTTAAGTCCCGCAACGAGCGCAACCCTTGTCTCATGTTGCCAGCGGGTAATGCCGGGGACTCGTGAGAGACTGCCGGGGTCAACTCGGAGGAAGGTGGGGATGACGTCAAGTCATCATGCCCCTTATGTCCAGGGCTTCACACATGCTACAATGGCCGGTACAAAGGGCTGCGATGCCGCAAGGTTAAGCGAATCCTT-TTAAAGCCGGTCTCAGTTCGGATCGGGGTCTGCAACTCGACCCCGTGAAGTCGGAGTCGCTAGTAATCGCAGATCAGCAACGCTGCGGTGAATACGTTCCCGGGCCTTGTACACACCGCCCGTCACGTCATGAAAGTCGGTAACACCCGAAGCCAGTGGCCTAACCT-TT--T-GGAGGGAGCTGTCGAAGGTGGGATCGGCGATTGGGACGAAGTCGTAACAAGGTAGCCGTACCGGAAGGTGCGGCTGGATCACCTCCTTT
>NZ_AP022569_M_cookii 4764
TAAGTGTTAAAGGGCGCATGGTGGATGCCTTGGCATCAGGAGCCGATGAAGGACGTGGGAGGCTGCGATATGCCTCGGGGAGCTGTCAACCGAGCGTGGATCCGAGGATGTCCGAATGGGGAAACCCGGCACGAGTGATGTCGTGTCACCCGTATCTGAATACATAGGGTGC-GGGAGGG-AACGCGGGGAAGTGAAACATCTCAGTACCCGTAGGAAAAGAAAACAAG-TGTGATTCCGTTAGTAGTGGCGAGCGAACGCGGAGGATGGCTAAACCGTGCGCATGTGTAACCGGGTAGGGGTTGTGTGTGCGGGGTTGTGGGGATGATGC-GTCTGGTTCTATC-CGACCGGAGAGCAGCAGTG------TGTGGTTAGTCGAAGTGG-CCTGGGATGGTCTGCCGTAGACGGTGAGAGCCCGGTAGGTGAAAACTGCGCACCTGTTTTGTGT-CGT-TACCCGAGTAGCAGCGGGCCCGTGGAATCTGCTGTGAATCTGCCGGGACCACCCGGTAAGCCTGAATACTTCCTGATGACCGATAGCGGATTAGTACCGTGAGGGAATGGTGAAAAGTACCCCGGGAGGGGAGTGAAAGAGTACCTGAAACCGTGTGCCTACAAGCCGTCAGAGCCTTCGA-CTT--------GTCGTGGGGTGATGGCGTGCCTTTTGAAGAATGAGCCTGCGAGTCAGGGACATGTCGCGAGGTTAACCCG-GGAGGGGTAGCCGCAGCGAAAGCGAGTCTGAATAGGGCGTATCCACCTTT--------GGGTGGTGTAGTGGTGTGTTCTGGACCCGAAGCGGAGTGATCTACCCATGGCCAGGGTGAAGCGCGGGTAAGACCGCGTGGAGGCCCGAACCCACTTAGGTTGAAGACTGAGGGGATGAGTTGTGGGTAGGGGTGAAAGGCCAATCAAACTCCGTGATAGCTGGTTCTCCCCGAAATGCATTTAGGTGCAGCGTTACATGTTTCTTGCCGGAGGTAGAGCTACTGGATGGCCGATGGGCCCTACTAGGTTACTGACGTCAGCCAAACTCCGAATGCCGGTAAGTG--AAAGTGTGGCAGTGAGACGGCGGGGGATAAGCTCCGTGCGTCGAGAGGGAAACAGCCCAGATCGCCGGCTAAGGCCCCTAAGCGTGTGCTAAGTGGAAAAGGATGTGCAGTCGCATAGACAACCAGGAGGTTGGCTTAGAAGCAGCCACCCTTGAAAGAGTGCGTAATAGCTCACTGGTCAAGTGATTGTGCGCCGATAATGTAGCGGGGCTCAAGCACACCGCCGAAGCCGCGGCA----------------------ACAACCTTGTG---TTGTTGGGTAGGGGAGCGTCCTGCATCCAGCGAAGCCACCTAGTGATGGTGTGGTGGAGG-GTGTGGGAGTGAGAATGCAGGCATGAGTAGCGATAAGGCAAGTGAGAACCTTGCCCGCCGAAAGACCAAGGGTTCCTGGGCCAGGCCAGTCCGCCCAGGGTGAGTCGGGACCTAAGGCGAGGCCGACAGGCGTAGTCGATGGACAACGGGTTGATATTCCCGTACCCGTGTGTGCGCGCCCGTGACGAATCCATTCTGCTAACCGCCCAAAAGGTGGTTCATCAA-TCCCTTCGGGGT--GCGAGAACTCAC-CGGCTGCGCGGGACCCGGATGGGTAGTAGTCAAGCGATGGGGTGACGCAGGAAGGTAGCCGTACCAGTCAGTGGTAACACTGGGGCAAACCGGTAGGACGACATCTAGGTAAATCCGGGTGTCATATCAGTCCGAGAGGTGATGCATAGCCGGATGAGGTGAATTCGGTGATCCTATGCTGCCAAGAAAAGCCTCTAGCGAGCACACACACGGCCCGTACCCCAAACCAACACAGGTGGTCAGGTAGAGAATACCAAGGCGTACGAGAGAACTATGGTTAAGGAACTCGGCAAAATACCCCCGTAACTTCGGGAGAAGGGGGGCCCACACACCGTCATGGCCTTCGCGGCCGGCAGCGGTA-GTGGGTCGCAGAAACCAGTGAGAAGCGACTGTTTACTAAAAACACAGGTCCGTGCGAAGTCGCAAGACGATGTATACGGACTGACGCCTGCCCGGTGCTGGAAGGTTAAGAGGACCCGTTAACCCC-TC----GGGGTGAAGCGGAGAATTTAAGCCCCAGTAAACGGCGGTGGTAACTATAACCATCCTAAGGTAGCGAAATTCCTTGTCGGGTAAGTTCCGACCTGCACGAATGGCGTAACGACTTCTCAACTGTCTCAACCATAGACTCGGCGAAATTGCACTACGAGTAAAGATGCTCGTTACGCGCGGCAGGACGAAAAGACCCCGGGACCTTCACTATAGCTTGGTATTGATGTTCGGTACGGTTTGTGTAGGATAGGTGGGAGACTGTGAAACAATTACGCCAGTAATTGCGGAGTCGTTGTTGAAATACCACTCTGATCGTATTGGACCTCTAACCTCGAACCGTCTATCCGGTTCAGGAACAGTGCCTGGTGGGTAGTTTAACTGGGGCGGTTGCCTCCCAAAATGTAACGGAGGCGCCCAAAGGTTCCCTCAACCTGGACGGCAATCAGGTGGCGAGTGCAAGTGCACAAGGGAGCTTGACTGCAAGACTGACACGTCAAGCAGGGACGAAAGTCGGGACTAGTGATCCGGCACCCCCGAGTGGAAGGGGTGTCGCTCAACGGATAAAAGGTACCCCGGGGATAACAGGCTGATCTTCCCCAAGAGTCCATATCGACGGGATGGTTTGGCACCTCGATGTCGGCTCGTCGCATCCTGGGGCTGGAGCAGGTCCCAAGGGTTGGGCTGTTCGCCCATTAAAGCGGCACGCGAGCTGGGTTTAGAACGTCGTGAGACAGTTCGGTCTCTATCCGCCGCGCGCGTCAGAAGCTTGAGGAAACCTGTCCCTAGTACGAGAGGACCGGGACGGACGAACCTCTGGTCCACCAGTTGTCCCACCAGGGGCACCGCTGGATAGCCACGTTCGGACAGGATAACCGCTGAAAGCATCTAAGCGGGAAACCTTCTCCAAGACCAGGCTTCTCACCCATTCAAGTGGGATAAGGCCCCCCGCAGACCACGGGATCAATAGACCAGACCTAGAAG-ACCAGCAATGGTTGCAGGGAACTGGCACTAACCGGCCGAAAACTTACACAC-TGTTTGGAGAGTTTGATCCTGGCTCAGGACGAACGCTGGCGGCGTGCTTAACACATGCAAGTCGAACGGAAAGGCCCTT---------------TCGGGGGTACTCGAGTGGCGAACGGGTGAGTAACACGTGGGTGATCTGCCCTGCACTTT-GGGATAAGCCTGGGAAACTGGGTCTAATACCGGATAGGACT-ACGGACTGCATGGT-CTGTGGTGGAAA--GC----------------TT---GTTGCGGTGTGGGATGGGCCCGCGGCCTATCAGCTTGTTGGTGGGGTGATGGCCTACCAAGGCGACGACGGGTAGCCGGCCTGAGAGGGTGTCCGGCCACACTGGGACTGAGATACGGCCCAGACTCCTACGGGAGGCAGCAGTGGGGAATATTGCACAATGGGCGCAAGCCTGATGCAGCGACGCCGCGTGGGGGATGACGGCCTTCGGGTTGTAAACCTCTTTCACCATCGGCGAAGCCGGGAGCTTTTGTTTCTGGTGACGGTAGGTGGAGAAGAAGCACCGGCCAACTACGTGCCAGCAGCCGCGGTAATACGTAGGGTGCGAGCGTTGTCCGGAATTACTGGGCGTAAAGAGCTCGTAGGTGGTTTGTCGCGTTGTCCGTGAAATTCCCTGGCTTAACTGGGGGCGTGCGGGCGATACGGGCAGACTGGAGTACTGCAGGGGAGACTGGAATTCCTGGTGTAGCGGTGGAATGCGCAGATATCAGGAGGAACACCGGTGGCGAAGGCGGGTCTCTGGGCAGTAACTGACGCTGAGGAGCGAAAGCGTGGGGAGCGAACAGGATTAGATACCCTGGTAGTCCACGCCGTAAACGGTGGGTACTAGGTGTGGGTTTCCTTCCTT--GGGATCCGTGCCGTAGCTAACGCATTAAGTACCCCGCCTGGGGAGTACGGCCGCAAGGCTAAAACTCAAAGGAATTGACGGGGGCCCGCACAAGCGGCGGAGCATGTGGATTAATTCGATGCAACGCGAAGAACCTTACCTGGGTTTGACATGCACAGGACGCCGGCAGAGATGTCGGTTCCCTTGTGGCCTGTGTGCAGGTGGTGCATGGCTGTCGTCAGCTCGTGTCGTGAGATGTTGGGTTAAGTCCCGCAACGAGCGCAACCCTTGTCTCATGTTGCCAGCGCGTTATGGCGGGGACTCGTGAGAGACTGCCGGGGTCAACTCGGAGGAAGGTGGGGATGACGTCAAGTCATCATGCCCCTTATGTCCAGGGCTTCACACATGCTACAATGGCCGGTACAAAGGGCTGCGATGCCGTGAGGCTTAGCGAATCCT--TGAAAGCCGGTCTCAGTTCGGATCGGGGTCTGCAACTCGACCCCGTGAAGTCGGAGTCGCTAGTAATCGCAGATCAGCAACGCTGCGGTGAATACGTTCCCGGGCCTTGTACACACCGCCCGTCACGTCATGAAAGTCGGTAACACCCGAAGCCAGTGGCCTAACCC-TT--GTGGGGGGAGCTGTCGAAGGTGGGATCGGCGATTGGGACGAAGTCGTAACAAGGTAGCCGTACCGGAAGGTGCGGCTGGATCACCTCCTTT
>NZ_AP022572_M_shottsii 4764
TAAGTGTTTAAGGGCGCATGGTGGATGCCTTGGCATCGAGAGCCGATGAAGGACGTGGGAGGCTGCGATATGCCTCGGGGAGCTGTCAACCTAGCGTGGATCCGAGGATTTCCGAATGGGGAAACCCAGCACGAGTGATGTCGTGTTACCCGCACCTGAATATATAGGGTGC-GGGGGGG-AACGCGGGGAAGTGAAACATCTCAGTACCCGTAGGAAAAGAAAACAAT-TGTGATTCCGTAAGTAGTGGCGAGCGAACGCGGAAAACGGCGAAACCGCACGCATGTTTAACCGGGTAGGGGTTGTGTGTGCGGGGTTGTGGGAATGATATGTCTCAGCTCTACC-TGGCTGAGAGGCAGTCAGAAAGTGCCGCAGTTAACGGAAATGG-CCTGGGATGGTCTGCCGTAGACGGTGAGAGCCCGGTACGTGAAAACCCGGCGCCTGCCTAGTAT-CAA-CTCCCGAGTAGCAGCGGGCCCGTGGAATCTGCTGTGAATCTGCCGGGACCACCCGGTAAGCCTAAATACTACTCGATGACCGATAGCGGATTAGTACCGTGAGGGAATGGTGAAAAGTACCCCGGGAGGGGAGTGAAAGAGTACCTGAAACCGTGCGCCTACAATCCGTCAGAGCCTCCTC---------------GTGGGGTGATGGCGTGCCTTTTGAAGAATGAGCCTGCGAGTCAGGGACATGTCGCGAGGTTAACCCG-AGTGGGGTAGCCGCAGCGAAAGCGAGTCTGAATAGGGCGTATCCCC----------GTAAGGGGTGTAGTGGCATGTTCTGGACCCGAAGCGGAGTGATCTACCCATGGCCAGGGTGAAGCGCGGGTAAGACCGCGTGGAGGCCCGAACCCACTTAGGTTGAAGACTGAGGGGATGAGCTGTGGGTAGGGGTGAAAGGCCAATCAAACTCCGTGATAGCTGGTTCTCCCCGAAATGCATTTAGGTGCAGCGTTGCGTGTTTCACCACGGAGGTAGAGCTACTGGATGGCCGATGGGCCCTACTAGGTTACTGACGTCAGCCAAACTCCGAATGCCGTGGTGT---GAAGCGTGGCAGTGAGACGGCGGGGGATAAGCTCCGTACGTCGAGAGGGAAACAGCCCAGATCGCCGGCTAAGGCCCCAAAGCGTGTGCTAAGTGGAAAAGGATGTGCAGTCGCAGAGACAACCAGGAGGTTGGCTTAGAAGCAGCCACCCTTGAAAGAGTGCGTAATAGCTCACTGGTCAAGTGATCGTGCGCCGATAATGTAGCGGGGCTCAAGCACACCGCCGAAGCCGCGACA----------------------ACC-----GCA---AGGTTGGGTAGGGGAGCGTCCCTCATTCAGCGAAGCTGCCGGGTAACCG-GTGGTGGAGG-ATGGGGGAGTGAGAATGCAGGCATGAGTAGCGATAAGGCAAGTGAGAACCTTGCCCGCCGAAAGACCAAGGGTTCCTGGGCCAGGCCAGTCCGCCCAGGGTGAGTCGGGACCTAAGGCGAGGCCGACAGGCGTAGTCGATGGACAACGGGTTGATATTCCCGTACCCGTGTGTGCGCGCCCGTGATGAATCAGCGGTACTAACCACCCAAAACCGGATCGATCAT-TCCCCTTCGGGGG-CGTGGAGTTCGG-GGGCTGCGTGGAACCTTCGTTGGTACTAGTCAAGCGACGGGGTGACGCAGGAAGGCAGCCGTACCAGTCAGTGGTAATACTGGGGCAAGCCCGTAGGGAGAGCGATAGGCAAATCCGTCGCTCATTA-ATCCTGAGAGGTGATGCATAGCCGATTGAGGCGAATTCGGTCATCCTCTGCTGCCAAGAAAAGCCTCTAGCGAGCACACACACGGCCCGTACCCCAAACCAACACAGGTGGTCAGGTAGAGAATACCAAGGCGTACGAGATAACTATGGTTAAGGAACTCGGCAAAATGCCCCCGTAACTTCGGGAGAAGGGGGACCGGAATACCGTGAACACCCTTGCGG-TGGGAGCGGGA-TTCGGTCGCAGAAACCAGTGGGGAGCGACTGTTTACTAAAAACACAGGTCCGTGCGAAGTCGCAAGACGATGTATACGGACTGACGCCTGCCCGGTGCTGGAAGGTTAAGAGGACCCGTTAACTC---GT-A-AGGGTGAAGCGGAGAATTTAAGCCCCAGTAAACGGCGGTGGTAACTATAACCATCCTAAGGTAGCGAAATTCCTTGTCGGGTAAGTTCCGACCTGCACGAATGGCGTAACGACTCCCCAACTGTCTCAACCATAGGCTCGGCGAAATTGCACTACGAGTAAAGATGCTCGTTACGCGCGGCAGGACGAAAAGACCCCGGGACCTTCACTACAACTTGGTATTGGTGTTCGGTTCGGTTTGTGTAGGATAGGTGGGAGACTGTGAAACTCCAACGCCAGTTGGGGCGGAGTCATTGTTGAAATACCACTCTGATCGTATTGGACACCTAACGTCGAACCCTGAATCGGGTTCACGGACATTGCCTGGCGGGTAGTTTAACTGGGGCGGTTGCCTCCTAAAATGTAACGGAGGCGCCCAAAGGTTCCCTCAACCTGGACGGCAATCAGGTGACGAGTGTAAGTGCACAAGGGAGCTTGACTGCGAGACCTACAAGTCAAGCAGGGACGAAAGTCGGGACTAGTGATCCGGCACCTCTGAGTGGAAGGGGTGTCGCTCAACGGATAAAAGGTACCCCGGGGATAACAGGCTGATCTTCCCCAAGAGTCCATATCGACGGGATGGTTTGGCACCTCGATGTCGGCTCGTCGCATCCTGGGGCTGGAGCAGGTCCCAAGGGTTGGGCTGTTCGCCCATTAAAGCGGCACGCGAGCTGGGTTTAGAACGTCGTGAGACAGTTCGGTCTCTATCCGCCGCGCGCGTCAGAAACTTGAGGAAACCTGTCCCTAGTACGAGAGGACCGGGACGGACGAACCTCTGGTACACCAGTTGTCCCACCAGGGGCACCGCTGGATAGCCACGTTCGAAAAGGATAACCGCTGAAAGCATCTAAGCGGGAAACCTTCTCCAAGATCAGGTTTCTCACCCACT-TGGTGGGATAAGGCCCCCCGCAGACGACGGGTTCGATAGGTCAGACCTGGAAG-CACAGTAATGTGTGAAGGGAACTGGCACTAACCGGCCGAAAACTTACCAAC-TGTTTGGAGAGTTTGATCCTGGCTCAGGACGAACGCTGGCGGCGTGCTTAACACATGCAAGTCGAACGGAAAGGTCTCC---------------TCGGAGATACTCGAGTGGCGAACGGGTGAGTAACACGTGGGCGATCTGCCCTGCACTTC-GGGATAAGCCTGGGAAACTGGGTCTAATACCGGATAGGACC-ACGGGATTCATGTC-CTGTGGTGGAAA--GC----------------TT----TTGCGGTGTGGGATGAGCCCGCGGCCTATCAGCTTGTTGGTGGGGTAACGGCCTACCAAGGCGACGACGGGTAGCCGGCCTGAGAGGGTGTCCGGCCACACTGGGACTGAGATACGGCCCAGACTCCTACGGGAGGCAGCAGTGGGGAATATTGCACAATGGGCGCAAGCCTGATGCAGCGACGCCGCGTGGGGGATGACGGCCTTCGGGTTGTAAACCTCTTTCACCATCGACGAAGGTTCGGG--TTTTCTCGGATTGACGGTAGGTGGAGAAGAAGCACCGGCCAACTACGTGCCAGCAGCCGCGGTAATACGTAGGGTGCGAGCGTTGTCCGGAATTACTGGGCGTAAAGAGCTCGTAGGTGGTTTGTCGCGTTGTTCGTGAAATCTCACGGCTTAACTGTGAGCGTGCGGGCGATACGGGCAGACTAGAGTACTGCAGGGGAGACTGGAATTCCTGGTGTAGCGGTGGAATGCGCAGATATCAGGAGGAACACCGGTGGCGAAGGCGGGTCTCTGGGCAGTAACTGACGCTGAGGAGCGAAAGCGTGGGGAGCGAACAGGATTAGATACCCTGGTAGTCCACGCCGTAAACGGTGGGTACTAGGTGTGGGTTTCCTTCCTT--GGGATCCGTGCCGTAGCTAACGCATTAAGTACCCCGCCTGGGGAGTACGGCCGCAAGGCTAAAACTCAAAGGAATTGACGGGGGCCCGCACAAGCGGCGGAGCATGTGGATTAATTCGATGCAACGCGAAGAACCTTACCTGGGTTTGACATGCACAGGACGCGTCTAGAGATAGGCGTTCCCTTGTGGCCTGTGTGCAGGTGGTGCATGGCTGTCGTCAGCTCGTGTCGTGAGATGTTGGGTTAAGTCCCGCAACGAGCGCAACCCTTGTCTCATGTTGCCAGCACGTAATGGTGGGGACTCGTGAGAGACTGCCGGGGTCAACTCGGAGGAAGGTGGGGATGACGTCAAGTCATCATGCCCCTTATGTCCAGGGCTTCACACATGCTACAATGGCCGGTACAAAGGGCTGCGATGCCGCGAGGTTAAGCGAATCC-T-TTAAAGCCGGTCTCAGTTCGGATCGGGGTCTGCAACTCGACCCCGTGAAGTCGGAGTCGCTAGTAATCGCAGATCAGCAACGCTGCGGTGAATACGTTCCCGGGCCTTGTACACACCGCCCGTCACGTCATGAAAGTCGGTAACACCCGAAGCCAGTGGCTTAACCC-TT--TGGGAGGGAGCTGTCGAAGGTGGGATCGGCGATTGGGACGAAGTCGTAACAAGGTAGCCGTACCGGAAGGTGCGGCTGGATCACCTCCTTT
>NZ_AP022606_M_branderi 4764
TAAGTGTGTTAGGGCGCATGGTGGATGCCTTGGCATCAGGGGCCGATGAAGGACGTGGGAGGCTGCGATATGCCTCGGGGAGTTGTCAACCGAGCGTGGATCCGAGGATGTCCGAATGGGGTAACCCGGCACCAGTGATGTGGTGTCACCACACGTTGAATGTATAGGCGTG-TGGGGG--AACGC-GGGAAGTGAAACATCTCAGTACCCGTAGGAGAAGAAAACAAG-TGTGATTCCGTTAGTAGTGGCGAGCGAACGCGGAGGATGGCTAAACCGTATGCATGTGATACCCGGCGGGGGTTGTGTGTGCGGTGTTGTGGGGCGTTTTCGTTTCGGGTCCGCC-GGCCTGGGCGGGAGTGAGAAATCGTGGT-GTTAGTCGAAGTGG-CCTGGGATGGTCTGCCGTAGACGGTGAGAGCCCGGTAGGCGAAAACATCATGGCTCCTGTGGAA-GCG-TTCCCGAGTAGCAGCGGGCCCGTGGAATCTGCTGTGAATCTGCCGGGACCACCCGGTAAGCCTGAATACTTCCTGATGACCGATAGCGGATTAGTACCGTGAGGGAATGGTGAAAAGTACCCCGGGAGGGGAGTGAAAGAGTACCTGAAACCGTGTGCCTACAATCCGTCAAAGCCTCTTT---------------GTGGGGTGATGGCGTGCCTTTTGAAGAATGAGCCTGCGAGTCACTGACATGTCGCGAGGTTAACCCGTTGTGGGGGAGCCGCAGCGAAAGCGAGTCTGAATAGGGCGTATCCCCAC--------GTGTGGGGTGTAGTGGTGTGTTGTGGACCCGAAGCGGGGTGATCTACCCATGGCCAGGGTGAAGCGCGGGTAAGACCGCGTGGAGGCCCGAACCCACTTAGGTTGAAGACTGAGGGGATGAGTTGTGGGTAGGGGTGAAAGGCCAATCAAACTCCGTGATAGCTGGTTCTCCCCGAAATGCATTTAGGTGCAGCGTTGCATGGTTCACTGCGGAGGTAGAGCTACTGGATGGCCGATGGGCCCTACTAGGTTACTGACGTCAGCCAAAC-CCGAATGCCGTAGTGG---GAAGTGTGGCAGTGAGACGGCGGGGGATAAGCTCCGTGCGTCGAAAGGGAAACAGCCCAGATCGCCGGCTAAGGCCCCTAAGCGTGTGCTAAGTGGGAAAGGATGTGCAGTCGCAAAGACAACCAGGAGGTTGGCTTAGAAGCAGCCATCCTTGAAAGAGTGCGTAATAGCTCACTGGTCAAGTGATTGTGCGCCGATAATGTAGCGGGGCTCAAGCACACCGCCGAAGCCGCGGCA----------------------ACGGCCCTTCG---GGGTTGTTGGGTGGAGCGTCCC-TCACCAGCGAAGCCACAGGGTGACCTAGTGGTGGAGG-TGTGGGGAGTGAGAATGCAGGCATGAGTAGCGATAAGGCAAGTGAGAACCTTGCCCGCCGGAAGACCAAGGGTTCCTGGGCCAGGCCAGTCCGCCCAGGGTGAGTCGGGACCTAAGGCGAGGCCGACAGGCGTAGTCGATGGACAACGGGTTGATATTCCCGTACCCGTGTGTGCGCGCCCGTACCGAATCAGCGGTACTAACCACCCAAACGGTGCGTGATCGG-TGATCTTCGGATC-AGTGACGCGTGC-CTGCTGCGTGGGATCTTCGCTGGTAGTAGGTAAGCGATGGGGTGACGCAGGAAGGTAGCCGTACCAGCCGATGGTGGTGCTGGGGCAAGCCCGTAGGACGAACGATAGGCAAATCCGTCGTTCATGA--GTCCGAGAGGTGATGCATAGCCGATTGGGGTGAATTCGGTGATCCTATGCTGCCGAGAAAAGCCTCTAGCGAGTGCACACACGGCCCGTACCCCAAACCGACACAGGTGGTCAGGTAGAGAATACCGAGGCGTACGAGTCAACTATGGTTAAGGAACTCGGCAAAATGCCCCCGTAACTTCGGGAGAAGGGGGACCCCAACACCGTGAACCCACTTGCTG-GGGGAGCGGGA-TGGGGTGGCACAAACCAGTGAGAAGCGACTGTTTACTAAAAACACAGGTCCGTGCGAAGTCGCAAGACGAGGTATACGGACTGACGCCTGCCCGGTGCTGGAAGGTTAAGAGGACCGGTTAACCGA-AGTAATTCGGTGAAGCTGAGAATTTAAGCCCCAGTAAACGGCGGTGGTAACTATAACCATCCTAAGGTAGCGAAATTCCTTGTCGGGTAAGTTCCGACCTGCACGAATGGCGTAACGACTTCTCAACTGTCTCAACCATAGACTCGGCGAAATTGCACTACGAGTAAAGATGCTCGTTACGCGCGGCAGGACGAAAAGACCCC-GGACCTTCACTACAACTTGGTATTGATGTTCGATGCGGTTTGTGTAGGATAGGTGGGAGACTGTGAAACCAGAACGCCAGTTTTGGTGGAGTCGTTGTTGAAATACCACTCTGATCGTATTGGACATCTAACCTCGAACCCTGAACCGGGTTCAGGGACAGTGCCTGGCGGGTAGTTTAACTGGGGCGGTTGCCTCCTAAAATGTAACGGAGGCGCCCAAAGGTTCCCTCAACCTGGACGGCAATCAGGTGGCGAGTGCAAGTGCACAAGGGAGCTTGACTGCAAGACGGACATGTCAAGCAGGGACGAAAGTCGGGACTAGTGATCCGGCACCCCCGAGTGGAAGGGGTGTCGCTCAACGGATAAAAGGTACCCCGGGGATAACAGGCTGATCTTCCCCAAGAGTCCATATCGACGGGATGGTTTGGCACCTCGATGTCGGCTCGTCGCATCCTGGGGCTGGAGCAGGTCCCAAGGGTTGGGCTGTTCGCCCATTAAAGCGGCACGCGAGCTGGGTTTAGAACGTCGTGAGACAGTTCGGTCTCTATCCGCCGCGCGCGTCAGAAGCTTGAGGAAACCTGTCCCTAGTACGAGAGGACCGGGACGGACGAACCTCTGGTGCACCAGTTGTCCCGCCAGGGGCACCGCTGGATAGCCACGTTCGGCCAGGATAACCGCTGAAAGCATCTAAGCGGGAAACCTTCTCCAAGACCAGGCTTCTCACCCTCT-AGGAGGGATAAGGCCCCCCGCAGACCACGGGATCAATAGACCAGACCTACACA-CCCGGCAACGGGCGCAGGGAACTGGCACTAACCGGCCGAAAACTTACCCAC-TGTTTGGAGAGTTTGATCCTGGCTCAGGACGAACGCTGGCGGCGTGCTTAACACATGCAAGTCGAACGGAAAGGTTCTT---------------TCGGGAACACTCGAGTGGCGAACGGGTGAGTAACACGTGGGTGATCTGCCCTGCACTTC-GGGATAAGCTTGGGAAACTGGGTCTAATACCGGATAGGACC-ACATGCTGCATGGT-GTGTGGTGGAAA--GC--------------TTTT----TTGCGGTGTGGGATGGGCCCGCGGCCTATCAGCTTGTTGGTGGGGTGATGGCCTACCAAGGCGACGACGGGTAGCCGGCCTGAGAGGGTGTCCGGCCACACTGGGACTGAGATACGGCCCAGACTCCTACGGGAGGCAGCAGTGGGGAATATTGCACAATGGGCGCAAGCCTGATGCAGCGACGCCGCGTGGGGGATGACGGCCTTCGGGTTGTAAACCTCTTTCACCATCGACGAAGCTTCAGCG-TGTTGTTGGGGTGACGGTAGGTGGAGAAGAAGCACCGGCCAACTACGTGCCAGCAGCCGCGGTAATACGTAGGGTGCGAGCGTTGTCCGGAATTACTGGGCGTAAAGAGCTCGTAGGTGGTTTGTCGCGTTGTTCGTGAAATTCCCTGGCTTAACTGGGGGCGTGCGGGCGATACGGGCAGACTGGAGTACTGCAGGGGAGACTGGAATTCCTGGTGTAGCGGTGGAATGCGCAGATATCAGGAGGAACACCGGTGGCGAAGGCGGGTCTCTGGGCAGTAACTGACGCTGAGGAGCGAAAGCGTGGGGAGCGAACAGGATTAGATACCCTGGTAGTCCACGCCGTAAACGGTGGGTACTAGGTGTGGGTTTCCTTCCTT--GGGATCCGTGCCGTAGCTAACGCATTAAGTACCCCGCCTGGGGAGTACGGCCGCAAGGCTAAAACTCAAAGGAATTGACGGGGGCCCGCACAAGCGGCGGAGCATGTGGATTAATTCGATGCAACGCGAAGAACCTTACCTGGGTTTGACATGCACAGGACGGCATCAGAGATGGTGCTTCCCTTGTGGTCTGTGTGCAGGTGGTGCATGGCTGTCGTCAGCTCGTGTCGTGAGATGTTGGGTTAAGTCCCGCAACGAGCGCAACCCTTGTCTCATGTTGCCAGCGCGTGATGGCGGGGACTCGTGAGAGACTGCCGGGGTCAACTCGGAGGAAGGTGGGGATGACGTCAAGTCATCATGCCCCTTATGTCCAGGGCTTCACACATGCTACAATGGCCGGTACAAAGGGCTGCGATGCCGTGAGGTTTAGCGAATCCTT-GTAAAGCCGGTCTCAGTTCGGATCGGGGTTCGCAACTCGACCCCGTGAAGTCGGAGTCGCTAGTAATCGCAGATCAGCAATGCTGCGGTGAATACGTTCCC-GGCCTTGTACACACCGCCCGTCACGTCATGAAAGTCGGTAACACCCGAAGCCCATGGCCTAACCCGCA--AGGGAGGGAGTGGTCGAAGGTGGGATCGGCGATTGGGACGAAGTCGTAACAAGGTAGCCGTACCGGAAGGTGCGGCTGGATCACCTCCTTC
>NZ_AP022573_M_saskatchewanense 4764
TAAGTGCTTAAGGGCGCATGGTGGATGCCTTGGCATCGAGAGCCGATGAAGGACGTGGGAGGCTGCGATATGCCTCGGGGAGCTGTCAACCGAGCGTTGATCCGAGGATTTCCGAATGGGGAAACCCAGCACGAGTGATGTCGTGTTACCCGTATCTGAATATATAGGATAC-GGGAGGT-AACGCGGGGAAGTGAAACATCTCAGTACCCGTAGGAAGAGAAAACAAT-TGTGATTCCGTCAGTAGTGGCGAGCGAACGCGGATCA-GGCTAAACCGCACACATGTGATACCGGGTAGGGGTTGTGTGTGCGGGGTTGTGGGATTGATACATCTCAGCTCTACC-TGGCTGGGGGGTAGTTAGAAAGTGTTGTGGTTAGCGGAAATGG-CCTGGGACGGTCTGCCGTAGACGGTGAAAGCCCGGTACGCGAAAACCCGACACCTACCTCGTAT-CAA-TTCCCGAGTAGCAGCGGGCCCGTGGAATCTGCTGTGAATCTGCCGGGACCACCCGGTAAGCCTAAATACTTCTCGATGACCGATAGCGGATTAGTACCGTGAGGGAATGGTGAAAAGTACCCCGGGAGGGGAGTGAAAGAGTACCTGAAACCGTGCGCCTACAATCCGTCAGAGCCTCCTT---------------GTGGGGTGATGGCGTGCCTTTTGAAGAATGAGCCTGCGAGTCAGGGACATGTCGCGAGGTTAACCCG-TGTGGGGTAGCCGCAGCGAAAGCGAGTCTGAATAGGGCGCATCCCC-----------TTTGGGGTGTAGTGGCATGTTCTGGACCCGAAGCGGAGTGATCTACCCATGGCCAGGGTGAAGCGCGGGTAAGACCGCGTGGAGGCCCGAACCCACTTAGGTTGAAGACTGAGGGGATGAGCTGTGGGTAGGGGTGAAAGGCCAATCAAACTCCGTGATAGCTGGTTCTCCCCGAAATGCATTTAGGTGCAGCGTTGCGTGTTTCACCACGGAGGTAGAGCTACTGGATGGCCGATGGGCCCTACTAGGTTACTGACGTCAGCCAAACTCCGAATGCCGTGGTGT---ATAGCGTGGCAGTGAGACGGCGGGGGATAAGCTCCGTACGTCGAAAGGGAAACAGCCCAGATCGCCGGCTAAGGCCCCTAAGCGTGTGCTAAGTGGAAAAGGATGTGCAGTCGCAAAGACAACCAGGAGGTTGGCTTAGAAGCAGCCACCCTTGAAAGAGTGCGTAATAGCTCACTGGTCAAGTGATTGTGCGCCGATAATGTAGCGGGGCTCAAGCACACCGCCGAAGCCGCGGCA----------------------ACC-----GTA---AGGTTGGGTAGGGGAGCGTCCCCCATTCAGCGAAGCCCCCGGGTGACCG-GTGGTGGAGG-GTGGGGGAGTGAGAATGCAGGCATGAGTAGCGATAAGGCAAGTGAGAACCTTGCCCGCCGTAAGACCAAGGGTTCCTGGGCCAGGCCAGTCCGCCCAGGGTGAGTCGGGACCTAAGGCGAGGCCGACAGGCGTAGTCGATGGACAACGGGTTGATATTCCCGTACCCGTGTATGCGCGTCCCTGATGAATCAGTGGTACTAACCATCCAAAACCGGACCGATCAT-TCCCCTTCGGGGG-CGTGAAGGTTCG-GGGCTGCATGGGACCTTCGCTGGTAGTAGTCAAGCGATGGGGTGACGCAGGAAGGTAGCCGTACCAGTCAGTGGTAATACTGGGGCAAACCTGTAGGGAGAGCGATAGGCAAATCCGTCGCTCA-TA-TTCCTGAGAGGTGATGCATAGCCGATTGAGGCGAATTCGGTGATCCTCTGCTGCCAAGAAAAGCCTCTAGCGAGCTCATACACGGCCCGTACCCCAAACCGACACAGGTGGTCAGGTAGAGAATACCAAGGCGTACGAGATAACTATGGTTAAGGAACTCGGCAAAATACCCCCGTAACTTCGGGAGAAGGGGGGCCGGAACACCGTGAACAGCC-TGCGC-TGGGAGCGGGA-TCCGGTCGCAGAAACCAGTGAGAAGCGACTGTTTACTAAAAACACAGGTCCGTGCGAAGTCGCAAGACGATGTATACGGACTGACGCCTGCCCGGTGCTGGAAGGTTAAGAGGACCCGTTAACC-----G-T-AAGGTGAAGCGGAGAATTTAAGCCCCAGTAAACGGCGGTGGTAACTATAACCATCCTAAGGTAGCGAAATTCCTTGTCGGGTAAGTTCCGACCTGCACGAATGGCGTAACGACTTCTCAACTGTCTCAACCATAGACTCGGCGAAATTGCACTACGAGTAAAGATGCTCGTTACGCGCGGCAGGACGAAAAGACCCCGGGACCTTCACTACAACTTGGTATTGGTGTTCGGTACGGTTTGTGTAGGATAGGTGGGAGACTGTGAAACCTCAACGCCAGTTGAGGTGGAGTCGTTGTTGAAATACCACTCTGATCGTATTGGACACCTAACGTCGAACCCT-TATCGGGTTCACGGACAGTGCCTGGTGGGTAGTTTAACTGGGGCGGTTGCCTCCTAAAATGTAACGGAGGCGCCCAAAGGTTCCCTCAACCTGGACGGCAATCAGGTGTTGAGTGTAAATGCACAAGGGAGCTTGACTGCGAGACTTACAAGTCAAGCAGGGACGAAAGTCGGGATTAGTGATCCGGCACCCCCGAGTGGAAGGGGTGTCGCTCAACGGATAAAAGGTACCCCGGGGATAACAGGCTGATCTTCCCCAAGAGTCCATATCGACGGGATGGTTTGGCACCTCGATGTCGGCTCGTCGCATCCTGGGGCTGGAGCAGGTCCCAAGGGTTGGGCTGTTCGCCCATTAAAGCGGCACGCGAGCTGGGTTTAGAACGTCGTGAGACAGTTCGGTCTCTATCCGCCGCGCGCGTCAGAAACTTGAGGAAACCTGTCCCTAGTACGAGAGGACCGGGACGGACGAACCTCTGGTATACCAGTTGTTCCACCAGGAGCACCGCTGGATAGCCACGTTCGGGCAGGATAACCGCTGAAAGCATCTAAGCGGGAAACCTTCTCCAAGATCAGGTTTCTCACCCTTT-TAGAGGGATAAGGCCCCCCGCAGACTACGGGTTCGATAGGCCAGACCTGGAAG-CCCAGTAATGGGTGCAGGGAACTGGCACTAACCGGCCGAAAACTTACTACA-TGTTTGGAGAGTTTGATCCTGGCTCAGGACGAACGCTGGCGGCGTGCTTAACACATGCAAGTCGAACGGAAAGGTCTCT---------------TCGGAGATACTCGAGTGGCGAACGGGTGAGTAACACGTGGGCAATCTGCCCTGCACTTC-GGGATAAGCCTGGGAAACTGGGTCTAATACCGGATAGGACC-TTTAGGCGCATGCC-TTTTGGTGGAAA--GC----------------TT----TTGCGGTGTGGGATGGGCCCGCGGCCTATCAGCTTGTTGGTGGGGTGATGGCCTACCAAGGCGACGACGGGTAGCCGGCCTGAGAGGGTGTCCGGCCACACTGGGACTGAGATACGGCCCAGACTCCTACGGGAGGCAGCAGTGGGGAATATTGCACAATGGGCGCAAGCCTGATGCAGCGACGCCGCGTGGGGGATGACGGCCTTCGGGTTGTAAACCTCTTTCAGCAGGGACGAAGCGC--------------AAGTGACGGTACCTGCAGAAGAAGCACCGGCCAACTACGTGCCAGCAGCCGCGGTAATACGTAGGGTGCGAGCGTTGTCCGGAATTACTGGGCGTAAAGAGCTCGTAGGTGGTTTGTCGCGTTGTTCGTGAAATCTCACGGCTTAACTGTGAGCGTGCGGGCGATACGGGCAGACTAGAGTACTGCAGGGGAGACTGGAATTCCTGGTGTAGCGGTGGAATGCGCAGATATCAGGAGGAACACCGGTGGCGAAGGCGGGTCTCTGGGCAGTAACTGACGCTGAGGAGCGAAAGCGTGGGGAGCGAACAGGATTAGATACCCTGGTAGTCCACGCCGTAAACGGTGGGTACTAGGTGTGGGTTTCCTTCCTT--GGGATCCGTGCCGTAGCTAACGCATTAAGTACCCCGCCTGGGGAGTACGGCCGCAAGGCTAAAACTCAAAGGAATTGACGGGGGCCCGCACAAGCGGCGGAGCATGTGGATTAATTCGATGCAACGCGAAGAACCTTACCTGGGTTTGACATGCACAGGACGCCGGCAGAGATGTCGGTTCCCTTGTGGCCTGTGTGCAGGTGGTGCATGGCTGTCGTCAGCTCGTGTCGTGAGATGTTGGGTTAAGTCCCGCAACGAGCGCAACCCTTGTCTCATGTTGCCAGCGGGTAATGCCGGGGACTCGTGAGAGACTGCCGGGGTCAACTCGGAGGAAGGTGGGGATGACGTCAAGTCATCATGCCCCTTATGTCCAGGGCTTCACACATGCTACAATGGCCGGTACAAAGGGCTGCGATGCCGCAAGGTTAAGCGAATCCTT-TTAAAGCCGGTCTCAGTTCGGATCGGGGTCTGCAACTCGACCCCGTGAAGTCGGAGTCGCTAGTAATCGCAGATCAGCAACGCTGCGGTGAATACGTTCCCGGGCCTTGTACACACCGCCCGTCACGTCATGAAAGTCGGTAACACCCGAAGCCAGTGGCCTAACCC-TT--TGGGAGGGAGCTGTCGAAGGTGGGATCGGCGATTGGGACGAAGTCGTAACAAGGTAGCCGTACCGGAAGGTGCGGCTGGATCACCTCCTTT
>NZ_AP022575_M_shinjukuense 4764
TAAGTGTCTAAGGGCGCATGGTGAATGCCTTGGCATCGAGAGCCGATGAAGGACGTGGGAGGCTGCGATAAGCCTCGGGGAGCTGTCAACCGAGCGTGGATCCGAGGATTTCCGAATGGGGAAACCCAGCACGAGTGATGTCGTGTTACCCGTACCTGAATATATAGGGTGC-GGGAGGG-AACGCGGGGAAGTGAAACATCTCAGTACCCGTAGGAGAAGAAAACAAT-TGTGATTCCGCAAGTAGTGGCGAGCGAACGCGGAACACGGCTAAACCGCACGCATGGGTAACCGGGTAGGGGTTGTGCGTGCGGGGTTGTGGGAATGATACGTCTCAGCTCTACC-CGGCTGAGGGGCAGTCAGAAAGTGTCGCGGTTAGCGGAAGTGG-CCTGGAATGGTCTGCCGTAGACGGTGAGAGCCCGGTACGCGAAAACCCGGCACCTGCCCAGTAT-CAATTTCCCGAGTAGCAGCGGGCCCGTGGAATCCGCTGTGAATCCGCCGGGACCACCCGGTAAGCCTAAATACTACTCGATGACCGATAGCGGATTAGTACCGTGAGGGAATGGTGAAAAGTACCCCGGGAGGGGAGTGAAAGAGTACCTGAAACCGTGTGCCTACAATCCGTCAGAGCCTCCTC---------------GTGAGGTGATGGCGTGCCTTTTGAAGAATGAGCCTGCGAGTCAGGGACATGTCGCAAGGTTAACCCG-TGTGGGGTAGCCGCAGCGAAAGCGAGTCTGAATAGGGCGACCCACACGCGCATACGCGCGTGTGAATAGTGGCGTGTTCTGGACCCGAAGCGGAGTGATCTACCCATGGCCAGGGTGAAGCGCGGGTAAGACCGCGTGGAGGCCCGAACCCACTTAGGTTGAAGACTGAGGGGATGAGCTGTGGGTAGGGGTGAAAGGCCAATCAAACTCCGTGATAGCTGGTTCTCCCCGAAATGCATTTAGGTGCAGCGTTGCGTGGTTCACCGCGGAGGTAGAGCTACTGGATGGCCGATGGGCCCCACTAGGTTACTGACGTCAGCCAAACTCCGAATGCCGTGGTGT---AAAGCGTGGCAGTGAGACGGCGGGGGATAAGCTCCGTACGTCGAAAGGGAAACAGCCCAGATCGCCGGCTAAGGCCCCCAAGCGTGTGCTAAGTGGGAAAGGATGTGCAGTCGCAAAGACAACCAGGAGGTTGGCTTAGAAGCAGCCACCCTTGAAAGAGTGCGTAATAGCTCACTGGTCAAGTGATTGTGCGCCGATAATGTAGCGGGGCTCAAGCACACCGCCGAAGCCGCGACA----------------------ACC-----GCG---AGGTTGGGTAGGGGAGCGTCCCCCATTCAGGGAAGCCGCCGGGTGACCG-GCGGTGGAGG-GTGGGGGAGTGAGAATGCAGGCATGAGTAGCGACAAGGCAAGTGAGAACCTTGCCCGCCGAAAGACCAAGGGTTCCTGGGCCAGGCCAGTCCGCCCAGGGTGAGTCGGGACCTAAGGCGAGGCCGACAGGCGTAGTCGATGGACAACGGGTTGATATTCCCGTACCCGTGTGTGAGCGCCCGTGACGAATCAGCGGTACTAACCGCCCAAAACCGGATCGATCAT-TCCCCTTCGGGGG-CGTGGAGGTCCG-GGGCTGCGTGGGACCTTCGCTGGTAGTAGTCAAGCGATGGGGTGACGCAGGAAGGCAGCCGTACCAGTCAGTGGTAACACTGGGGCAAGCCCGTAGGGAGAGCGATAGGCAAATCCGTCGCTCACTA-ATCCTGAGAGGTGATGCATAGCCGATTGAGGCGAATTCGGTGATCCTCTGCTGCCAAGAAAAGCCTCTAGCGAGCACATACACGGCCCGTACCCCAAACCGACACAGGTGGTCAGGTAGAGAATACCAAGGCGTACGAGATAACTATGGTTAAGGAACTCGGCAAAATGCCCCCGTAACTTCGGGAGAAGGGGGACCGGAATATCGTGAACACCCTCGCGG-TGGGAGCGGGA-TCCGGTCGCAGAAACCAGTGAGGAGCGACTGTTTACTAAAAACACAGGTCCGTGCGAAGTCGCAAGACGATGTATACGGACTGACGCCTGCCCGGTGCTGGAAGGTTAAGAGGACCCGTTAACCC---GC-A-AGGGTGAAGCGGAGAATTTAAGCCCCAGTAAACGGCGGTGGTAACTATAACCATCCTAAGGTAGCGAAATTCCTTGTCGGGTAAGTTCCGACCTGCACGAATGGCGTAACGACTTCTCAACTGTCTCAACCATAGACTCGGCGAAATTGCACTACGAGTAAAGATGCTCGTTACGCGCGGCAGGACGAAAAGACCCCGGGACCTTCACTACAACTTGGTATTGATGTTCGGTACGGTTTGTGTAGGATAGGTGGGAGACTGTGAAACCTCGACGCCAGTTGAGGTGGAGTCGTTGTTGAAATACCACTCTGATCGTATTGGGCATCTAACGTCGAACCCTGAATCGGGTTCACGGACAGTGCCTGGCGGGTAGTTTAACTGGGGCGGTTGCCTCCTAAAATGTAACGGAGGCGCCCAAAGGTTCCCTCAACCTGGACGGCAATCAGGTGGCGAGTGTAAATGCACAAGGGAGCTTGACTGCGAGACCTACAAGTCAAGCAGGGACGAAAGTCGGGATTAGTGATCCGGCACCCCCGAGTGGAAGGGGTGTCGCTCAACGGATAAAAGGTACCCCGGGGATAACAGGCTGATCTTCCCCAAGAGTCCATATCGACGGGATGGTTTGGCACCTCGATGTCGGCTCGTCGCATCCTGGGGCTGGAGCAGGTCCCAAGGGTTGGGCTGTTCGCCCATTAAAGCGGCACGCGAGCTGGGTTTAGAACGTCGTGAGACAGTTCGGTCTCTATCCGCCGCGCGCGTCAGAAGCTTGAGGAAACCTGTCCCTAGTACGAGAGGACCGGGACGGACGAACCTCTGGTGCACCAGTTGTCCCGCCAGGGGCACCGCTGGATAGCTACGTTCGGACAGGATAACCGCTGAAAGCATCTAAGCGGGAAACCTTCTCCAAGATGAGGCTTCTCACCCTAT-TAGAGGGATAAGGCCCCCCGCAGAACACGGGTTCAATAGGCCAGACCTGGAAG-CTCAGCAATGGGTGCAGGGGACTGGGGCTAACCGGCCGAAAACTTACCAAC-TGTTTGGAGAGTTTGATCCTGGCTCAGGACGAACGCTGGCGGCGTGCTTAACACATGCAAGTCGAACGGAAAGGTCTCT---------------TCGGAGACACTCGAGTGGCGAACGGGTGAGTAACACGTGGGTGATCTGCCCTGCACACC-GGGATAAGCCTGGGAAACTGGGTCTAATACCGGATAGGACC-ACGGGATGCATGTC-TTGTGGTGGAAA--GC----------------TT----TTGCGGTGTGGGATGAGCCCGCGGCCTATCAGCTTGTTGGTGGGGTGATGGCCTACCAAGGCGACGACGGGTAGCCGGCCTGAGAGGGTGTCCGGCCACACTGGGACTGAGATACGGCCCAGACTCCTACGGGAGGCAGCAGTGGGGAATATTGCACAATGGGCGCAAGCCTGATGCAGCGACGCCGCGTGGGGGATGACGGCCTTCGGGTTGTAAACCTCTTTCACCATCGACGAAGGTCCGGG--TTTTCTCGGGCTGACGGTAGGTGGAGAAGAAGCACCGGCCAACTACGTGCCAGCAGCCGCGGTAATACGTAGGGTGCGAGCGTTGTCCGGAATTACTGGGCGTAAAGAGCTCGTAGGTGGTTTGTCGCGTTGTTCGTGAAATCTCACGGCTTAACTGTGAGCGTGCGGGCGATACGGGCAGACTAGAGTACTGCAGGGGAGACTGGAATTCCTGGTGTAGCGGTGGAATGCGCAGATATCAGGAGGAACACCGGTGGCGAAGGCGGGTCTCTGGGCAGTAACTGACGCTGAGGAGCGAAAGCGTGGGGAGCGAACAGGATTAGATACCCTGGTAGTCCACGCCGTAAACGGTGGGTACTAGGTGTGGGTTCTTTCCTTA--AGGATCCGTGCCGTAGCTAACGCATTAAGTACCCCGCCTGGGGAGTACGGCCGCAAGGCTAAAACTCAAAGGAATTGACGGGGGCCCGCACAAGCGGCGGAGCATGTGGATTAATTCGATGCAACGCGAAGAACCTTACCTGGGTTTGACATGCACAGGACGCGTCTAGAGATAGGCGTTCCCTTGTGGCCTGTGTGCAGGTGGTGCATGGCTGTCGTCAGCTCGTGTCGTGAGATGTTGGGTTAAGTCCCGCAACGAGCGCAACCCTTGTCTCATGTTGCCAGCACGTCATGGTGGGGACTCGTGAGAGACTGCCGGGGTCAACTCGGAGGAAGGTGGGGATGACGTCAAGTCATCATGCCCCTTATGTCCAGGGCTTCACACATGCTACAATGGCCGGTACAAAGGGCTGCGATGCCGCAAGGTTAAGCGAATCCTT-CTAAAGCCGGTCTCAGTTCGGATCGGGGTCTGCAACTCGACCCCGTGAAGTCGGAGTCGCTAGTAATCGCAGATCAGCAACGCTGCGGTGAATACGTTCCCGGGCCTTGTACACACCGCCCGTCACGTCATGAAAGTCGGTAACACCCGAAGCCAGTGGCCTAACCCGCA--AGGGAGGGAGCTGTCGAAGGTGGGATCGGCGATTGGGACGAAGTCGTAACAAGGTAGCCGTACCGGAAGGTGCGGCTGGATCACCTCCTTT
>NZ_CP034181_M_abscessus 4764
TAAGTTCTTAAGGGCGCATGGTGAATGCCTTGGCACTAGAAGCCGAAGAAGGACGTAGGAGGCTGCGATAAGCCTCGGGGAGCTGCCAACCGAGCTTTGATCCGAGGATCTCCGAATGGGGAAACCCAGCACGAGTGATGTCGTGTTACCCACTGCTGAATATATAGGCTTT-GGGAGGA-AACGCGGGGAAGTGAAACATCTCAGTACCCGTAGGAAGAGAAAACAAC-CGTGATTCCGTGAGTAGTGGCGAGCGAAAGCGGAAGATGGCTAAACCGCATGCATGTGATACCTGGTAGGGGTTGTGTGTGCGGGGTTGTGGGAGTTGTACTTGCCGGTTCTACC-AGGCCGGCGGACAGTAAAAAAGTGTCGTGATTAGCGGAAGTGG-TCTGGGACGGCCCGCCGCAGACGGTGAGAGTCCGGTACGCGAAAATCCGACACCTGTCTCGTAC-TTC-ATCCCGAGTAGCAGCGGGCTCGTGGAATCTGCTGTGAATCTGCCGGGACCACCCGGTAAGCCTAAATACTCTCTAGTGACCGATAGCGGATTAGTACCGTGAGGGAATGGTGAAAAGTACCCCGGGAGGGGAGTGAAATAGTACCTGAAACCATGTGCCTACAATCCGTCAAAGCCTCCTC---------------GTGGGGTGATGGCGTGCCTTTTGAAGAATGAGCCTGCGAGTCAGGGACACGTCGCGAGGTTAACCCG-TGTGGGGTAGCCGTAGCGAAAGCGAGTCTGAATAGGGCGC-----------------------CCATAGTGGCGTGTTCTGGACCCGAAGCGGAGTGATCTACCCATGGCCAGGGTGAAGCGGCGGTAAGACGCCGTGGAGGCCCGAACCCACTTAGGTTGAAGACTGAGGGGATGAGCTGTGGGTAGGGGTGAAAGGCCAATCAAACTCCGTGATAGCTGGTTCTCCCCGAAATGCATTTAGGTGCAGCGTCGCGTGTTTCTTGTTGGAGGTAGAGCTACTGGATGGCCGATGGGCCCTACTAGGTTACTGACGTCAGCCAAACTCCGAATGCCAATAAGTT--AGAGCGCGGCAGTGAGACGGCGGGGGAGAAGCTCCGTACGTCGAGAGGGAAACAGCCCAGATCGCCGGCTAAGGCCCCTAAGCGTGTACTAAGTGGAAAAGGATGTGCAGTCGCGAAGACAACCAGGAGGTTGGCTTAGAAGCAGCCACCCTTGAAAGAGTGCGTAATAGCTCACTGGTCAAGTGATTGTGCGCCGACAATGTAGCGGGGCTCAAGTACACCGCCGAAGCCGCGGCATTCATGCAATACATTCCCTTCGGGGCAGTGGCA---TGGATGGGTAGGGGAGCGTCCTGCACCCAGCGAAGCTGCGAAGTAATTCAGCAGTGGAGG-GTGCGGGAGTGAGAATGCAGGCATGAGTAGCGAC-AGGCAAGTGAGAAACTTGCCCGCCGAATGACCAAGGGTTCCTGGGCCAGGCTAGTCCTCCCAGGGTAAGTCGGGACCTAAGGCGAGGCCGACAGGCGTAGTCGATGGACAACGGGTTGATATTCCCGTACCCGTGTGTGCGCGCCCATGATGAATCATCGGTACTAACCACCCAAAAGGTTCTAGATCAA-TCTCTTCGGAG---TGCGACGTGAAC-CCGCTGCGTGGGACCTTCGGTGGTAGTAGTCAAGCGATGGGGTGACGCAGGAAGGTAGCTGTACCGGTTAGTGGTTATACCGGAGCAAGCCCGTAGGACGACATCTAGGCAAATCCGGATGTCATAC--GTCTGAGAGGTGACGCATAGCCGATTGAGGCGAATTCAGTGATCCTATGCTGCCAAGAAAAGCCTCTAGTGAGTTCACACACGGCCCGTACCCCAAACCAACACAGGTGGTCAGGTAGAGAATACTAAGGCGTACGAGATAACTATGGTTAAGGAACTCGGCAAAATACCCCCGTAACTTCGGGAGAAGGGGGACCT-CGCTTGGTGACCGGACTTGCTC-CGTGAGCTGAA-CGAGGTCGCAGAGACCAGTGAGAAGCGACTGTTTACTAAAAACACAGGTCCGTGCGAAGTCGCAAGACGATGTATACGGACTGACGCCTGCCCGGTGCTGGAAGGTTAAGAGGACCCGTTAACCCT-------TGGGTGAAGCGGAGAATTTAAGCCCCAGTAAACGGCGGTGGTAACTATAACCATCCTAAGGTAGCGAAATTCCTTGTCGGGTAAGTTCCGACCTGCACGAATGGCGTAACGACTTCTCAACTGTCTCAACCATAGACTCGGCGAAATTGCACTACGAGTAAAGATGCTCGTTACGCGCGGCAGGACGAAAAGACCCCGGGACCTTCACTATAGCTTGGTATTGGCGTTTGGTTCGGTTTGTGTAGGATAGGTGGGAGACTGTGAAGCAGGCACGCCAGTGTTTGTGGAGTCATCGTTGAAATACCACTCTGATCGTATTGAACCTCTAACCTCGGACCGTATATCCGGTCCAGGGACAGTGCCTGGTGGGTAGTTTAACTGGGGCGGTTGCCTCCCAAAATGTAACGGAGGCGCCCAAAGGTTCCCTCAACCTGGACGGCAATCAGGTGTTGAGTGCAAGTGCACAAGGGAGCTTGACTGCGAGACCTACAAGTCAAGCAGGGACGAAAGTCGGGACTAGTGATCCGGCACCTCTGAGTGGAAGGGGTGTCGCTCAACGGATAAAAGGTACCCCGGGGATAACAGGCTGATCTTCCCCAAGAGTCCATATCGACGGGATGGTTTGGCACCTCGATGTCGGCTCGTCGCATCCTGGGGCTGGAGCAGGTCCCAAGGGTTGGGCTGTTCGCCCATTAAAGCGGCACGCGAGCTGGGTTTAGAACGTCGTGAGACAGTTCGGTCTCTATCCGCCGCGCGCGTCAGAAACTTGAGGAAACCTGTCCCTAGTACGAGAGGACCGGGACGGACGAACCTCTGGTGTACCAGTTGTTCCACCAGGAGCACGGCTGGATAGCTACGTTCGGACAGGATAACCGCTGAAAGCATCTAAGCGGGAAACCTATTCCAAGACCAGGTTTCTTACCCTTT-TAGAGGGATAAGGTCACCCACAGACTATGGGTTCAATAGGCCAGACCTGCAAG-CGTAGTAATACGTTCAGGGAACTGGCACTAATCGACCGAAAACTTACTAAT-TGTTTGGAGAGTTTGATCCTGGCTCAGGACGAACGCTGGCGGCGTGCTTAACACATGCAAGTCGAACGGAAAGGCCCTT---------------C--GGGGTACTCGAGTGGCGAACGGGTGAGTAACACGTGGGTGATCTGCCCTGCACTCT-GGGATAAGCCTGGGAAACTGGGTCTAATACCGGATAGGACC-ACACACTTCATGGT-GAGTGGTGCAAA--GC----------------TT----TTGCGGTGTGGGATGAGCCCGCGGCCTATCAGCTTGTTGGTGGGGTAATGGCCCACCAAGGCGACGACGGGTAGCCGGCCTGAGAGGGTGACCGGCCACACTGGGACTGAGATACGGCCCAGACTCCTACGGGAGGCAGCAGTGGGGAATATTGCACAATGGGCGCAAGCCTGATGCAGCGACGCCGCGTGAGGGATGACGGCCTTCGGGTTGTAAACCTCTTTCAGTAGGGACGAAGCGA--------------AAGTGACGGTACCTACAGAAGAAGGACCGGCCAACTACGTGCCAGCAGCCGCGGTAATACGTAGGGTCCGAGCGTTGTCCGGAATTACTGGGCGTAAAGAGCTCGTAGGTGGTTTGTCGCGTTGTTCGTGAAAACTCACAGCTTAACTGTGGGCGTGCGGGCGATACGGGCAGACTAGAGTACTGCAGGGGAGACTGGAATTCCTGGTGTAGCGGTGGAATGCGCAGATATCAGGAGGAACACCGGTGGCGAAGGCGGGTCTCTGGGCAGTAACTGACGCTGAGGAGCGAAAGCGTGGGTAGCGAACAGGATTAGATACCCTGGTAGTCCACGCCGTAAACGGTGGGTACTAGGTGTGGGTTTCCTTCCTT--GGGATCCGTGCCGTAGCTAACGCATTAAGTACCCCGCCTGGGGAGTACGGTCGCAAGACTAAAACTCAAAGGAATTGACGGGGGCCCGCACAAGCGGCGGAGCATGTGGATTAATTCGATGCAACGCGAAGAACCTTACCTGGGTTTGACATGCACAGGACGTACCTAGAGATAGGTATTCCCTTGTGGCCTGTGTGCAGGTGGTGCATGGCTGTCGTCAGCTCGTGTCGTGAGATGTTGGGTTAAGTCCCGCAACGAGCGCAACCCTTGTCCTATGTTGCCAGCGGGTAATGCCGGGGACTCGTAGGAGACTGCCGGGGTCAACTCGGAGGAAGGTGGGGATGACGTCAAGTCATCATGCCCCTTATGTCCAGGGCTTCACACATGCTACAATGGCCAGTACAGAGGGCTGCGAAGCCGTAAGGTGGAGCGAATCCC--TTAAAGCTGGTCTCAGTTCGGATTGGGGTCTGCAACTCGACCCCATGAAGTCGGAGTCGCTAGTAATCGCAGATCAGCAACGCTGCGGTGAATACGTTCCCGGGCCTTGTACACACCGCCCGTCACGTCATGAAAGTCGGTAACACCCGAAGCCAGTGGCCTAACCT-TT---TGGAGGGAGCTGTCGAAGGTGGGATCGGCGATTGGGACGAAGTCGTAACAAGGTAGCCGTACCGGAAGGTGCGGCTGGATCACCTCCTTT
>NC_015758_Mtb_africanum 4764
TAAGTGTCTAAGGGCGCATGGTGGATGCCTTGGCATCGAGAGCCGATGAAGGACGTGGGAGGCTGCGATATGCCTCGGGGAGCTGTCAACCGAGCGTGGATCCGAGGATTTCCGAATGGGGAAACCCAGCACGAGTGATGTCGTGCTACCCGCATCTGAATATATAGGGTGC-GGGAGGG-AACGCGGGGAAGTGAAACATCTCAGTACCCGTAGGAGGAGAAAACAAT-TGTGATTCCGCAAGTAGTGGCGAGCGAACGCGGAACA-GGCTAAACCGCACGCATGGGTAACCGGGTAGGGGTTGTGTGTGCGGGGTTGTGGGAG-GATATGTCTCAGCGCTACC-CGGCTGAGAGGCAGTCAGAAAGTGTCGTGGTTAGCGGAAGTGG-CCTGGGATGGTCTGCCGTAGACGGTGAGAGCCCGGTACGCGAAAACCCGGCACCTGCCTAGTAT-CAA-TTCCCGAGTAGCAGCGGGCCCGTGGAATCCGCTGTGAATCCGCCGGGACCACCCGGTAAGCCTAAATACTCCTCGATGACCGATAGCGGATTAGTACCGTGAGGGAATGGTGAAAAGTACCCCGGGAGGGGAGTGAAAGAGTACCTGAAACCGTGTGCCTACAATCCGTCAGAGCCTCCTTTTCCTCTCCGGAGGAGGGTGGTGATGGCGTGCCTTTTGAAGAATGAGCCTGCGAGTCAGGGACATGTCGCAAGGTTAACCCG-TGTGGGGTAGCCGCAGCGAAAGCGAGTCTGAATAGGGCGACCCACACGCGCATACGCGCGTGTGAATAGTGGCGTGTTCTGGACCCGAAGCGGAGTGATCTACCCATGGCCAGGGTGAAGCGCGGGTAAGACCGCGTGGAGGCCCGAACCCACTTAGGTTGAAGACTGAGGGGATGAGCTGTGGGTAGGGGTGAAAGGCCAATCAAACTCCGTGATAGCTGGTTCTCCCCGAAATGCATTTAGGTGCAGCGTTGCGTGGTTCACCGCGGAGGTAGAGCTACTGGATGGCCGATGGGCCCTACTAGGTTACTGACGTCAGCCAAACTCCGAATGCCGTGGTGT---AAAGCGTGGCAGTGAGACGGCGGGGGATAAGCTCCGTACGTCGAAAGGGAAACAGCCCAGATCGCCGGCTAAGGCCCCCAAGCGTGTGCTAAGTGGGAAAGGATGTGCAGTCGCAAAGACAACCAGGAGGTTGGCTTAGAAGCAGCCACCCTTGAAAGAGTGCGTAATAGCTCACTGGTCAAGTGATTGTGCGCCGATAATGTAGCGGGGCTCAAGCACACCGCCGAAGCCGCGGCACATCCACCTT------------GTG-----GTG---GGTGTGGGTAGGGGAGCGTCCCTCATTCAGCGAAGCCACCGGGTGACCG-GTGGTGGAGG-GTGGGGGAGTGAGAATGCAGGCATGAGTAGCGACAAGGCAAGTGAGAACCTTGCCCGCCGAAAGACCAAGGGTTCCTGGGCCAGGCCAGTCCGCCCAGGGTGAGTCGGGACCTAAGGCGAGGCCGACAGGCGTAGTCGATGGACAACGGGTTGATATTCCCGTACCCGTGTGTGGGCGCCCGTGACGAATCAGCGGTACTAACCACCCAAAACCGGATCGATCAC-TCCCCTTCGGGGG-TGTGGAGTTCTG-GGGCTGCGTGGGAACTTCGCTGGTAGTAGTCAAGCGAAGGGGTGACGCAGGAAGGTAGCCGTACCAGTCAGTGGTAACACTGGGGCAAGCCGGTAGGGAGAGCGATAGGCAAATCCGTCGCTCACTA-ATCCTGAGAGGTGACGCATAGCCGGTTGAGGCGAATTCGGTGATCCTCTGCTGCCAAGAAAAGCCTCTAGCGAGCACACACACGGCCCGTACCCCAAACCGACACAGGTGGTCAGGTAGAGCATACCAAGGCGTACGAGATAACTATGGTTAAGGAACTCGGCAAAATGCCCCCGTAACTTCGGGAGAAGGGGGACCGGAATATCGTGAACACCCTTGCGG-TGGGAGCGGGA-TCCGGTCGCAGAAACCAGTGAGGAGCGACTGTTTACTAAAAACACAGGTCCGTGCGAAGTCGCAAGACGATGTATACGGACTGACGCCTGCCCGGTGCTGGAAGGTTAAGAGGACCCGTTAACCC---GC-A-AGGGTGAAGCGGAGAATTTAAGCCCCAGTAAACGGCGGTGGTAACTATAACCATCCTAAGGTAGCGAAATTCCTTGTCGGGTAAGTTCCGACCTGCACGAATGGCGTAACGACTTCTCAACTGTCTCAACCATAGACTCGGCGAAATTGCACTACGAGTAAAGATGCTCGTTACGCGCGGCAGGACGAAAAGACCCCGGGACCTTCACTACAACTTGGTATTGATGTTCGGTACGGTTTGTGTAGGATAGGTGGGAGACTGTGAAACCTCGACGCCAGTTGGGGCGGAGTCGTTGTTGAAATACCACTCTGATCGTATTGGGCATCTAACCTCGAACCCTGAATCGGGTTTAGGGACAGTGCCTGGCGGGTAGTTTAACTGGGGCGGTTGCCTCCTAAAATGTAACGGAGGCGCCCAAAGGTTCCCTCAACCTGGACGGCAATCAGGTGGCGAGTGTAAATGCACAAGGGAGCTTGACTGCGAGACTTACAAGTCAAGCAGGGACGAAAGTCGGGATTAGTGATCCGGCACCCCCGAGTGGAAGGGGTGTCGCTCAACGGATAAAAGGTACCCCGGGGATAACAGGCTGATCTTCCCCAAGAGTCCATATCGACGGGATGGTTTGGCACCTCGATGTCGGCTCGTCGCATCCTGGGGCTGGAGCAGGTCCCAAGGGTTGGGCTGTTCGCCCATTAAAGCGGCACGCGAGCTGGGTTTAGAACGTCGTGAGACAGTTCGGTCTCTATCCGCCGCGCGCGTCAGAAACTTGAGGAAACCTGTCCCTAGTACGAGAGGACCGGGACGGACGAACCTCTGGTGCACCAGTTGTCCCGCCAGGGGCACCGCTGGATAGCCACGTTCGGTCAGGATAACCGCTGAAAGCATCTAAGCGGGAAACCTTCTCCAAGATCAGGTTTCTCACCCACT-TGGTGGGATAAGGCCCCCCGCAGAACACGGGTTCAATAGGTCAGACCTGGAAG-CTCAGTAATGGGTGTAGGGAACTGGTGCTAACCGGCCGAAAACTTACAACA-TGTTTGGAGAGTTTGATCCTGGCTCAGGACGAACGCTGGCGGCGTGCTTAACACATGCAAGTCGAACGGAAAGGTCTCT---------------TCGGAGATACTCGAGTGGCGAACGGGTGAGTAACACGTGGGTGATCTGCCCTGCACTTC-GGGATAAGCCTGGGAAACTGGGTCTAATACCGGATAGGACC-ACGGGATGCATGTC-TTGTGGTGGAAAGCGC----------------TT----TAGCGGTGTGGGATGAGCCCGCGGCCTATCAGCTTGTTGGTGGGGTGACGGCCTACCAAGGCGACGACGGGTAGCCGGCCTGAGAGGGTGTCCGGCCACACTGGGACTGAGATACGGCCCAGACTCCTACGGGAGGCAGCAGTGGGGAATATTGCACAATGGGCGCAAGCCTGATGCAGCGACGCCGCGTGGGGGATGACGGCCTTCGGGTTGTAAACCTCTTTCACCATCGACGAAGGTCCGGG--TTCTCTCGGATTGACGGTAGGTGGAGAAGAAGCACCGGCCAACTACGTGCCAGCAGCCGCGGTAATACGTAGGGTGCGAGCGTTGTCCGGAATTACTGGGCGTAAAGAGCTCGTAGGTGGTTTGTCGCGTTGTTCGTGAAATCTCACGGCTTAACTGTGAGCGTGCGGGCGATACGGGCAGACTAGAGTACTGCAGGGGAGACTGGAATTCCTGGTGTAGCGGTGGAATGCGCAGATATCAGGAGGAACACCGGTGGCGAAGGCGGGTCTCTGGGCAGTAACTGACGCTGAGGAGCGAAAGCGTGGGGAGCGAACAGGATTAGATACCCTGGTAGTCCACGCCGTAAACGGTGGGTACTAGGTGTGGGTTTCCTTCCTT--GGGATCCGTGCCGTAGCTAACGCATTAAGTACCCCGCCTGGGGAGTACGGCCGCAAGGCTAAAACTCAAAGGAATTGACGGGGGCCCGCACAAGCGGCGGAGCATGTGGATTAATTCGATGCAACGCGAAGAACCTTACCTGGGTTTGACATGCACAGGACGCGTCTAGAGATAGGCGTTCCCTTGTGGCCTGTGTGCAGGTGGTGCATGGCTGTCGTCAGCTCGTGTCGTGAGATGTTGGGTTAAGTCCCGCAACGAGCGCAACCCTTGTCTCATGTTGCCAGCACGTAATGGTGGGGACTCGTGAGAGACTGCCGGGGTCAACTCGGAGGAAGGTGGGGATGACGTCAAGTCATCATGCCCCTTATGTCCAGGGCTTCACACATGCTACAATGGCCGGTACAAAGGGCTGCGATGCCGCGAGGTTAAGCGAATCC-T-TAAAAGCCGGTCTCAGTTCGGATCGGGGTCTGCAACTCGACCCCGTGAAGTCGGAGTCGCTAGTAATCGCAGATCAGCAACGCTGCGGTGAATACGTTCCCGGGCCTTGTACACACCGCCCGTCACGTCATGAAAGTCGGTAACACCCGAAGCCAGTGGCCTAACCC--T--CGGGAGGGAGCTGTCGAAGGTGGGATCGGCGATTGGGACGAAGTCGTAACAAGGTAGCCGTACCGGAAGGTGCGGCTGGATCACCTCCTTT
>NZ_LR134356_M_aurum 4764
TAAGTGTTTAAGGGCGCATGGTGGATGCCTTGGCACTGGGAGCCGATGAAGGACGTGGGAGGCTGCGATATGCCTCGGGGAGCTGTCAACCGAGCGTGGATCCGAGGATGTCCGAATGGGGAAACCCGGCACGAGTGATGTCGTGTCACCCGGCACTGAATACATAGGTGTC-GGGGGGG-AACGCGGGGAAGTGAAACATCTCAGTACCCGTAGGAAGAGAAAACAAA-AGTGATTCCGTGAGTAGTGGCGAGCGAAAGCGGAGGATGGCTAAACCGTGTGCATGTGATACCCGGCGGGGGTTGTGTGTGCGGTGTTGTGGGGTTCGTCT-TCTCTCATCCGCC-GATGAGGGCAGGAGTAAGAAACTG-TGGGGTTAGGTGAAGTGG-CTTGGGATGGCCTGCCGTAGAGGGTGAGAGCCCCGTAACCGAAAACTCGATAGCTCCTGTGAT--GTG-TCCCCGAGTAGCAGCGGGCCCGTGAAATCTGCTGTGAATCTGCCGGGACCACCCGGTAAGCCTGAATACTTCCCAGTGACCGATAGCGGATTAGTACCGTGAGGGAATGGTGAAAAGTACCCCGGGAGGGGAGTGAAATAGTACCTGAAACCGTGCGCTTACAATCCGTCAGAGCCCTCCT--TC--------GTGGTGGGGTGATGGCGTGCCTTTTGAAGAATGAGCCTGCGAGTCAGGGACATGTCGCGAGGTTAACCCG-TGTGGGGTAGCCGTAGCGAAAGCGAGTCTGAATAGGGCGTATCCAAGCAA----CAGTGCTTGGTGTAGTGGTGTGTTCTGGACCCGAAGCGGAGTGATCTACCCATGGCCAGGGTGAAGCGCGGGTAAGACCGCGTGGAGGCCCGAACCCACTTAGGTTGAAGACTGAGGGGATGAGTTGTGGGTAGGGGTGAAAGGCCAATCAAACTCCGTGATAGCTGGTTCTCCCCGAAATGCATTTAGGTGCAGCGTCGCAGTGTTCGTGTCGGAGGTAGAGCTACTGGATGGCCGATGGGCCTCACAAGGTTACTGACGTCAGCCAAACTCCGAATGCCGACACGGT--TGAATGCGGCAGTGAGACGGCGGGGGATAAGCTCCGTGCGTCGAGAGGGAAACAGCCCAGATCGCCGGCTAAGGCCCCTAAGCGTGTGCTAAGTGGAAAAGGATGTGCAGTCGCGAAGACAACCAGGAGGTTGGCTTAGAAGCAGCCACCCTTGAAAGAGTGCGTAATAGCTCACTGGTCAAGTGATTGTGCGCCGATAATGTAGCGGGGCTCAAGCACACCGCCGAAGCCGCGGCA----------------------GCACACTTGTT---GTGCTGGGTAGGGGAGCGTCCTGCATCCGGTGAAGCAGCAGAGTGATCTAGCTGTGGAGG-GTGTGGGAGTGAGAATGCAGGCATGAGTAGCGATAAGGCAAGTGAGAACCTTGCCCGCCGAAAGACCAAGGGTTCCTGGGCCAGGCCAGTCCGCCCAGGGTGAGTCGGGACCTAAGGCGAGGCCGACAGGCGTAGTCGATGGACAACGGGTTGATATTCCCGTACCCGTGTGTGAGCGTCCCTGATGAATCCGTTCTGCTAACCGCCCAAATGGTGGTCCACCAA-TCCCTTCGGGG---TGCGGGGTTCAC-CGGCTGCGCGGGACCCGGACGGGTAGTAGTCAAGCGATGGGGTGACACAGGAAGGTAGCCGTACCAGTCAGTGGTAATACTGGGGTAAACCTGTAGGACGAGTGATAGGCAAATCCGTCACTCATAT--GTCTGAGAGGTGATGCATAGCCGATTGAGGCGAATTCGGTGATCCTATGCTGTCGAGAAAAGCCTCTAGCGAGCGCACACACGGCCCGTACCCCAAACCAACACAGGTGGTCAGGTAGAGAATACCAAGGCGTACGAGTGAACTATGGTTAAGGAACTCGGCAAAATGCCCCCGTAACTTCGGGAGAAGGGGGACCCACATACCGTCATGGCACTTGCTGCCGGCAGCGGTC-GTGGGTGGCACAAACCAGTGAGAAGCGACTGTTTACTAAAAACACAGGTCCGTGCGAAGTCGCAAGACGATGTATACGGACTGACGCCTGCCCGGTGCTGGAAGGTTAAGAGGACCCGTTAACCCT-TC----GGGGTGAAGCGGAGAATTTAAGCCCCAGTAAACGGCGGTGGTAACTATAACCATCCTAAGGTAGCGAAATTCCTTGTCGGGTAAGTTCCGACCTGCACGAATGGCGTAACGACTTCTCAACTGTCTCAACCATAGACTCGGCGAAATTGCATTACGAGTAAAGATGCTCGTTACGCGCGGCAGGACGAAAAGACCCCGGGACCTTCACTACAACTTGGTATTGGTGCTCGATACGGTTTGTGTAGGATAGGTGGGAGACTGTGAAACCAAGACGCCAGTTTTGGTGGAGTCATTGTTGAAATACCACTCTGATCGTATTGGGCCTCTAACCTCGAACCGTATATCCGGTTCAGGGACAGTGCCTGGCGGGTAGTTTAACTGGGGCGGTTGCCTCCTAAAAAGTAACGGAGGCGCCCAAAGGTTCCCTCAACCTGGACGGCAATCAGGTGTTGAGTGTAAGTGCACAAGGGAGCTTGACTGCGAGACGTACATGTCGAGCAGGGACGAAAGTCGGGACTAGTGATCCGGCACCTCTGAGTGGAAGGGGTGTCGCTCAACGGATAAAAGGTACCCCGGGGATAACAGGCTGATCTTCCCCAAGAGTCCATATCGACGGGATGGTTTGGCACCTCGATGTCGGCTCGTCGCATCCTGGGGCTGGAGCAGGTCCCAAGGGTTGGGCTGTTCGCCCATTAAAGCGGCACGCGAGCTGGGTTTAGAACGTCGTGAGACAGTTCGGTCTCTATCCGCCGCGCGCGTCAGAAGCTTGAGGAAACCTGTCCCTAGTACGAGAGGACCGGGACGGACGAACCTCTGGTACACCAGTTGTCCCACCAGGGGCACCGCTGGATAGCCACGTTCGGACAGGATAACCGCTGAAAGCATCTAAGCGGGAAACCCCCTCCAAGACCAGGCTTCTCACCCATT-CAGTGGGATAAGGCCCCCCGCAGACCACGGGATCGATAGACCAGACCTAGAAG-ACTAGTAATAGTCGCAGGGAACTGGCACTAACCGGCCGAAAACTTACAACA-TGTTTGGAGAGTTTGATTCTGGCTCAGGACGAACGCTGGCGGCGTGCTTAACACATGCAAGTCGAACGGAAAGGCCCTT---------------C--GGGGTACTCGAGTGGCGAACGGGTGAGTAACACGTGGGTGATCTGCCCTGCACTTT-GGGATAAGCCTGGGAAACTGGGTCTAATACCGAATAGGACT-ACGCGATGCATGTC-GTGTGGTGGAAA--GC----------------TT----TTGCGGTGTGGGATGGGCCCGCGGCCTATCAGCTTGTTGGTGAGGTTACGGCTCACCAAGGCGACGACGGGTAGCCGGCCTGAGAGGGTGACCGGCCACACTGGGACTGAGATACGGCCCAGACTCCTACGGGAGGCAGCAGTGGGGAATATTGCACAATGGGCGCAAGCCTGATGCAGCGACGCCGCGTGAGGGATGACGGCCTTCGGGTTGTAAACCTCTTTCGCCAGGGACGAAGCGC--------------AAGTGACGGTACCTGGAGAAGAAGGACCGGCCAACTACGTGCCAGCAGCCGCGGTAATACGTAGGGTCCGAGCGTTGTCCGGAATTACTGGGCGTAAAGAGCTCGTAGGTGGTTTGTCGCGTTGTTCGTGAAAACTCACAGCTCAACTGTGGGCGTGCGGGCGATACGGGCAGACTGGAGTACTGCAGGGGAGACTGGAATTCCTGGTGTAGCGGTGGAATGCGCAGATATCAGGAGGAACACCGGTGGCGAAGGCGGGTCTCTGGGCAGTAACTGACGCTGAGGAGCGAAAGCGTGGGGAGCGAACAGGATTAGATACCCTGGTAGTCCACGCCGTAAACGGTGGGTACTAGGTGTGGGTTTCCTTCCTT--GGGATCCGTGCCGTAGCTAACGCATTAAGTACCCCGCCTGGGGAGTACGGCCGCAAGGCTAAAACTCAAAGAAATTGACGGGGGCCCGCACAAGCGGCGGAGCATGTGGATTAATTCGATGCAACGCGAAGAACCTTACCTGGGTTTGACATGCACAGGACGTGCCTAGAGATAGGTATTCCCTTGTGGCCTGTGTGCAGGTGGTGCATGGCTGTCGTCAGCTCGTGTCGTGAGATGTTGGGTTAAGTCCCGCAACGAGCGCAACCCTTATCTTATGTTGCCAGCGCGTAATGGCGGGGACTCGTGAGAGACTGCCGGGGTCAACTCGGAGGAAGGTGGGGATGACGTCAAGTCATCATGCCCCTTATGTCCAGGGCTTCACACATGCTACAATGGCCGGTACAAAGGGCTGCGATGCCGTGAGGTGGAGCGAATCCTT-TCAAAGCCGGTCTCAGTTCGGATCGGGGTCTGCAACTCGACCCCGTGAAGTCGGAGTCGCTAGTAATCGCAGATCAGCAACGCTGCGGTGAATACGTTCCCGGGCCTTGTACACACCGCCCGTCACGTCATGAAAGTCGGTAACACCCGAAGCCGGTGGCCTAACCC-CTTGTGGGAGGGAGCCGTCGAAGGTGGGATCGGCGATTGGGACGAAGTCGTAACAAGGTAGCCGTACCGGAAGGTGCGGCTGGATCACCTCCTTT
>NC_008769_Mtb_bovis 4764
TAAGTGTCTAAGGGCGCATGGTGGATGCCTTGGCATCGAGAGCCGATGAAGGACGTGGGAGGCTGCGATATGCCTCGGGGAGCTGTCAACCGAGCGTGGATCCGAGGATTTCCGAATGGGGAAACCCAGCACGAGTGATGTCGTGCTACCCGCATCTGAATATATAGGGTGC-GGGAGGG-AACGCGGGGAAGTGAAACATCTCAGTACCCGTAGGAGGAGAAAACAAT-TGTGATTCCGCAAGTAGTGGCGAGCGAACGCGGAACA-GGCTAAACCGCACGCATGGGTAACCGGGTAGGGGTTGTGTGTGCGGGGTTGTGGGAG-GATATGTCTCAGCGCTACC-CGGCTGAGAGGCAGTCAGAAAGTGTCGTGGTTAGCGGAAGTGG-CCTGGGATGGTCTGCCGTAGACGGTGAGAGCCCGGTACGCGAAAACCCGGCACCTGCCTAGTAT-CAA-TTCCCGAGTAGCAGCGGGCCCGTGGAATCCGCTGTGAATCCGCCGGGACCACCCGGTAAGCCTAAATACTCCTCGATGACCGATAGCGGATTAGTACCGTGAGGGAATGGTGAAAAGTACCCCGGGAGGGGAGTGAAAGAGTACCTGAAACCGTGTGCCTACAATCCGTCAGAGCCTCCTTTTCCTCTCCGGAGGAGGGTGGTGATGGCGTGCCTTTTGAAGAATGAGCCTGCGAGTCAGGGACATGTCGCAAGGTTAACCCG-TGTGGGGTAGCCGCAGCGAAAGCGAGTCTGAATAGGGCGACCCACACGCGCATACGCGCGTGTGAATAGTGGCGTGTTCTGGACCCGAAGCGGAGTGATCTACCCATGGCCAGGGTGAAGCGCGGGTAAGACCGCGTGGAGGCCCGAACCCACTTAGGTTGAAGACTGAGGGGATGAGCTGTGGGTAGGGGTGAAAGGCCAATCAAACTCCGTGATAGCTGGTTCTCCCCGAAATGCATTTAGGTGCAGCGTTGCGTGGTTCACCGCGGAGGTAGAGCTACTGGATGGCCGATGGGCCCTACTAGGTTACTGACGTCAGCCAAACTCCGAATGCCGTGGTGT---AAAGCGTGGCAGTGAGACGGCGGGGGATAAGCTCCGTACGTCGAAAGGGAAACAGCCCAGATCGCCGGCTAAGGCCCCCAAGCGTGTGCTAAGTGGGAAAGGATGTGCAGTCGCAAAGACAACCAGGAGGTTGGCTTAGAAGCAGCCACCCTTGAAAGAGTGCGTAATAGCTCACTGGTCAAGTGATTGTGCGCCGATAATGTAGCGGGGCTCAAGCACACCGCCGAAGCCGCGGCACATCCACCTT------------GTG-----GTG---GGTGTGGGTAGGGGAGCGTCCCTCATTCAGCGAAGCCACCGGGTGACCG-GTGGTGGAGG-GTGGGGGAGTGAGAATGCAGGCATGAGTAGCGACAAGGCAAGTGAGAACCTTGCCCGCCGAAAGACCAAGGGTTCCTGGGCCAGGCCAGTCCGCCCAGGGTGAGTCGGGACCTAAGGCGAGGCCGACAGGCGTAGTCGATGGACAACGGGTTGATATTCCCGTACCCGTGTGTGGGCGCCCGTGACGAATCAGCGGTACTAACCACCCAAAACCGGATCGATCAC-TCCCCTTCGGGGG-TGTGGAGTTCTG-GGGCTGCGTGGGAACTTCGCTGGTAGTAGTCAAGCGAAGGGGTGACGCAGGAAGGTAGCCGTACCAGTCAGTGGTAACACTGGGGCAAGCCGGTAGGGAGAGCGATAGGCAAATCCGTCGCTCACTA-ATCCTGAGAGGTGACGCATAGCCGGTTGAGGCGAATTCGGTGATCCTCTGCTGCCAAGAAAAGCCTCTAGCGAGCACACACACGGCCCGTACCCCAAACCGACACAGGTGGTCAGGTAGAGCATACCAAGGCGTACGAGATAACTATGGTTAAGGAACTCGGCAAAATGCCCCCGTAACTTCGGGAGAAGGGGGACCGGAATATCGTGAACACCCTTGCGG-TGGGAGCGGGA-TCCGGTCGCAGAAACCAGTGAGGAGCGACTGTTTACTAAAAACACAGGTCCGTGCGAAGTCGCAAGACGATGTATACGGACTGACGCCTGCCCGGTGCTGGAAGGTTAAGAGGACCCGTTAACCC---GC-A-AGGGTGAAGCGGAGAATTTAAGCCCCAGTAAACGGCGGTGGTAACTATAACCATCCTAAGGTAGCGAAATTCCTTGTCGGGTAAGTTCCGACCTGCACGAATGGCGTAACGACTTCTCAACTGTCTCAACCATAGACTCGGCGAAATTGCACTACGAGTAAAGATGCTCGTTACGCGCGGCAGGACGAAAAGACCCCGGGACCTTCACTACAACTTGGTATTGATGTTCGGTACGGTTTGTGTAGGATAGGTGGGAGACTGTGAAACCTCGACGCCAGTTGGGGCGGAGTCGTTGTTGAAATACCACTCTGATCGTATTGGGCATCTAACCTCGAACCCTGAATCGGGTTTAGGGACAGTGCCTGGCGGGTAGTTTAACTGGGGCGGTTGCCTCCTAAAATGTAACGGAGGCGCCCAAAGGTTCCCTCAACCTGGACGGCAATCAGGTGGCGAGTGTAAATGCACAAGGGAGCTTGACTGCGAGACTTACAAGTCAAGCAGGGACGAAAGTCGGGATTAGTGATCCGGCACCCCCGAGTGGAAGGGGTGTCGCTCAACGGATAAAAGGTACCCCGGGGATAACAGGCTGATCTTCCCCAAGAGTCCATATCGACGGGATGGTTTGGCACCTCGATGTCGGCTCGTCGCATCCTGGGGCTGGAGCAGGTCCCAAGGGTTGGGCTGTTCGCCCATTAAAGCGGCACGCGAGCTGGGTTTAGAACGTCGTGAGACAGTTCGGTCTCTATCCGCCGCGCGCGTCAGAAACTTGAGGAAACCTGTCCCTAGTACGAGAGGACCGGGACGGACGAACCTCTGGTGCACCAGTTGTCCCGCCAGGGGCACCGCTGGATAGCCACGTTCGGTCAGGATAACCGCTGAAAGCATCTAAGCGGGAAACCTTCTCCAAGATCAGGTTTCTCACCCACT-TGGTGGGATAAGGCCCCCCGCAGAACACGGGTTCAATAGGTCAGACCTGGAAG-CTCAGTAATGGGTGTAGGGAACTGGTGCTAACCGGCCGAAAACTTACAACA-TGTTTGGAGAGTTTGATCCTGGCTCAGGACGAACGCTGGCGGCGTGCTTAACACATGCAAGTCGAACGGAAAGGTCTCT---------------TCGGAGATACTCGAGTGGCGAACGGGTGAGTAACACGTGGGTGATCTGCCCTGCACTTC-GGGATAAGCCTGGGAAACTGGGTCTAATACCGGATAGGACC-ACGGGATGCATGTC-TTGTGGTGGAAAGCGC----------------TT----TAGCGGTGTGGGATGAGCCCGCGGCCTATCAGCTTGTTGGTGGGGTGACGGCCTACCAAGGCGACGACGGGTAGCCGGCCTGAGAGGGTGTCCGGCCACACTGGGACTGAGATACGGCCCAGACTCCTACGGGAGGCAGCAGTGGGGAATATTGCACAATGGGCGCAAGCCTGATGCAGCGACGCCGCGTGGGGGATGACGGCCTTCGGGTTGTAAACCTCTTTCACCATCGACGAAGGTCCGGG--TTCTCTCGGATTGACGGTAGGTGGAGAAGAAGCACCGGCCAACTACGTGCCAGCAGCCGCGGTAATACGTAGGGTGCGAGCGTTGTCCGGAATTACTGGGCGTAAAGAGCTCGTAGGTGGTTTGTCGCGTTGTTCGTGAAATCTCACGGCTTAACTGTGAGCGTGCGGGCGATACGGGCAGACTAGAGTACTGCAGGGGAGACTGGAATTCCTGGTGTAGCGGTGGAATGCGCAGATATCAGGAGGAACACCGGTGGCGAAGGCGGGTCTCTGGGCAGTAACTGACGCTGAGGAGCGAAAGCGTGGGGAGCGAACAGGATTAGATACCCTGGTAGTCCACGCCGTAAACGGTGGGTACTAGGTGTGGGTTTCCTTCCTT--GGGATCCGTGCCGTAGCTAACGCATTAAGTACCCCGCCTGGGGAGTACGGCCGCAAGGCTAAAACTCAAAGGAATTGACGGGGGCCCGCACAAGCGGCGGAGCATGTGGATTAATTCGATGCAACGCGAAGAACCTTACCTGGGTTTGACATGCACAGGACGCGTCTAGAGATAGGCGTTCCCTTGTGGCCTGTGTGCAGGTGGTGCATGGCTGTCGTCAGCTCGTGTCGTGAGATGTTGGGTTAAGTCCCGCAACGAGCGCAACCCTTGTCTCATGTTGCCAGCACGTAATGGTGGGGACTCGTGAGAGACTGCCGGGGTCAACTCGGAGGAAGGTGGGGATGACGTCAAGTCATCATGCCCCTTATGTCCAGGGCTTCACACATGCTACAATGGCCGGTACAAAGGGCTGCGATGCCGCGAGGTTAAGCGAATCC-T-TAAAAGCCGGTCTCAGTTCGGATCGGGGTCTGCAACTCGACCCCGTGAAGTCGGAGTCGCTAGTAATCGCAGATCAGCAACGCTGCGGTGAATACGTTCCCGGGCCTTGTACACACCGCCCGTCACGTCATGAAAGTCGGTAACACCCGAAGCCAGTGGCCTAACCC--T--CGGGAGGGAGCTGTCGAAGGTGGGATCGGCGATTGGGACGAAGTCGTAACAAGGTAGCCGTACCGGAAGGTGCGGCTGGATCACCTCCTTT
>NZ_LR882497_Mtb_microti 4764
TAAGTGTCTAAGGGCGCATGGTGGATGCCTTGGCATCGAGAGCCGATGAAGGACGTGGGAGGCTGCGATATGCCTCGGGGAGCTGTCAACCGAGCGTGGATCCGAGGATTTCCGAATGGGGAAACCCAGCACGAGTGATGTCGTGCTACCCGCATCTGAATATATAGGGTGC-GGGAGGG-AACGCGGGGAAGTGAAACATCTCAGTACCCGTAGGAGGAGAAAACAAT-TGTGATTCCGCAAGTAGTGGCGAGCGAACGCGGAACA-GGCTAAACCGCACGCATGGGTAACCGGGTAGGGGTTGTGTGTGCGGGGTTGTGGGAG-GATATGTCTCAGCGCTACC-CGGCTGAGAGGCAGTCAGAAAGTGTCGTGGTTAGCGGAAGTGG-CCTGGGATGGTCTGCCGTAGACGGTGAGAGCCCGGTACGCGAAAACCCGGCACCTGCCTAGTAT-CAA-TTCCCGAGTAGCAGCGGGCCCGTGGAATCCGCTGTGAATCCGCCGGGACCACCCGGTAAGCCTAAATACTCCTCGATGACCGATAGCGGATTAGTACCGTGAGGGAATGGTGAAAAGTACCCCGGGAGGGGAGTGAAAGAGTACCTGAAACCGTGTGCCTACAATCCGTCAGAGCCTCCTTTTCCTCTCCGGAGGAGGGTGGTGATGGCGTGCCTTTTGAAGAATGAGCCTGCGAGTCAGGGACATGTCGCAAGGTTAACCCG-TGTGGGGTAGCCGCAGCGAAAGCGAGTCTGAATAGGGCGACCCACACGCGCATACGCGCGTGTGAATAGTGGCGTGTTCTGGACCCGAAGCGGAGTGATCTACCCATGGCCAGGGTGAAGCGCGGGTAAGACCGCGTGGAGGCCCGAACCCACTTAGGTTGAAGACTGAGGGGATGAGCTGTGGGTAGGGGTGAAAGGCCAATCAAACTCCGTGATAGCTGGTTCTCCCCGAAATGCATTTAGGTGCAGCGTTGCGTGGTTCACCGCGGAGGTAGAGCTACTGGATGGCCGATGGGCCCTACTAGGTTACTGACGTCAGCCAAACTCCGAATGCCGTGGTGT---AAAGCGTGGCAGTGAGACGGCGGGGGATAAGCTCCGTACGTCGAAAGGGAAACAGCCCAGATCGCCGGCTAAGGCCCCCAAGCGTGTGCTAAGTGGGAAAGGATGTGCAGTCGCAAAGACAACCAGGAGGTTGGCTTAGAAGCAGCCACCCTTGAAAGAGTGCGTAATAGCTCACTGGTCAAGTGATTGTGCGCCGATAATGTAGCGGGGCTCAAGCACACCGCCGAAGCCGCGGCACATCCACCTT------------GTG-----GTG---GGTGTGGGTAGGGGAGCGTCCCTCATTCAGCGAAGCCACCGGGTGACCG-GTGGTGGAGG-GTGGGGGAGTGAGAATGCAGGCATGAGTAGCGACAAGGCAAGTGAGAACCTTGCCCGCCGAAAGACCAAGGGTTCCTGGGCCAGGCCAGTCCGCCCAGGGTGAGTCGGGACCTAAGGCGAGGCCGACAGGCGTAGTCGATGGACAACGGGTTGATATTCCCGTACCCGTGTGTGGGCGCCCGTGACGAATCAGCGGTACTAACCACCCAAAACCGGATCGATCAC-TCCCCTTCGGGGG-TGTGGAGTTCTG-GGGCTGCGTGGGAACTTCGCTGGTAGTAGTCAAGCGAAGGGGTGACGCAGGAAGGTAGCCGTACCAGTCAGTGGTAACACTGGGGCAAGCCGGTAGGGAGAGCGATAGGCAAATCCGTCGCTCACTA-ATCCTGAGAGGTGACGCATAGCCGGTTGAGGCGAATTCGGTGATCCTCTGCTGCCAAGAAAAGCCTCTAGCGAGCACACACACGGCCCGTACCCCAAACCGACACAGGTGGTCAGGTAGAGCATACCAAGGCGTACGAGATAACTATGGTTAAGGAACTCGGCAAAATGCCCCCGTAACTTCGGGAGAAGGGGGACCGGAATATCGTGAACACCCTTGCGG-TGGGAGCGGGA-TCCGGTCGCAGAAACCAGTGAGGAGCGACTGTTTACTAAAAACACAGGTCCGTGCGAAGTCGCAAGACGATGTATACGGACTGACGCCTGCCCGGTGCTGGAAGGTTAAGAGGACCCGTTAACCC---GC-A-AGGGTGAAGCGGAGAATTTAAGCCCCAGTAAACGGCGGTGGTAACTATAACCATCCTAAGGTAGCGAAATTCCTTGTCGGGTAAGTTCCGACCTGCACGAATGGCGTAACGACTTCTCAACTGTCTCAACCATAGACTCGGCGAAATTGCACTACGAGTAAAGATGCTCGTTACGCGCGGCAGGACGAAAAGACCCCGGGACCTTCACTACAACTTGGTATTGATGTTCGGTACGGTTTGTGTAGGATAGGTGGGAGACTGTGAAACCTCGACGCCAGTTGGGGCGGAGTCGTTGTTGAAATACCACTCTGATCGTATTGGGCATCTAACCTCGAACCCTGAATCGGGTTTAGGGACAGTGCCTGGCGGGTAGTTTAACTGGGGCGGTTGCCTCCTAAAATGTAACGGAGGCGCCCAAAGGTTCCCTCAACCTGGACGGCAATCAGGTGGCGAGTGTAAATGCACAAGGGAGCTTGACTGCGAGACTTACAAGTCAAGCAGGGACGAAAGTCGGGATTAGTGATCCGGCACCCCCGAGTGGAAGGGGTGTCGCTCAACGGATAAAAGGTACCCCGGGGATAACAGGCTGATCTTCCCCAAGAGTCCATATCGACGGGATGGTTTGGCACCTCGATGTCGGCTCGTCGCATCCTGGGGCTGGAGCAGGTCCCAAGGGTTGGGCTGTTCGCCCATTAAAGCGGCACGCGAGCTGGGTTTAGAACGTCGTGAGACAGTTCGGTCTCTATCCGCCGCGCGCGTCAGAAACTTGAGGAAACCTGTCCCTAGTACGAGAGGACCGGGACGGACGAACCTCTGGTGCACCAGTTGTCCCGCCAGGGGCACCGCTGGATAGCCACGTTCGGTCAGGATAACCGCTGAAAGCATCTAAGCGGGAAACCTTCTCCAAGATCAGGTTTCTCACCCACT-TGGTGGGATAAGGCCCCCCGCAGAACACGGGTTCAATAGGTCAGACCTGGAAG-CTCAGTAATGGGTGTAGGGAACTGGTGCTAACCGGCCGAAAACTTACAACA-TGTTTGGAGAGTTTGATCCTGGCTCAGGACGAACGCTGGCGGCGTGCTTAACACATGCAAGTCGAACGGAAAGGTCTCT---------------TCGGAGATACTCGAGTGGCGAACGGGTGAGTAACACGTGGGTGATCTGCCCTGCACTTC-GGGATAAGCCTGGGAAACTGGGTCTAATACCGGATAGGACC-ACGGGATGCATGTC-TTGTGGTGGAAAGCGC----------------TT----TAGCGGTGTGGGATGAGCCCGCGGCCTATCAGCTTGTTGGTGGGGTGACGGCCTACCAAGGCGACGACGGGTAGCCGGCCTGAGAGGGTGTCCGGCCACACTGGGACTGAGATACGGCCCAGACTCCTACGGGAGGCAGCAGTGGGGAATATTGCACAATGGGCGCAAGCCTGATGCAGCGACGCCGCGTGGGGGATGACGGCCTTCGGGTTGTAAACCTCTTTCACCATCGACGAAGGTCCGGG--TTCTCTCGGATTGACGGTAGGTGGAGAAGAAGCACCGGCCAACTACGTGCCAGCAGCCGCGGTAATACGTAGGGTGCGAGCGTTGTCCGGAATTACTGGGCGTAAAGAGCTCGTAGGTGGTTTGTCGCGTTGTTCGTGAAATCTCACGGCTTAACTGTGAGCGTGCGGGCGATACGGGCAGACTAGAGTACTGCAGGGGAGACTGGAATTCCTGGTGTAGCGGTGGAATGCGCAGATATCAGGAGGAACACCGGTGGCGAAGGCGGGTCTCTGGGCAGTAACTGACGCTGAGGAGCGAAAGCGTGGGGAGCGAACAGGATTAGATACCCTGGTAGTCCACGCCGTAAACGGTGGGTACTAGGTGTGGGTTTCCTTCCTT--GGGATCCGTGCCGTAGCTAACGCATTAAGTACCCCGCCTGGGGAGTACGGCCGCAAGGCTAAAACTCAAAGGAATTGACGGGGGCCCGCACAAGCGGCGGAGCATGTGGATTAATTCGATGCAACGCGAAGAACCTTACCTGGGTTTGACATGCACAGGACGCGTCTAGAGATAGGCGTTCCCTTGTGGCCTGTGTGCAGGTGGTGCATGGCTGTCGTCAGCTCGTGTCGTGAGATGTTGGGTTAAGTCCCGCAACGAGCGCAACCCTTGTCTCATGTTGCCAGCACGTAATGGTGGGGACTCGTGAGAGACTGCCGGGGTCAACTCGGAGGAAGGTGGGGATGACGTCAAGTCATCATGCCCCTTATGTCCAGGGCTTCACACATGCTACAATGACCGGTACAAAGGGCTGCGATGCCGCGAGGTTAAGCGAATCC-T-TAAAAGCCGGTCTCAGTTCGGATCGGGGTCTGCAACTCGACCCCGTGAAGTCGGAGTCGCTAGTAATCGCAGATCAGCAACGCTGCGGTGAATACGTTCCCGGGCCTTGTACACACCGCCCGTCACGTCATGAAAGTCGGTAACACCCGAAGCCAGTGGCCTAACCC--T--CGGGAGGGAGCTGTCGAAGGTGGGATCGGCGATTGGGACGAAGTCGTAACAAGGTAGCCGTACCGGAAGGTGCGGCTGGATCACCTCCTTT
>NZ_CP054795_M_smegmatis 4764
TAAGTGTTTAAGGGCGCATGGTGGATGCCTTGGCACTGGGAGCCGATGAAGGACGTAGGAGGCTGCGATAAGCCTCGGGGAGCTGTCAACCGAGCGTTGATCCGAGGATGTCCGAATGGGGAAACCCGGCACGAGTGATGTCGTGTCACCAGGCGCTGAATATATAGGCGTC-TGGGGGG-AACGCGGGGAAGTGAAACATCTCAGTACCCGTAGGAAGAGAAAACAAAATGTGATTCCGTGAGTAGTGGCGAGCGAAAGCGGAGGATGGCTAAACCGTATGCATGTGATACCGGGTAGGGGTTGTGTGTGCGGGGTTGTGGGACCTATCT-TTCCGGCTCTACC-TGGCTGGAGGGCAGTGAGAAAATGTTGTGGTTAGCGGAAATGG-CTTGGGATGGCCTGCCGTAGACGGTGAGAGCCCGGTACGTGAAAACCCGACGTCTGTCTTGATG-GTG-TTCCCGAGTAGCAGCGGGCCCGTGGAATCTGCTGTGAATCTGCCGGGACCACCCGGTAAGCCTGAATACTTCCCAGTGACCGATAGCGGATTAGTACCGTGAGGGAATGGTGAAAAGTACCCCGGGAGGGGAGTGAAAGAGTACCTGAAACCGTGCGCTTACAATCCGTCAGAGCCCTCGA-CGT--------GTCGTGGGGTGATGGCGTGCCTTTTGAAGAATGAGCCTGCGAGTCAGGGACATGTCGCGAGGTTAACCCG-GGTGGGGTAGCCGCAGCGAAAGCGAGTCTGAATAGGGCGTATCCACACAA----GAGTGTGTGGTGTAGTGGTGTGTTCTGGACCCGAAGCGGAGTGATCTACCCATGGCCAGGGTGAAGCGCGGGTAAGACCGCGTGGAGGCCCGAACCCACTTAGGTTGAAGACTGAGGGGATGAGCTGTGGGTAGGGGTGAAAGGCCAATCAAACTCCGTGATAGCTGGTTCTCCCCGAAATGCATTTAGGTGCAGCGTCGCATGTTTCTTGCCGGAGGTAGAGCTACTGGATGGCCGATGGGCCCCACAGGGTTACTGACGTCAGCCAAACTCCGAATGCCGGTAAGTCCAAGAGTGCGGCAGTGAGACGGCGGGGGATAAGCTCCGTGCGTCGAGAGGGAAACAGCCCAGATCGCCGGCTAAGGCCCCTAAGCGTGTGCTAAGTGGAAAAGGATGTGCAGTCGCGAAGACAACCAGGAGGTTGGCTTAGAAGCAGCCACCCTTGAAAGAGTGCGTAATAGCTCACTGGTCAAGTGATTGTGCGCCGATAATGTAGCGGGGCTCAAGCACACCGCCGAAGCCGCGGCA----------------------GCCAACGTGT----TGGCTGGGTAGGGGAGCGTCCTGCATCCGGTGAAGCCGCCGAGTGATCGAGTGGTGGAGG-GTGTGGGAGTGAGAATGCAGGCATGAGTAGCGATTAGGCAAGTGAGAACCTTGCCCGCCGAAAGACCAAGGGTTCCTGGGCCAGGCCAGTCCGCCCAGGGTGAGTCGGGACCTAAGGCGAGGCCGACAGGCGTAGTCGATGGACAACGGGTTGATATTCCCGTACCCGTGTATGTGCGTCCATGATGAATCAGCGGTACTAACCATCCAAAACCACCGTGACCGC-ACCTTTCGGGG---TGTGGCGTTGGTGGGGCTGCATGGGACCTTCGTTGGTAGTAGTCAAGCGATGGGGTGACGCAGGAAGGTAGCCGTACCGGTCAGTGGTAATACCGGGGTAAGCCTGTAGGGAGTCAGATAGGTAAATCCGTCTGGCATAT-ATCCTGAGAGGTGATGCATAGCCGAGTGAGGCGAATTCGGTGATCCTATGCTGCCGAGAAAAGCCTCTAGCGAGGACATACACGGCCCGTACCCCAAACCAACACAGGTGGTCAGGTAGAGAATACTAAGGCGTACGAGTGAACTATGGTTAAGGAACTCGGCAAAATGCCCCCGTAACTTCGGGAGAAGGGGGACCCACATGGCGTGTAAGCCTTTACGGCCCA-AGCGTGA-GTGGGTGGCACAAACCAGTGAGAAGCGACTGTTTACTAAAAACACAGGTCCGTGCGAAGTCGCAAGACGATGTATACGGACTGACGCCTGCCCGGTGCTGGAAGGTTAAGAGGACCCGTTAACTCCCTTT-G-GGGGTGAAGCGGAGAATTTAAGCCCCAGTAAACGGCGGTGGTAACTATAACCATCCTAAGGTAGCGAAATTCCTTGTCGGGTAAGTTCCGACCTGCACGAATGGCGTAACGACTTCTCAACTGTCTCAACCATAGACTCGGCGAAATTGCACTACGAGTAAAGATGCTCGTTACGCGCGGCAGGACGAAAAGACCCCGGGACCTTCACTACAACTTGGTATTGGTGCTCGATACGGTTTGTGTAGGATAGGTGGGAGACTGTGAAGCTCACACGCCAGTGTGGGTGGAGTCGTTGTTGAAATACCACTCTGATCGTATTGGGCCTCTAACCTCGGACCGTATATCCGGTTCAGGGACAGTGCCTGGTGGGTAGTTTAACTGGGGCGGTTGCCTCCTAAAATGTAACGGAGGCGCCCAAAGGTTCCCTCAACCTGGACGGCAATCAGGTGTTGAGTGTAAGTGCACAAGGGAGCTTGACTGCGAGACGGACATGTCGAGCAGGGACGAAAGTCGGGACTAGTGATCCGGCACCTCTGAGTGGAAGGGGTGTCGCTCAACGGATAAAAGGTACCCCGGGGATAACAGGCTGATCTTCCCCAAGAGTCCATATCGACGGGATGGTTTGGCACCTCGATGTCGGCTCGTCGCATCCTGGGGCTGGAGCAGGTCCCAAGGGTTGGGCTGTTCGCCCATTAAAGCGGCACGCGAGCTGGGTTTAGAACGTCGTGAGACAGTTCGGTCTCTATCCGCCGCGCGCGTCAGAAGCTTGAGGAAACCTGTCCCTAGTACGAGAGGACCGGGACGGACGAACCTCTGGTATACCAGTTGTCCCACCAGGGGCACGGCTGGATAGCCACGTTCGGACAGGATAACCGCTGAAAGCATCTAAGCGGGAAACCTCTTCCAAGACCAGGCTTCTCACCCTCT-AGGAGGGATAAGGCCCCCCGCAGACCACGGGATTGATAGACCAGACCTGGAAG-CCTAGTAATAGGTGCAGGGAACTGGCACTAACCGGCCGAAAACTTACAACA-TGTTTGGAGAGTTTGATCCTGGCTCAGGACGAACGCTGGCGGCGTGCTTAACACATGCAAGTCGAACGGAAAGGCCCTT---------------TCGGGGGTACTCGAGTGGCGAACGGGTGAGTAACACGTGGGTGATCTGCCCTGCACTTT-GGGATAAGCCTGGGAAACTGGGTCTAATACCGAATACACCCTGCTGGTCGCATGGCCTGGTAGGGGAAA--GC----------------TT----TTGCGGTGTGGGATGGGCCCGCGGCCTATCAGCTTGTTGGTGGGGTGATGGCCTACCAAGGCGACGACGGGTAGCCGGCCTGAGAGGGTGACCGGCCACACTGGGACTGAGATACGGCCCAGACTCCTACGGGAGGCAGCAGTGGGGAATATTGCACAATGGGCGCAAGCCTGATGCAGCGACGCCGCGTGAGGGATGACGGCCTTCGGGTTGTAAACCTCTTTCAGCACAGACGAAGCGC--------------AAGTGACGGTATGTGCAGAAGAAGGACCGGCCAACTACGTGCCAGCAGCCGCGGTAATACGTAGGGTCCGAGCGTTGTCCGGAATTACTGGGCGTAAAGAGCTCGTAGGTGGTTTGTCGCGTTGTTCGTGAAAACTCACAGCTTAACTGTGGGCGTGCGGGCGATACGGGCAGACTAGAGTACTGCAGGGGAGACTGGAATTCCTGGTGTAGCGGTGGAATGCGCAGATATCAGGAGGAACACCGGTGGCGAAGGCGGGTCTCTGGGCAGTAACTGACGCTGAGGAGCGAAAGCGTGGGGAGCGAACAGGATTAGATACCCTGGTAGTCCACGCCGTAAACGGTGGGTACTAGGTGTGGGTTTCCTTCCTT--GGGATCCGTGCCGTAGCTAACGCATTAAGTACCCCGCCTGGGGAGTACGGCCGCAAGGCTAAAACTCAAAGGAATTGACGGGGGCCCGCACAAGCGGCGGAGCATGTGGATTAATTCGATGCAACGCGAAGAACCTTACCTGGGTTTGACATGCACAGGACGCCGGCAGAGATGTCGGTTCCCTTGTGGCCTGTGTGCAGGTGGTGCATGGCTGTCGTCAGCTCGTGTCGTGAGATGTTGGGTTAAGTCCCGCAACGAGCGCAACCCTTGTCTCATGTTGCCAGCACGTTATGGTGGGGACTCGTGAGAGACTGCCGGGGTCAACTCGGAGGAAGGTGGGGATGACGTCAAGTCATCATGCCCCTTATGTCCAGGGCTTCACACATGCTACAATGGCCGGTACAAAGGGCTGCGATGCCGTGAGGTGGAGCGAATCCTT-TCAAAGCCGGTCTCAGTTCGGATCGGGGTCTGCAACTCGACCCCGTGAAGTCGGAGTCGCTAGTAATCGCAGATCAGCAACGCTGCGGTGAATACGTTCCCGGGCCTTGTACACACCGCCCGTCACGTCATGAAAGTCGGTAACACCCGAAGCCGGTGGCCTAACCC-TT--GTGGAGGGAGCCGTCGAAGGTGGGATCGGCGATTGGGACGAAGTCGTAACAAGGTAGCCGTACCGGAAGGTGCGGCTGGATCACCTCCTTT
>NZ_AP022576_M_florentinum 4764
TAAGTGTTTAAGGGCACATGGTGGATGCCTTGGCATCGAGAGCCGATGAAGGACGTGGGAGGCTGCGATATGCCTCGGGGAGCTGTCAACCGAGCGTTGATCCGAGGATTTCCGAATGGGGAAACCCAGCACGAGTTATGTCGTGTTACCCGTATCTGAATATATAGGGTGC-GGGAGGT-AACGCGGGGAAGTGAAACATCTCAGTACCCGTAGGAAAAGAAAACAAA-AGTGATTCCGCTAGTAGTGGCGAGCGAACGCGGAACA-GGCTAAACCGCATGCATGTGTAACCGGGTAGGGGTTGTGTGTGCGGGGTTGTGGGATTGAT-TTTCTCAGCTCTACC-TGGCTGAGGGGCAGTTAGAAAGTGTCGTGGTTAGCGGAAGTGG-CCTGGGATGGTCTGCCGCAGACGGTGAGAGCCCGGTACGCGAAAACCCGGCACCTGCCTT-TAT-CAA-TTCCCGAGTAGCAGCGGGCCCGTGAAATCTGCTGTGAATCTGCCGAGACCACTCGGTAAGCCTAAATACTTCTCGATGACCGATAGCGGATTAGTACCGTGAGGGAATGGTGAAAAGTACCCCGGGAGGGGAGTGAAATAGTACCTGAAACCGTGTGCCTACAATCCGTCAGAGCCTCCTT---------------GTGGGGTGATGGCGTGCCTTTTGAAGAATGAGCCTGCGAGTCAGGGACATGTCGCAAGGTTAACCCG-TGTGGGGTAGCCGCAGCGAAAGCGAGTCTGAATAGGGCGC------------------------TTGAGTGGCATGTTCTGGACCCGAAGCGGAGTGATCTACCCATGGCCAGGGTGAAGCGCGGGTAAGACCGCGTGGAGGCCCGAACCCACTTAGGTTGAAGACTGAGGGGATGAGTTGTGGGTAGGGGTGAAAGGCCAATCAAACTCCGTGATAGCTGGTTCTCCCCGAAATGCATTTAGGTGCAGCGTTACGTGTTTCACCACGGAGGTAGAGCTACTGGATGGCCGATGGGCCCTACTAGGTTACTGACGTCAGCCAAACTCCGAATGCCGTGGTGT---ATAGCGTGGCAGTGAGACGGCGGGGGATAAGCTCCGTACGTCGAAAGGGAAACAGCCCAGATCGCCGGCTAAGGCCCCTAAGCGTGTGCTAAGTGGAAAAGGATGTGCAGTCGCAAAGACAACCAGGAGGTTGGCTTAGAAGCAGCCACCCTTGAAAGAGTGCGTAATAGCTCACTGGTCAAGTGATTGTGCGCCGATAATGTAGCGGGGCTCAAGCACACCGCCGAAGCCGCGGCA----------------------ACC-----GCA---AGGTTGGGTAGGGGAGCGTCCTCCACGCAGAGAAGCTGTCGGGTGACCG-ATGGTGGAGT-ATGGAGGAGTGAGAATGCAGGCATGAGTAGCGATTAGGCAAGTGAGAACCTTGCCCGCCGAAAGACCAAGGGTTCCTGGGCCAGGCCAGTCCGCCCAGGGTGAGTCGGGACCTAAGGCGAGGCCGACAGGCGTAGTCGATGGACAACGGGTTGATATTCCCGTACCCGTGTATGAGCGTCCCTGACGAATCCATTCTGCTAACCACCCAAATGGTGGTCTATCAA-TCCCTTC--GGGG-TGCGAGGACCGT-CGGCTGCGTGGGACCCGGGTGGGTAGTAGTCAAGCGATGGGGTGACGCAGGAAGGTAGCCGTACCAGTCAGTGGTAATACTGGGGCAAGCCTGTAGGGAGAACGATAGGCAAATCCGTCGTTCA-TA-TTCCTGAGAGGTGATGCATAGCCGATTGAGGCGAATTCGGTGATCCTCAGCTGCCAAGAAAAGCCTCTAGCGAGCGCATACATGGCCCGTACCCCAAACCAACACAGGTGGTCAGGTAGAGAATACCAAGGCGTACGAGATAACTATGGTTAAGGAACTCGGCAAAATGCCCCCGTAACTTCGGGAGAAGGGGGGCCGGCTTATTGTGAACAGCCTTGCGC-TGCGAGCGAGA-ACCGGCCGCAGAAACCAGTGGGAAGCGACTGTTTACTAAAAACACAGGTCCGTGCGAAGTCGCAAGACGATGTATACGGACTGACGCCTGCCCGGTGCTGGAAGGTTAAGAGGACCCGTTAATC-----G-T-AAGGTGAAGCGGAGAATTTAAGCCCCAGTAAACGGCGGTGGTAACTATAACCATCCTAAGGTAGCGAAATTCCTTGTCGGGTAAGTTCCGACCTGCACGAATGGCGTAACGACTTCCCAACTGTCTCAACCATAGACTCGGCGAAATTGCACTACGAGTAAAGATGCTCGTTACGCGCGGCAGGACGAAAAGACCCCGGGACCTTCACTACAACTTGGTATTGGTGTTCGGTACTGTTTGTGTAGGATAGGTGGGAGACTGTGAAACTCTAACGCCAGTTAGAGCGGAGTCGTTGTTGAAATACCACTCTGACCGTATTGGACACCTAACTTCGAACCCT-TATCGGGTTCAGGGACAGTGCCTGGCGGGTAGTTTAACTGGGGCGGTTGCCTCCTAAAATGTAACGGAGGCGCCCAAAGGTTCCCTCAACCTGGACGGCAATCAGGTGTTGAGTGTAAGTGCACAAGGGAGCTTGACTGCGAGACTTACACGTCAAGCAGGGACGAAAGTCGGGACTAGTGATCCGGCACCCCCGAGTGGAAGGGGTGTCGCTCAACGGATAAAAGGTACCCCGGGGATAACAGGCTGATCTTCCCCAAGAGTCCATATCGACGGGATGGTTTGGCACCTCGATGTCGGCTCGTCGCATCCTGGGGCTGGAGCAGGTCCCAAGGGTTGGGCTGTTCGCCCATTAAAGCGGCACGCGAGCTGGGTTTAGAACGTCGTGAGACAGTTCGGTCTCTATCCGCCGCGCGCGTCAGAAACTTGAGGAAACCTGTCCCTAGTACGAGAGGACCGGGACGGACGAACCTCTAGTGCACCAGTTGTCTCACCAGAGGCACTGCTGGATAGCTACGTTCGGACAGGATAACCGCTGAAAGCATCTAAGCGGGAAACCTTCTCCAAGATCAGGTTTCTCACCCTTT-TAGAGGGATAAGGCCCCCCGCAGACCACGGGATTGATAGGTCAGACCTAGAAG-CTCAGCAATGAGTGTAGGGAACTGGCACTAACCGGCCGAAAACTTACCAAC-TGTTTGGAGAGTTTGATCCTGGCTCAGGACGAACGCTGGCGGCGTGCTTAACACATGCAAGTCGAACGGAAAGGCCCCT---------------TCGGGGGTACTCGAGTGGCGAACGGGTGAGTAACACGTGGGTAATCTGCCCTGCACTTC-GGGATAAGCCTGGGAAACTGGGTCTAATACCGGATATGACC-ACGAGACGCATGTC-TTGTGGTGGAAA--GC----------------TT----TTGCGGTGTGGGATGGGCCCGCGGCCTATCAGCTTGTTGGTGGGGTGATGGCCTACCAAGGCGACGACGGGTAGCCGGCCTGAGAGGGTGTCCGGCCACACTGGGACTGAGATACGGCCCAGACTCCTACGGGAGGCAGCAGTGGGGAATATTGCACAATGGGCGCAAGCCTGATGCAGCGACGCCGCGTGGGGGATGACGGCCTTCGGGTTGTAAACCTCTTTCAGCAGGGACGAAGCGC--------------AAGTGACGGTACCTGCAGAAGAAGCACCGGCCAACTACGTGCCAGCAGCCGCGGTAATACGTAGGGTGCGAGCGTTGTCCGGAATTACTGGGCGTAAAGAGCTCGTAGGTGGTTTGTCGCGTTGTTCGTGAAAACCGGGGGCTTAACCCTCGGCGTGCGGGCGATACGGGCAGACTGGAGTACTGCAGGGGAGACTGGAATTCCTGGTGTAGCGGTGGAATGCGCAGATATCAGGAGGAACACCGGTGGCGAAGGCGGGTCTCTGGGCAGTAACTGACGCTGAGGAGCGAAAGCGTGGGGAGCGAACAGGATTAGATACCCTGGTAGTCCACGCCGTAAACGGTGGGTACTAGGTGTGGGTTTCCTTCCTT--GGAATCCGTGCCGTAGCTAACGCATTAAGTACCCCGCCTGGGGAGTACGGCCGCAAGGCTAAAACTCAAAGGAATTGACGGGGGCCCGCACAAGCGGCGGAGCATGTGGATTAATTCGATGCAACGCGAAGAACCTTACCTGGGTTTGACATGCACAGGACGCCGGCAGAGATGTCGGTTCCCTTGTGGCCTGTGTGCAGGTGGTGCATGGCTGTCGTCAGCTCGTGTCGTGAGATGTTGGGTTAAGTCCCGCAACGAGCGCAACCCTTGTCTCATGTTGCCAGCACGTAATGGTGGGGACTCGTGAGAGACTGCCGGGGTCAACTCGGAGGAAGGTGGGGATGACGTCAAGTCATCATGCCCCTTATGTCCAGGGCTTCACACATGCTACAATGGCCGGTACAAAGGGCTGCGATGCCGTAAGGTTAAGCGAATCCTT-TTAAAGCCGGTCTCAGTTCGGATCGGGGTCTGCAACTCGACCCCGTGAAGTCGGAGTCGCTAGTAATCGCAGATCAGCAACGCTGCGGTGAATACGTTCCCGGGCCTTGTACACACCGCCCGTCACGTCATGAAAGTCGGTAACACCCGAAGCCAGTGGCCTAACCT-TT--T-GGAGGGAGCTGTCGAAGGTGGGATCGGCGATTGGGACGAAGTCGTAACAAGGTAGCCGTACCGGAAGGTGCGGCTGGATCACCTCCTTT
>NZ_AP022614_M_parmense 4764
TAAGTGTTTAAGGGCGCATGGTGGATGCCTTGGCATCGAGAGCCGATGAAGGACGTGGGAGGCTGCGATATGCCTCGGGGAGCTGTCAACCGAGCATTGATCCGAGGATTTCCGAATGGGGAAACCCAGCACGAGTGATGTCGTGTTACCCGTACCTGAATATATAGGGTAC-GGGAGGT-AACGCGGGGAAGTGAAACATCTCAGTACCCGTAGGAGAAGAAAACAAT-TGTGATTCCGTCAGTAGTGGCGAGCGAACGCGGAACA-GGCTAAACCGCACGCATGTGTAACCGGGTAGGGGTTGTGTGTGCGGGGTTGTGGGATTGATATATCTCAGCTCTACC-TGGCTGAGGGGTAGTCATAAAGTGTCGTGGTTAGCGGAAGTGG-CCTGGGATGGTCCGCCATAGACGGTGAGAGCCCGGTACGCGAAAACCCGGCACCTGCCTTGTAT-CAA-CTCCCGAGTAGCAGCGGGCCCGTGGAATCTGCTGTGAATCTGCCGGGACCACCCGGTAAGCCTAAATACTTCTCGATGACCGATAGCGGATTAGTACCGTGAGGGAATGGTGAAAAGTACCCCGGGAGGGGAGTGAAATAGTACCTGAAACCGTGTGCCTACAATCCGTCAGAGCCTCCTC---------------GTGGGGTGATGGCGTGCCTTTTGAAGAATGAGCCTGCGAGTCAGGGACACGTCGCGAGGTTAACCCG-TGCGGGGTAGCCGTAGCGAAAGCGAGTCTGAATAGGGCGTATCAC------------TAACGTGTGTAGTGGCGTGTTCTGGACCCGAAGCGGAGTGATCTACCCATGGCCAGGGTGAAGCGCGGGTAAGACCGCGTGGAGGCCCGAACCCACTTAGGTTGAAGACTGAGGGGATGAGCTGTGGGTAGGGGTGAAAGGCCAATCAAACTCCGTGATAGCTGGTTCTCCCCGAAATGCATTTAGGTGCAGCGTTACGTGTTTCACCACGGAGGTAGAGCTACTGGATGGCCGATGGGCCCTACTAGGTTACTGACGTCAGCCAAACTCCGAATGCCGTGGTGT---ATAGCGTGGCAGTGAGACGGCGGGGGATAAGCTCCGTACGTCGAGAGGGAAACAGCCCAGATCGCCGGCTAAGGCCCCTAAGCGTGTGCTAAGTGGAAAAGGATGTGCAGTCGCAGAGACAACCAGGAGGTTGGCTTAGAAGCAGCCACCCTTGAAAGAGTGCGTAATAGCTCACTGGTCAAGTGATTGTGCGCCGATAATGTAGCGGGGCTCAAGCACACCGCCGAAGCCGCGGCA----------------------ACC-----GAA---AGGTTGGGTAGGGGAGCGTCCCTCATTCAGCGAAGCAGCCGGGTGACCG-TCTGTGGAGG-ATGGGGGAGTGAGAATGCAGGCATGAGTAGCGATAAGGCAAGTGAGAACCTTGCCCGCCGTAAGACCAAGGGTTCCTGGGCCAGGCCAGTCCGCCCAGGGTGAGTCGGGACCTAAGGCGAGGCCGACAGGCGTAGTCGATGGACAACGGGTTGATATTCCCGTACCCGTGTGTGGGCGCCCGTGATGAATCCATTCTGCTAACCACCCAAAAGGTGGTCTATCAA-TCCCTTC--GGGG-TGCGAAGATCGC-CGGCTGCGTGGGACCCGGATGGGTAGTAGTCAAGCAATGGGGTGACGCAGGAAGGTAGCCGTACCAGTCAGTGGTAATACTGGGGTAAGCCTGTAGGGAGAGCGATAGGCAAATCCGTCGCTCA-TA-TTCCTGAGAGGTGATGCATAGCCGATTGAGGCGAATTCGGTGATCCTCTGCTGCCAAGAAAAGCCTCTAGCGAGCACACACACGGCCCGTACCCCAAACCGACACAGGTGGTCAGGTAGAGCATACCAAGGCGTACGAGATAACTATGGTTAAGGAACTCGGCAAAATGCCCCCGTAACTTCGGGAGAAGGGGGACCGGAATACCGTGAACAGCC-TGCGC-TGGGAGCGGGA-TCCGGTCGCAGAAACCAGTGAGAAGCGACTGTTTACTAAAAACACAGGTCCGTGCGAAGTCGCAAGACGATGTATACGGACTGACGCCTGCCCGGTGCTGGAAGGTTAAGAGGACCCGTTAACC-----G-T-AAGGTGAAGCGGAGAATTTAAGCCCCAGTAAACGGCGGTGGTAACTATAACCATCCTAAGGTAGCGAAATTCCTTGTCGGGTAAGTTCCGACCTGCACGAATGGCGTAACGACTTCTCAACTGTCTCAACCATAGACTCGGCGAAATTGCACTACGAGTAAAGATGCTCGTTACGCGCGGCAGGACGAAAAGACCCCGGGACCTTCACTACAACTTGGTATTGGTGTTCGGTACGGTTTGTGTAGGATAGGTGGGAGACTGTGAAACCCCGACGCCAGTCGGGGCGGAGTCGTTGTTGAAATACCACTCTGATCGTATTGGACACCTAACGTCGAACCGTATATCCGGTTCACGGACAGTGCCTGGCGGGTAGTTTAACTGGGGCGGTTGCCTCCTAAAATGTAACGGAGGCGCCCAAAGGTTCCCTCAACCTGGACGGCAATCAGGTGTTGAGTGTAAATGCACAAGGGAGCTTGACTGCGAGACTTACAAGTCAAGCAGGGACGAAAGTCGGGATTAGTGATCCGGCACCTCTGAGTGGAAGGGGTGTCGCTCAACGGATAAAAGGTACCCCGGGGATAACAGGCTGATCTTCCCCAAGAGTCCATATCGACGGGATGGTTTGGCACCTCGATGTCGGCTCGTCGCATCCTGGGGCTGGAGCAGGTCCCAAGGGTTGGGCTGTTCGCCCATTAAAGCGGCACGCGAGCTGGGTTTAGAACGTCGTGAGACAGTTCGGTCTCTATCCGCCGCGCGCGTCAGAAACTTGAGGAAACCTGTCCCTAGTACGAGAGGACCGGGACGGACGAACCTCTGGTATACCAGTTGTCCCACCAGGGGCACCGCTGGATAGCCACGTTCGGACAGGATAACCGCTGAAAGCATCTAAGCGGGAAACCTTCTCCAAGATCAGGTTTCTCACCCTTT-TAGAGGGATAAGGCCCCCCGCAGACCACGGGTTCGATAGGCCAGACCTAGAAG-CTCAGTAATGAGTGCAGGGAACTGGCACTAACCGGCCGAAAACTTACAACA-TGTTTGGAGAGTTTGATCCTGGCTCAGGACGAACGCTGGCGGCGTGCTTAACACATGCAAGTCGAACGGAAAGGTCTCT---------------TCGGAGATACTCGAGTGGCGAACGGGTGAGTAACACGTGGGCAATCTGCCCTGCACTTC-GGGATAAGCCTGGGAAACTGGGTCTAATACCGGATAGGACC-ACTTGACGCATGTC-TTGTGGTGGAAA--GC---------------TTT----TTGCGGTGTGGGATGGGCCCGCGGCCTATCAGCTTGTTGGTGGGGTGACGGCCTACCAAGGCGACGACGGGTAGCCGGCCTGAGAGGGTGTCCGGCCACACTGGGACTGAGATACGGCCCAGACTCCTACGGGAGGCAGCAGTGGGGAATATTGCACAATGGGCGCAAGCCTGATGCAGCGACGCCGCGTGGGGGATGACGGCCTTCGGGTTGTAAACCTCTTTCAGCAGGGACGAAGCGC--------------AAGTGACGGTACCTGCAGAAGAAGCACCGGCCAACTACGTGCCAGCAGCCGCGGTAATACGTAGGGTGCGAGCGTTGTCCGGAATTACTGGGCGTAAAGAGCTCGTAGGTGGTTTGTCGCGTTGTTCGTGAAAACCGGGGGCTTAACCCTCGGCGTGCGGGCGATACGGGCAGACTGGAGTACTGCAGGGGAGACTGGAATTCCTGGTGTAGCGGTGGAATGCGCAGATATCAGGAGGAACACCGGTGGCGAAGGCGGGTCTCTGGGCAGTAACTGACGCTGAGGAGCGAAAGCGTGGGGAGCGAACAGGATTAGATACCCTGGTAGTCCACGCCGTAAACGGTGGGTACTAGGTGTGGGTTTCCTTCCTT--GGGATCCGTGCCGTAGCTAACGCATTAAGTACCCCGCCTGGGGAGTACGGCCGCAAGGCTAAAACTCAAAGGAATTGACGGGGGCCCGCACAAGCGGCGGAGCATGTGGATTAATTCGATGCAACGCGAAGAACCTTACCTGGGTTTGACATGCACAGGACGCCGGCAGAGATGTCGGTTCCCTTGTGGCCTGTGTGCAGGTGGTGCATGGCTGTCGTCAGCTCGTGTCGTGAGATGTTGGGTTAAGTCCCGCAACGAGCGCAACCCTTGTCTCATGTTGCCAGCGGGTAATGCCGGGGACTCGTGAGAGACTGCCGGGGTCAACTCGGAGGAAGGTGGGGATGACGTCAAGTCATCATGCCCCTTATGTCCAGGGCTTCACACATGCTACAATGGCCGGTACAAAGGGCTGCGATGCCGCAAGGTTAAGCGAATCCTT-TTAAAGCCGGTCTCAGTTCGGATCGGGGTCTGCAACTCGACCCCGTGAAGTCGGAGTCGCTAGTAATCGCAGATCAGCAACGCTGCGGTGAATACGTTCCCGGGCCTTGTACACACCGCCCGTCACGTCATGAAAGTCGGTAACACCCGAAGCCAGTGGCCTAACCT-TT--T-GGAGGGAGCTGTCGAAGGTGGGATCGGCGATTGGGACGAAGTCGTAACAAGGTAGCCGTACCGGAAGGTGCGGCTGGATCACCTCCTTT
>NZ_AP022581_M_lacus 4764
TAAGTGACTAAGGGCGCATGGTGGATGCCTTGGCATCGAGAGCCGATGAAGGACGTGGGAGGCTGCGATATGCCTCGGGGAGCTGTCAACCGAGCGTGGATCCGAGGATTTCCGAATGGGGAAACCCAGCACGAGTGATGTCGTGTTACCCGTATCTGAATATATAGGGTGC-GGGAGGG-AACGCGGGGAAGTGAAACATCTCAGTACCCGTAGGAGAAGAAAACAAT-TGTGATTCCGTAAGTAGTGGCGAGCGAACGCGGAGGATGGCTAAACCGCACGCATGGGTAACCGGGTAGGGGTTGTGTGTGCGGGGTTGTGGGAGTGATACGTCTCAGCTCTACC-CGGCTGAGGGGCAGTCAGAAAGTGTCGTGGTTAGCGGAAGTGG-CCTGGGATGGTCTGCCGTAGACGGTGAGAGCCCGGTACGCGAAAACCCGGCACCTGCCTAGTAT-CAA-TTCCCGAGTAGCAGCGGGCCCGTGGAATCTGCTGTGAATCTGCCGGGACCACCCGGTAAGCCTAAATACTTCTCGATGACCGATAGCGGATTAGTACCGTGAGGGAATGGTGAAAAGTACCCCGGGAGGGGAGTGAAAGAGTACCTGAAACCGTGTGCCTACAATCCGTCAGAGCCTCCCCCTCTTTTTGGGTGG-GTGGGGTGATGGCGTGCCTTTTGAAGAATGAGCCTGCGAGTCAGGGACATGTCGCGAGGTTAACCCG-TGTGGGGTAGCCGCAGCGAAAGCGAGTCTGAATAGGGCGTATCCCC----------GTAAGGGGTGTAGTGGCATGTTCTGGACCCGAAGCGGAGTGATCTACCCATGGCCAGGGTGAAGCGCGGGTAAGACCGCGTGGAGGCCCGAACCCACTTAGGTTGAAGACTGAGGGGATGAGCTGTGGGTAGGGGTGAAAGGCCAATCAAACTCCGTGATAGCTGGTTCTCCCCGAAATGCATTTAGGTGCAGCGTTGCGTGGTTCACCGCGGAGGTAGAGCTACTGGATGGCCGATGGGCCCTACTAGGTTACTGACGTCAGCCAAACTCCGAATGCCGTGGTGT---AGAGCGTGGCAGTGAGACGGCGGGGGATAAGCTCCGTGCGTCGAAAGGGAAACAGCCCAGATCGCCGGCTAAGGCCCCAAAGCGTGTGCTAAGTGGGAAAGGATGTGCAGTCGCAAAGACAACCAGGAGGTTGGCTTAGAAGCAGCCACCCTTGAAAGAGTGCGTAATAGCTCACTGGTCAAGTGATTGTGCGCCGATAATGTAGCGGGGCTCAAGCACACCGCCGAAGCCGCGGCACATCCACCTT------------TAG-----GTG---GGTGTGGGTAGGGGAGCGTCCCCCATTCAGGGAAGCCGTCGGGTGACCG-GCGGTGGAGG-GTGGGGGAGTGAGAATGCAGGCATGAGTAGCGACAAGGCAAGTGAGAACCTTGCCCGCCGAAAGACCAAGGGTTCCTGGGCCAGGCCAGTCCGCCCAGGGTGAGTCGGGACCTAAGGCGAGGCCGACAGGCGTAGTCGATGGACAACGGGTTGATATTCCCGTACCCGTGTGTGGGCGTCCCTGACGAATCAGCGGTACTAACCACCCAAAACCGGATCGATCAT-GCCCCTTCGGGGG-CGTGGAGGTCTG-GGGCTGCGTGGGAACTTCGCTGGTAGTAGTCAAGCGAAGGGGTGACGCAGGAAGGCAGCCGTACCAGTCAGTGGTAATACTGGGGCAAGCCTGTAGGGAGAGCGATAGGCAAATCCGTCGCTCACAT-ATCCTGAGAGGTGATGCATAGCCGGTTGAGGCGAATTCGGTGATCCTCTGCTGCCAAGAAAAGCCTCTAGCGAGCACACACACGGCCCGTACCCCAAACCGACACAGGTGGTCAGGTAGAGAATACCGAGGCGTACGAGATAACTATGGTTAAGGAACTCGGCAAAATGCCCCCGTAACTTCGGGAGAAGGGGGACCGGAATATCGTGAACACCCTTGCGG-TGCGAGCGGGA-TCCGGTCGCAGAAACCAGTGAGAAGCGACTGTTTACTAAAAACACAGGTCCGTGCGAAGTCGCAAGACGATGTATACGGACTGACGCCTGCCCGGTGCTGGAAGGTTAAGAGGACCCGTTAACTC---GT-A-AGGGTGAAGCGGAGAATTTAAGCCCCAGTAAACGGCGGTGGTAACTATAACCATCCTAAGGTAGCGAAATTCCTTGTCGGGTAAGTTCCGACCTGCACGAATGGCGTAACGACTTCTCAACTGTCTCAACCATAGACTCGGCGAAATTGCACTACGAGTAAAGATGCTCGTTACGCGCGGCAGGACGAAAAGACCCCGGGACCTTCACTACAACTTGGTATTGGTGTTCGGTACGGTTTGTGTAGGATAGGTGGGAGACTGTGAAACCTCAACGCCAGTTGGGGTGGAGTCGTTGTTGAAATACCACTCTGATCGTATTGGACACCTAACGTCGAACCCTGGATCGGGTTCACGGACAGTGCCTGGCGGGTAGTTTAACTGGGGCGGTTGCCTCCTAAAATGTAACGGAGGCGCCCAAAGGTTCCCTCAACCTGGACGGCAATCAGGTGGCGAGTGTAAATGCACAAGGGAGCTTGACTGCGAGACCTACACGTCAAGCAGGGACGAAAGTCGGGATTAGTGATCCGGCACCCCCGAGTGGAAGGGGTGTCGCTCAACGGATAAAAGGTACCCCGGGGATAACAGGCTGATCTTCCCCAAGAGTCCATATCGACGGGATGGTTTGGCACCTCGATGTCGGCTCGTCGCATCCTGGGGCTGGAGCAGGTCCCAAGGGTTGGGCTGTTCGCCCATTAAAGCGGCACGCGAGCTGGGTTTAGAACGTCGTGAGACAGTTCGGTCTCTATCCGCCGCGCGCGTCAGAAGCTTGAGGAAACCTGTCCCTAGTACGAGAGGACCGGGACGGACGAACCTCTGGTCCACCAGTTGTCTCACCAGGGGCACCGCTGGATAGCCACGTTCGGACAGGATAACCGCTGAAAGCATCTAAGCGGGAAACCTTCTCCAAGATCAGGCTTCTCACCCACT-TGGTGGGATAAGGCCCCCCGCAGAACACGGGATCGATAGGCCAGACCTGGAAG-CTCAGTAATGGGTGCAGGGAACTGGCACTAACCGGCCGAAAACTTACCAAC-TGTTTGGAGAGTTTGATCCTGGCTCAGGACGAACGCTGGCGGCGTGCTTAACACATGCAAGTCGAACGGAAAGGTCTCT---------------TCGGAGATACTCGAGTGGCGAACGGGTGAGTAACACGTGGGTGATCTGCCCTGCACTTC-GGGATAAGCCTGGGAAACTGGGTCTAATACCGGATAGGACC-ATGAGATTCATGTC-TTGTGGTGGAAA--GC----------------TT----TTGCGGTGTGGGATGAGCCCGCGGCCTATCAGCTTGTTGGTGGGGTGACGGCCTACCAAGGCGACGACGGGTAGCCGGCCTGAGAGGGTGTCCGGCCACACTGGGACTGAGATACGGCCCAGACTCCTACGGGAGGCAGCAGTGGGGAATATTGCACAATGGGCGCAAGCCTGATGCAGCGACGCCGCGTGGGGGATGACGGCCTTCGGGTTGTAAACCTCTTTCACCATCGACGAAGGTCCGGG--TTTTCTCGGATTGACGGTAGATGGAGAAGAAGCACCGGCCAACTACGTGCCAGCAGCCGCGGTAATACGTAGGGTGCGAGCGTTGTCCGGAATTACTGGGCGTAAAGAGCTCGTAGGTGGTTTGTCGCGTTGTTCGTGAAATCTCACGGCTTAACTGTGAGCGTGCGGGCGATACGGGCAGACTGGAGTACTGCAGGGGAGACTGGAATTCCTGGTGTAGCGGTGGAATGCGCAGATATCAGGAGGAACACCGGTGGCGAAGGCGGGTCTCTGGGCAGTAACTGACGCTGAGGAGCGAAAGCGTGGGGAGCGAACAGGATTAGATACCCTGGTAGTCCACGCCGTAAACGGTGGGTACTAGGTGTGGGTTTCCTTCCTT--GGGATCCGTGCCGTAGCTAACGCATTAAGTACCCCGCCTGGGGAGTACGGCCGCAAGGCTAAAACTCAAAGGAATTGACGGGGGCCCGCACAAGCGGCGGAGCATGTGGATTAATTCGATGCAACGCGAAGAACCTTACCTGGGTTTGACATGCACAGGACGCGTCTAGAGATAGGCGTTCCCTTGTGGCCTGTGTGCAGGTGGTGCATGGCTGTCGTCAGCTCGTGTCGTGAGATGTTGGGTTAAGTCCCGCAACGAGCGCAACCCTTGTCTCATGTTGCCAGCGGGTAATGCCGGGGACTCGTGAGAGACTGCCGGGGTCAACTCGGAGGAAGGTGGGGATGACGTCAAGTCATCATGCCCCTTATGTCCAGGGCTTCACACATGCTACAATGGCCGGTACAAAGGGCTGCGATGCCGCGAGGTTAAGCGAATCCTT-TTAAAGCCGGTCTCAGTTCGGATCGGGGTCTGCAACTCGACCCCGTGAAGTCGGAGTCGCTAGTAATCGCAGATCAGCAACGCTGCGGTGAATACGTTCCCGGGCCTTGTACACACCGCCCGTCACGTCATGAAAGTCGGTAACACCCGAAGCCAGTGGCCTAACCC-TT--TGGGAGGGAGCTGTCGAAGGTGGGATCGGCGATTGGGACGAAGTCGTAACAAGGTAGCCGTACCGGAAGGTGCGGCTGGATCACCTCCTTT
>NZ_AP022582_M_seoulense 4764
TAAGTGTTTAAGGGCGCATGGTGGATGCCTTGGCATCGAGAGCCGATGAAGGACGTGGGAGGCTGCGATATGCCTCGGGGAGCTGTCAACCGAGCATTGATCCGAGGATTTCCGAATGGGGAAACCCAGCACGAGTGATGTCGTGTTACCCGCATCTGAATATATAGGGTGC-GGGAGGT-AACGCGGGGAAGTGAAACATCTCAGTACCCGTAGGAGAAGAAAACAAT-TGTGATTCCGTTAGTAGTGGCGAGCGAACGCGGAACA-GGCTAAACCGCATGCATGGATAACCGGGTAGGGGTTGTGTGTGCGGGGTTGTGGGATTGATATGTCTCAGCTCTACC-TGGCTGAGGGGTAGTCAGAAAGTGTCGTGGTTAGCGGAAGTGG-CCTGGGACGGCCCGCCGTAGACGGTGAAAGCCCGGTACGCGAAAACCCGGCACCTACCTTGTAT-CAA-CACCCGAGTAGCAGCGGGCCCGTGGAATCTGCTGTGAATCTGCCGGGACCACCCGGTAAGCCTAAATACTTCTCGATGACCGATAGCGGATTAGTACCGTGAGGGAATGGTGAAAAGTACCCCGGGAGGGGAGTGAAAGAGTACCTGAAACCGTGTGCCTACAATCCGTCAGAGCCTCCTT---------------GTGGGGTGATGGCGTGCCTTTTGAAGAATGAGCCTGCGAGTCAGGGACACGTCGCGAGGTTAACCCG-TGCGGGGTAGCCGCAGCGAAAGCGAGTCTGAATAGGGCGCATCCCC-----------TTTGGGGTGTAGTGGCGTGTTCTGGACCCGAAGCGGAGTGATCTACCCATGGCCAGGGTGAAGCGCGGGTAAGACCGCGTGGAGGCCCGAACCCACTTAGGTTGAAGACTGAGGGGATGAGCTGTGGGTAGGGGTGAAAGGCCAATCAAACTCCGTGATAGCTGGTTCTCCCCGAAATGCATTTAGGTGCAGCGTTACGTGTTTCACCACGGAGGTAGAGCTACTGGATGGCCGATGGGCCCTACTAGGTTACTGACGTCAGCCAAACTCCGAATGCCGTGGTGT---ATAGCGTGGCAGTGAGACGGCGGGGGATAAGCTCCGTACGTCGAGAGGGAAACAGCCCAGATCGCCGGCTAAGGCCCCTAAGCGTGTGCTAAGTGGAAAAGGATGTGCAGTCGCAAAGACAACCAGGAGGTTGGCTTAGAAGCAGCCACCCTTGAAAGAGTGCGTAATAGCTCACTGGTCAAGTGATTGTGCGCCGATAATGTAGCGGGGCTCAAGCACACCGCCGAAGCCGCGGCA----------------------ACC-----GTA---AGGTTGGGTAGGGGAGCGTCCCCCATGCAGCGAAGCTACCGGGTAACCGTGTGGTGGAGT-TTGGGGGAGTGAGAATGCAGGCATGAGTAGCGATAAGGCAAGTGAGAACCTTGCCCGCCGTAAGACCAAGGGTTCCTGGGCCAGGCCAGTCCGCCCAGGGTGAGTCGGGACCTAAGGCGAGGCCGACAGGCGTAGTCGATGGACAACGGGTTGATATTCCCGTACCCGTGTGTGGGCGTCCCTGACGAATCAGCGGTACTAACCACCCAAAACCGGATCGACCAT-TCCCCTTCGGGGG-CATGGAGTTTCG-GGGCTGCGTGGGACCTTCGCTGGTAGTAGTCAAGCAATGGGGTGACGCAGGAAGGTAGCCGTACCAGTCAGTGGTAATACTGGGGCAAGCCCGTAGGGAGAGCGATAGGCAAATCCGTCGCTCATTA-ATCCTGAGAGGTGATGCATAGCCGATTGAGGTGAATTCGGTGATCCTCTGCTGCCAAGAAAAGCCTCTAGCGAGCACACACACGGCCCGTACCCCAAACCGACACAGGTGGTCAGGTAGAGCATACCAAGGCGTACGAGATAACTATGGTTAAGGAACTCGGCAAAATGCCCCCGTAACTTCGGGAGAAGGGGGGCCGGAATACCGTGAACACCCTTGCGG-TGGGAGCGGGA-TTCGGCCGCAGAAACCAGTGGGTAGCGACTGTTTACTAAAAACACAGGTCCGTGCGAAGTCGCAAGACGATGTATACGGACTGACGCCTGCCCGGTGCTGGAAGGTTAAGAGGACCCGTTAACC-----G-T-AAGGTGAAGCGGAGAATTTAAGCCCCAGTAAACGGCGGTGGTAACTATAACCATCCTAAGGTAGCGAAATTCCTTGTCGGGTAAGTTCCGACCTGCACGAATGGCGTAACGACTTCCCAACTGTCTCAACCATAGACTCGGCGAAATTGCACTACGAGTAAAGATGCTCGTTACGCGCGGCAGGACGAAAAGACCCCGGGACCTTCACTACAACTTGGTATTGGTGTTCGGTACGGTTTGTGTAGGATAGGTGGGAGACTGTGAAACCCCAACGCCAGTTGGGGCGGAGTCGTTGTTGAAATACCACTCTGATCGTATTGGACACCTAACGTCGAACCCT-TATCGGGTTCACGGACAGTGCCTGGCGGGTAGTTTAACTGGGGCGGTTGCCTCCTAAAATGTAACGGAGGCGCCCAAAGGTTCCCTCAACCTGGACGGCAATCAGGTGTTGAGTGTAAGTGCACAAGGGAGCTTGACTGCGAGACTTACAAGTCAAGCAGGGACGAAAGTCGGGACTAGTGATCCGGCACCCCCGAGTGGAAGGGGTGTCGCTCAACGGATAAAAGGTACCCCGGGGATAACAGGCTGATCTTCCCCAAGAGTCCATATCGACGGGATGGTTTGGCACCTCGATGTCGGCTCGTCGCATCCTGGGGCTGGAGCAGGTCCCAAGGGTTGGGCTGTTCGCCCATTAAAGCGGCACGCGAGCTGGGTTTAGAACGTCGTGAGACAGTTCGGTCTCTATCCGCCGCGCGCGTCAGAAACTTGAGGAAACCTGTCCCTAGTACGAGAGGACCGGGACGGACGAACCTCTGGTATACCAGTTGTCCCACCAGGGGCACCGCTGGATAGCCACGTTCGGACAGGATAACCGCTGAAAGCATCTAAGCGGGAAACCTTCTCCAAGATCAGGTTTCTCACCCTTT-TAGAGGGATAAGGCCCCCCGCAGACCACGGGATCGATAGGCCAGACCTGGAAG-CTCAGCAATGAGTGCAGGGAACTGGCACTAACCGGCCGAAAACTTACCAAC-TGTTTGGAGAGTTTGATCCTGGCTCAGGACGAACGCTGGCGGCGTGCTTAACACATGCAAGTCGAACGGAAAGGCCCCT---------------TCGGGGGTACTCGAGTGGCGAACGGGTGAGTAACACGTGGGCAATCTGCCCTGCACTTC-GGGATAAGCCTGGGAAACTGGGTCTAATACCGAATAGGACC-ACTTGGCGCATGCC-TTGTGGTGGAAA--GC----------------TT----TTGCGGTGTGGGATGGGCCCGCGGCCTATCAGCTTGTTGGTGGGGTGATGGCCTACCAAGGCGACGACGGGTAGCCGGCCTGAGAGGGTGTCCGGCCACACTGGGACTGAGATACGGCCCAGACTCCTACGGGAGGCAGCAGTGGGGAATATTGCACAATGGGCGCAAGCCTGATGCAGCGACGCCGCGTGGGGGATGACGGCCTTCGGGTTGTAAACCTCTTTCACCATCGACGAAGGTCCGGG---TTTCTCGGATTGACGGTAGGTGGAGAAGAAGCACCGGCCAACTACGTGCCAGCAGCCGCGGTAATACGTAGGGTGCGAGCGTTGTCCGGAATTACTGGGCGTAAAGAGCTCGTAGGTGGTTTGTCGCGTTGTTCGTGAAATCTCACGGCTTAACTGTGAGCGTGCGGGCGATACGGGCAGACTAGAGTACTGCAGGGGAGACTGGAATTCCTGGTGTAGCGGTGGAATGCGCAGATATCAGGAGGAACACCGGTGGCGAAGGCGGGTCTCTGGGCAGTAACTGACGCTGAGGAGCGAAAGCGTGGGGAGCGAACAGGATTAGATACCCTGGTAGTCCACGCCGTAAACGGTGGGTACTAGGTGTGGGTTTCCTTCCTT--GGGATCCGTGCCGTAGCTAACGCATTAAGTACCCCGCCTGGGGAGTACGGCCGCAAGGCTAAAACTCAAAGGAATTGACGGGGGCCCGCACAAGCGGCGGAGCATGTGGATTAATTCGATGCAACGCGAAGAACCTTACCTGGGTTTGACATGCACAGGACGCGTCTAGAGATAGGCGTTCCCTTGTGGCCTGTGTGCAGGTGGTGCATGGCTGTCGTCAGCTCGTGTCGTGAGATGTTGGGTTAAGTCCCGCAACGAGCGCAACCCTTGTCTCATGTTGCCAGCGGGTAATGCCGGGGACTCGTGAGAGACTGCCGGGGTCAACTCGGAGGAAGGTGGGGATGACGTCAAGTCATCATGCCCCTTATGTCCAGGGCTTCACACATGCTACAATGGCCGGTACAAAGGGCTGCGATGCCGCAAGGTTAAGCGAATCCTT-TTAAAGCCGGTCTCAGTTCGGATCGGGGTCTGCAACTCGACCCCGTGAAGTCGGAGTCGCTAGTAATCGCAGATCAGCAACGCTGCGGTGAATACGTTCCCGGGCCTTGTACACACCGCCCGTCACGTCATGAAAGTCGGTAACACCCGAAGCCAGTGGCCTAACCC--T--TGGGAGGGAGCTGTCGAAGGTGGGATCGGCGATTGGGACGAAGTCGTAACAAGGTAGCCGTACCGGAAGGTGCGGCTGGATCACCTCCTTT
>NZ_AP022583_M_noviomagense 4764
TAAGTGTGTTAGGGCGCATGGTGGATGCCTTGGCATCAGGGGCCGATGAAGGACGTGGGAGGCTGCGATATGCCTCGGGGAGTTGTCAACCGAGCGTGGATCCGAGGATGTCCGAATGGGGTAACCCGGCACGAGTGATGTCGTGTCACCCGCATCTGAATGTATAGGGTGC-GGGGGGG-AACGCGGGGAAGTGAAACATCTCAGTACCCGTAGGAGAAGAAAACAAT-TGTGATTCCGTTAGTAGTGGCGAGCGAACGCGGATCA-GGCTAAACCGTACGCATGTGATACCCGGCGGGGGTTGTGTGTGTGGTGTTGTGGGGCGTTTTTGGTTCGGGTCCGCC-GGCCTGGACGGGAGTGAGAAACCGTGGT-GTTAGTCGAAGTGG-CCTGGGATGGTCTGCCGTAGACGGTGAGAGCCCGGTAGGTGAAAACATCATGGCTCCCGAGAAA-GCG-TTCCCGAGTAGCAGCGGGCCCGTGGAATCTGCTGTGAATCGGCCGGGACCACCCGGTAAGCCTGAATACTTCCTGGTGACCGATAGCGGATCAGTACCGTGAGGGAATGGTGAAAAGTACCCCGGGA-GGGAGTGAAAGAGTACCTGAAACCGTGTGCCTACAATCCGTCAAAGCCCCCGG------------TTGGTGGGGTGATGGCGTGCCTTTTGAAGAATGAGCCTGCGAGTCAGGGACATGTCGCGAGGTTAACCCG-GGTGGGGTAGCCGCAGCGAAAGCGAGTCTGAATAGGGCGTATCCCCG---------GTATGGGGTGTAGTGGTGTGTTCTGGACCCGAAGCGGAGTGATCTACCCATGGCCAGGGTGAAGCGCGGGTAAGACCGCGTGGAGGCCCGAACCCACTTAGGTTGAAGACTGAGGGGATGAGTTGTGGGTAGGGGTGAAAGGCCAATCAAACTCCGTGATAGCTGGTTCTCCCCGAAATGCATTTAGGTGCAGCGTTGTGTGGTTCACCGCGGAGGTAGAGCTACTGGATGGCCGATGGGCCCGACTAGGTTACTGACGTCAGCCAAACTCCGAATGCCGCGGTGGG--AAAGCATGGCAGTGAGACGGCGGGGGATAAGCTTCGCGCGTCGAAAGGGAAACAGCCCAGATCGCCGGCTAAGGCCCCTAAGGGTGTGCTAAGTGGGAAAGGATGTGCAGTCGCACAGACAACCAGGAGGTTGGCTTAGAAGCAGCCATCCTTGAAAGAGTGCGTAATAGCTCACTGGTCAAGTGATTGTGCGCCGATAATGTAGCGGGGCTCAAGCACACCGCCGAAGCCGCGGCA----------------------ACAAAGCAAT----TTGTTGGGTAGGGGAGCGTCCCTCCACCGGGGAAGCATGAGAGTGATCTTGT-GTGGAGG-TGGGGGGAGTGAGAATGCAGGCATGAGTAGCGATAAGGCAAGTGAGAACCTTGCCCGCCGGAAGACCAAGGGTTCCTGGGCCAGGCCAGTCCGCCCAGGGTGAGTCGGGACCTAAGGCGAGGCCGACAGGCGTAGTCGATGGACAACGGGTTGATATTCCCGTACCCGTGTGTGCGCGCCCATACCGAATCGGATCTGCTAACCACCCAAAACCCCGCTGACCGT-GCCCTTTTTGGGG-TGTGGGGGTGGG-GGGCTGCGTGGGACCCGGTCTGCTAGTAGGTAAGCGATGGGGTGACGCAGGAAGGTAGCCGTACCAGTCAGTGGTTGTACTGGGGCAAGCCGGTAGGGAGAGCGATAGGCAAATCCGTCGCTCATGAAATCCTGAGAGGTGATGCATAGCCGGTTGAGGTGAATTCGGTGATCCTGTGCTGCCGAG-AAAGCCTCTAGCGAGCTCACACACGGCCCGTACCCCAAACCGACACAGGTGGTCAGGTAGAGAATACCGAGGCGTACGAGACAACTATGGTTAAGGAACTCGGCAAAATGCCCCCGTAACTTCGGGAGAAGGGGAACCCCCACACCGTCATGGCCTTCGCGGCCGGCAGCGGCA-GGGGGTGGCACAAACCAGGGAGAAGCGACTGTTTACTAAAAACACAGGTCCGTGCGAAGTCGCAAGACGAGGTATACGGACTGACGCCTGCCCGGTGCTGGAAGGTTAAGAGGACCCGTCAACCCT-TC----GGGGTGAAGCGGAGAATTTAAGCCCCAGTAAACGGCGGTGGTAACTATAACCATCCTAAGGTAGCGAAATTCCTTGTCGGGTAAGTTCCGACCTGCACGAATGGCGTAACGACTTCTCCACTGTCTCAACCATAGACTCGGCGAAATTGCACTACGAGTAAAGATGCTCGTTACGCGCGGCAGGACGAAAAGACCCCGGGACCTTTACTACAACTTGGTATTGGAGTTCGATGCGGCTTGTGTAGGATAGGTGGGAGACTGTGAAACATGAACGCCAGTTTGTGTGGAGTCGTTGTTGAAATACCACTCTGGCCGTATTGGACCTCTAACCTCGAACCCTGAACCGGGTTCAGGGACAGTGCCTGGCGGGTAGTTTAACTGGGGCGGTTGCCTCCCAAAAGGTAACGGAGGCGCCCAAAGGTTCCCTCAACCTGGACGGCAATCAGGTGGCGAGTGCAAGTGCACAAGGGAGCTTGACTGCAAGACCCACACGTCAAGCAGGGACGAAAGTCGGGACTAGTGATCCGGCACCCCCGAGTGGAAGGGGTGTCGCTCAACGGATAAAAGGTACCCCGGGGATAACAGGCTGATCTTCCCCAAGAGTCCATATCGACGGGATGGTTTGGCACCTCGATGTCGGCTCGTCGCATCCTGGGGCTGGAGCAGGTCCCAAGGGTTGGGCTGTTCGCCCATTAAAGCGGCACGCGAGCTGGGTTTAGAACGTCGTGAGACAGTTCGGTCTCTATCCGCCGCGCGCGTCAGAAGCTTGAGGAAACCTGTCCCTAGTACGAGAGGACCGGGACGGACGAACCTCTGGTCCACCAGTTGTCCCACCAGGGGCACCGCTGGATAGCCACGTTCGGCCAGGATAACCGCTGAAAGCATCTAAGCGGGAAACCTTCTCCAAGACCAGGCTTCTCACCCATATCAGTGGGATAAGGCCCCCCGCAGAACACGGGATCAATAGACCAGACCTAGACA-CCCCGCAAGGGGCGAAGGCCACTGGCACTAACCGGCCGAAAACTTACAACA-TGTTTGGAGAGTTTGATCCTGGCTCAGGACGAACGCTGGCGGCGTGCTTAACACATGCAAGTCGAACGGAAAGGCCCCT-------------TTCGGGGGGTGCTCGAGTGGCGAACGGGTGAGTAACACGTGGGTGATCTGCCCTGCACTTT-GGGATAAGCCTGGGAAACTGGGTCTAATACCGGATAGGACC-ATTCCATGCATGTG-GGGTGGTGGAAA--GC----------------GTTTTGTAGCGGTGTGGGATGGGCCCGCGGCCTATCAGCTTGTTGGTGGGGTGATGGCCTACCAAGGCGACGACGGGTAGCCGGCCTGAGAGGGTGTCCGGCCACACTGGGACTGAGATACGGCCCAGACTCCTACGGGAGGCAGCAGTGGGGAATATTGCACAATGGGCGCAAGCCTGATGCAGCGACGCCGCGTGGGGGATGACGGCCTTCGGGTTGTAAACCTCTTTCACCATCGACGAAGCCGCACGT-TTTCGTGTTGGTGACGGTAGGTGGAGAAGAAGCACCGGCCAACTACGTGCCAGCAGCCGCGGTAATACGTAGGGTGCGAGCGTTGTCCGGAATTACTGGGCGTAAAGAGCTCGTAGGTGGTTTGTCGCGTTGTTCGTGGAAGTCCACAGCTTAACTGTGGGGGTGCGGGCGATACGGGCAGACTGGAGTACTGCAGGGGAGACTGGAATTCCTGGTGTAGCGGTGGAATGCGCAGATATCAGGAGGAACACCGGTGGCGAAGGCGGGTCTCTGGGCAGTAACTGACGCTGAGGAGCGAAAGCGTGGGGAGCGAACAGGATTAGATACCCTGGTAGTCCACGCCGTAAACGGTGGGTACTAGGTGTGGGTTTCCTTCCTT--GGGATCCGTGCCGTAGCTAACGCATTAAGTACCCCGCCTGGGGAGTACGGCCGCAAGGCTAAAACTCAAAGGAATTGACGGGGGCCCGCACAAGCGGCGGAGCATGTGGATTAATTCGATGCAACGCGAAGAACCTTACCTGGGTTTGACATGCACAGGACGCGTCTAGAGATAGGCGTTCCCTTGTGGCCTGTGTGCAGGTGGTGCATGGCTGTCGTCAGCTCGTGTCGTGAGATGTTGGGTTAAGTCCCGCAACGAGCGCAACCCTTGTCCCATGTTGCCAGCACGTGATGGTGGGGACTCATGGGAGACTGCCGGGGTCAACTCGGAGGAAGGTGGGGATGACGTCAAGTCATCATGCCCCTTATGTCCAGGGCTTCACACATGCTACAATGGCCGGTACAAAGGGCTGCGATGCCGTGAGGTTAAGCGAATCCTCGCTAAAGCCGGTCTCAGTTCGGATCGGGGTCTGCAACTCGACCCCGTGAAGTCGGAGTCGCTAGTAATCGCAGATCAGCAATGCTGCGGTGAATACGTTCCCGGGCCTTGTACACACCGCCCGTCACGTCATGAAAGTCGGTAACACCCGAAGCCGCTGGCCTAACCCGTA--TGGGAGGGAGGCGTCGAAGGTGGGATCGGCGATTGGGACGAAGTCGTAACAAGGTAGCCGTACCGGAAGGTGCGGCTGGATCACCTCCTTT
>NZ_AP022619_M_paraseoulense 4764
TAAGTGTTTAAGGGCGCATGGTGGATGCCTTGGCATCGAGAGCCGATGAAGGACGTGGGAGGCTGCGATATGCCTCGGGGAGCTGTCAACCGAGCATTGATCCGAGGATTTCCGAATGGGGAAACCCAGCACGAGTGATGTCGTGTTACCCGCATCTGAATATATAGGGTGC-GGGAGGT-AACGCGGGGAAGTGAAACATCTCAGTACCCGTAGGAGAAGAAAACAAT-TGTGATTCCGTTAGTAGTGGCGAGCGAACGCGGAACA-GGCTAAACCGCATGCATGGATAACCGGGTAGGGGTTGTGTGTGCGGGGTTGTGGGATTGATATGTCTCAGCTCTACC-TGGCTGAGGGGTAGTCAGAAAGTGTCGTGGTTAGCGGAAGTGG-CCTGGGACGGCCCGCCGTAGACGGTGAAAGCCCGGTACGCGAAAACCCGGTACCTACCTTGTAT-CAA-CACCCGAGTAGCAGCGGGCCCGTGGAATCTGCTGTGAATCTGCCGGGACCACCCGGTAAGCCTAAATACTTCTCGATGACCGATAGCGGATTAGTACCGTGAGGGAATGGTGAAAAGTACCCCGGGAGGGGAGTGAAAGAGTACCTGAAACCGTGTGCCTACAATCCGTCAGAGCCTCCTC---------------GTGGGGTGATGGCGTGCCTTTTGAAGAATGAGCCTGCGAGTCAGGGACACGTCGCGAGGTTAACCCG-TGCGGGGTAGCCGCAGCGAAAGCGAGTCTGAATAGGGCGCATCCCC-----------TTTGGGGTGTAGTGGCGTGTTCTGGACCCGAAGCGGAGTGATCTACCCATGGCCAGGGTGAAGCGCGGGTAAGACCGCGTGGAGGCCCGAACCCACTTAGGTTGAAGACTGAGGGGATGAGCTGTGGGTAGGGGTGAAAGGCCAATCAAACTCCGTGATAGCTGGTTCTCCCCGAAATGCATTTAGGTGCAGCGTTACGTGTTTCACCACGGAGGTAGAGCTACTGGATGGCCGATGGGCCCTACTAGGTTACTGACGTCAGCCAAACTCCGAATGCCGTGGTGT---ATAGCGTGGCAGTGAGACGGCGGGGGATAAGCTCCGTACGTCGAGAGGGAAACAGCCCAGATCGCCGGCTAAGGCCCCTAAGCGTGTGCTAAGTGGAAAAGGATGTGCAGTCGCAAAGACAACCAGGAGGTTGGCTTAGAAGCAGCCACCCTTGAAAGAGTGCGTAATAGCTCACTGGTCAAGTGATTGTGCGCCGATAATGTAGCGGGGCTCAAGCACACCGCCGAAGCCGCGGCA----------------------ACC-----GTA---AGGTTGGGTAGGGGAGCGTCCCCCATGCAGCGAAGCTACCGGGTAACCGTGTGGTGGAGT-TTGGGGGAGTGAGAATGCAGGCATGAGTAGCGATAAGGCAAGTGAGAACCTTGCCCGCCGTAAGACCAAGGGTTCCTGGGCCAGGCCAGTCCGCCCAGGGTGAGTCGGGACCTAAGGCGAGGCCGACAGGCGTAGTCGATGGACAACGGGTTGATATTCCCGTACCCGTGTGTGGGCGTCCCTGACGAATCAGCGGTACTAACCACCCAAAACCGGATCGACCAT-TCCCCTTCGGGGG-CATGGAGTTTCG-GGGCTGCGTGGGACCTTCGCTGGTAGTAGTCAAGCAATGGGGTGACGCAGGAAGGTAGCCGTACCAGTCAGTGGTAATACTGGGGCAAGCCCGTAGGGAGAGCGATAGGCAAATCCGTCGCTCATTA-ATCCTGAGAGGTGATGCATAGCCGATTGAGGCGAATTCGGTGATCCTCTGCTGCCAAGAAAAGCCTCTAGCGAGCACACACACGGCCCGTACCCCAAACCGACACAGGTGGTCAGGTAGAGCATACCAAGGCGTACGAGATAACTATGGTTAAGGAACTCGGCAAAATGCCCCCGTAACTTCGGGAGAAGGGGGGCCGGAATACCGTGAACACCCTTGCGG-TGGGAGCGGGA-TTCGGCCGCAGAAACCAGTGGGTAGCGACTGTTTACTAAAAACACAGGTCCGTGCGAAGTCGCAAGACGATGTATACGGACTGACGCCTGCCCGGTGCTGGAAGGTTAAGAGGACCCGTTAACC-----G-C-AAGGTGAAGCGGAGAATTTAAGCCCCAGTAAACGGCGGTGGTAACTATAACCATCCTAAGGTAGCGAAATTCCTTGTCGGGTAAGTTCCGACCTGCACGAATGGCGTAACGACTTCCCAACTGTCTCAACCATAGACTCGGCGAAATTGCACTACGAGTAAAGATGCTCGTTACGCGCGGCAGGACGAAAAGACCCCGGGACCTTCACTACAACTTGGTATTGGTGTTCGGTACGGTTTGTGTAGGATAGGTGGGAGACTGTGAAACCCCAACGCCAGTTGGGGCGGAGTCGTTGTTGAAATACCACTCTGATCGTATTGGACACCTAACGTCGAACCCT-TATCGGGTTCACGGACAGTGCCTGGCGGGTAGTTTAACTGGGGCGGTTGCCTCCTAAAATGTAACGGAGGCGCCCAAAGGTTCCCTCAACCTGGACGGCAATCAGGTGTTGAGTGTAAGTGCACAAGGGAGCTTGACTGCGAGACTTACAAGTCAAGCAGGGACGAAAGTCGGGACTAGTGATCCGGCACCCCCGAGTGGAAGGGGTGTCGCTCAACGGATAAAAGGTACCCCGGGGATAACAGGCTGATCTTCCCCAAGAGTCCATATCGACGGGATGGTTTGGCACCTCGATGTCGGCTCGTCGCATCCTGGGGCTGGAGCAGGTCCCAAGGGTTGGGCTGTTCGCCCATTAAAGCGGCACGCGAGCTGGGTTTAGAACGTCGTGAGACAGTTCGGTCTCTATCCGCCGCGCGCGTCAGAAACTTGAGGAAACCTGTCCCTAGTACGAGAGGACCGGGACGGACGAACCTCTGGTATACCAGTTGTCCCACCAGGGGCACCGCTGGATAGCCACGTTCGGACAGGATAACCGCTGAAAGCATCTAAGCGGGAAACCTTCTCCAAGATCAGGTTTCTCACCCTTT-TAGAGGGATAAGGCCCCCCGCAGACCACGGGATCGATAGGCCAGACCTGGAAG-CTCAGCAATGAGTGCAGGGAACTGGCACTAACCGGCCGAAAACTTACCAAC-TGTTTGGAGAGTTTGATCCTGGCTCAGGACGAACGCTGGCGGCGTGCTTAACACATGCAAGTCGAACGGAAAGGCCCCT---------------TCGGGGGTACTCGAGTGGCGAACGGGTGAGTAACACGTGGGCAATCTGCCCTGCACTTC-GGGATAAGCCTGGGAAACTGGGTCTAATACCGAATAGGACC-ACTTGGCGCATGCC-TTGTGGTGGAAA--GC----------------TT----TTGCGGTGTGGGATGGGCCCGCGGCCTATCAGCTTGTTGGTGGGGTGATGGCCTACCAAGGCGACGACGGGTAGCCGGCCTGAGAGGGTGTCCGGCCACACTGGGACTGAGATACGGCCCAGACTCCTACGGGAGGCAGCAGTGGGGAATATTGCACAATGGGCGCAAGCCTGATGCAGCGACGCCGCGTGGGGGATGACGGCCTTCGGGTTGTAAACCTCTTTCACCATCGACGAAGGTCCGGG---TTTCTCGGATTGACGGTAGGTGGAGAAGAAGCACCGGCCAACTACGTGCCAGCAGCCGCGGTAATACGTAGGGTGCGAGCGTTGTCCGGAATTACTGGGCGTAAAGAGCTCGTAGGTGGTTTGTCGCGTTGTTCGTGAAATCTCACGGCTTAACTGTGAGCGTGCGGGCGATACGGGCAGACTAGAGTACTGCAGGGGAGACTGGAATTCCTGGTGTAGCGGTGGAATGCGCAGATATCAGGAGGAACACCGGTGGCGAAGGCGGGTCTCTGGGCAGTAACTGACGCTGAGGAGCGAAAGCGTGGGGAGCGAACAGGATTAGATACCCTGGTAGTCCACGCCGTAAACGGTGGGTACTAGGTGTGGGTTTCCTTCCTT--GGGATCCGTGCCGTAGCTAACGCATTAAGTACCCCGCCTGGGGAGTACGGCCGCAAGGCTAAAACTCAAAGGAATTGACGGGGGCCCGCACAAGCGGCGGAGCATGTGGATTAATTCGATGCAACGCGAAGAACCTTACCTGGGTTTGACATGCACAGGACGCGTCTAGAGATAGGCGTTCCCTTGTGGCCTGTGTGCAGGTGGTGCATGGCTGTCGTCAGCTCGTGTCGTGAGATGTTGGGTTAAGTCCCGCAACGAGCGCAACCCTTGTCTCATGTTGCCAGCGGGTAATGCCGGGGACTCGTGAGAGACTGCCGGGGTCAACTCGGAGGAAGGTGGGGATGACGTCAAGTCATCATGCCCCTTATGTCCAGGGCTTCACACATGCTACAATGGCCGGTACAAAGGGCTGCGATGCCGCAAGGTTAAGCGAATCCTT-TTAAAGCCGGTCTCAGTTCGGATCGGGGTCTGCAACTCGACCCCGTGAAGTCGGAGTCGCTAGTAATCGCAGATCAGCAACGCTGCGGTGAATACGTTCCCGGGCCTTGTACACACCGCCCGTCACGTCATGAAAGTCGGTAACACCCGAAGCCAGTGGCCTAACCC--T--TGGGAGGGAGCTGTCGAAGGTGGGATCGGCGATTGGGACGAAGTCGTAACAAGGTAGCCGTACCGGAAGGTGCGGCTGGATCACCTCCTTT
>NZ_AP022587_M_stomatepiae 4764
TAAGTGTTTAAGGGCACATGGTGGATGCCTTGGCATCGAGAGCCGATGAAGGACGTGGGAGGCTGCGATATGCCTCGGGGAGCTGTCAACCGAGCGTTGATCCGAGGATTTCCGAATGGGGAAACCCAGCACGAGTTATGTCGTGTTACCCGTATCTGAATATATAGGGTGC-GGGAGGT-AACGCGGGGAAGTGAAACATCTCAGTACCCGTAGGAGAAGAAAACAAA-AGTGATTCCGCGAGTAGTGGCGAGCGAAAGCGGAACA-GGCTAAACCGCATGCATGTGTAACCGGGTAGGGGTTGTGTGTGCGGGGTTGTGGGATTGATATTTCTCAGCTCTACC-TAGCTGGGGGGCAGTCAGAAAGTGTCGTGGTTAGCGGAAGTGG-CCTGGGATGGTCTGCCGTAGACGGTGAGAGCCCGGTACGCGAAAACCCGGCACCTGCCTTGTAT-CAA-CTCCCGAGTAGCAGCGGGCCCGTGAAATCTGCTGTGAATCTGCCGAGACCACTCGGTAAGCCTAAATACTTCTCGATGACCGATAGCGGATTAGTACCGTGAGGGAATGGTGAAAAGTACCCCGGGAGGGGAGTGAAATAGTACCTGAAACCGTGTGCCTACAATCCGTCAGAGCTTCCTT---------------GTGAAGTGATGGCGTGCCTTTTGAAGAATGAGCCTGCGAGTCAGGGACATGTCGCAAGGTTAACCCG-TGTGGGGTAGCCGCAGCGAAAGCGAGTCTGAATAGGGCGC------------------------TTGAGTGGCATGTTCTGGACCCGAAGCGGAGTGATCTACCCATGGCCAGGGTGAAGCGCGGGTAAGACCGCGTGGAGGCCCGAACCCACTTAGGTTGAAGACTGAGGGGATGAGCTGTGGGTAGGGGTGAAAGGCCAATCAAACTCCGTGATAGCTGGTTCTCCCCGAAATGCATTTAGGTGCAGCGTTACGTGTTTCACCACGGAGGTAGAGCTACTGGATGGCCGATGGGCCCTACTAGGTTACTGACGTCAGCCAAACTCCGAATGCCGTGGTGT---ATAGCGTGGCAGTGAGACGGCGGGGGATAAGCTCCGTACGTCGAGAGGGAAACAGCCCAGATCGCCGGCTAAGGCCCCTAAGCGTGTGCTAAGTGGAAAAGGATGTGCAGTCGCAGAGACAACCAGGAGGTTGGCTTAGAAGCAGCCACCCTTGAAAGAGTGCGTAATAGCTCACTGGTCAAGTGATTGTGCGCCGATAATGTAGCGGGGCTCAAGCACACCGCCGAAGCCGCGGCA----------------------ACC-----GTA---AGGTTGGGTAGGGGAGCGTCCTCCATGCAGAGAAGCTGTCGGGTAACTG-ATGGTGGAGT-TTGGAGGAGTGAGAATGCAGGCATGAGTAGCGATTAGGCAAGTGAGAACCTTGCCCGCCGAAAGACCAAGGGTTCCTGGGCCAGGCCAGTCCGCCCAGGGTGAGTCGGGACCTAAGGCGAGGCCGACAGGCGTAGTCGATGGACAACGGGTTGATATTCCCGTACCCGTGTATGAGCGTCCCTGACGAATCCATTCTGCTAACCACCCAAATGGTGGTCTATCAA-TCCCTTC--GGGG-AGCGAAGACCGC-CGGCTGCGTGGGACCCGGGTGGGTAGTAGTCAAGCGATGGGGTGACGCAGGAAGGTAGCCGTACCAGTCAGTGGTAATACTGGGGCAAGCCTGTAGGGAGGGCGATAGGCAAATCCGTCGCTCA-TA-TTCCTGAGAGGTGATGCATAGCCGATTGAGGCGAATTCGGTGATCCTCAGCTGCCAAGAAAAGCCTCTAGCGAGCGCATACATGGCCCGTACCCCAAACCAACACAGGTGGTCAGGTAGAGAATACCAAGGCGTACGAGATAACTATGGTTAAGGAACTCGGCAAAATGCCCCCGTAACTTCGGGAGAAGGGGGGCCGACTTATTGTGAACAGCCTTGCGC-TGCGAGCGAGA-ACCGGCCGCAGAAACCAGTGGGAAGCGACTGTTTACTAAAAACACAGGTCCGTGCGAAGTCGCAAGACGATGTATACGGACTGACGCCTGCCCGGTGCTGGAAGGTTAAGAGGACCCGTTAATC-----G-T-AAGGTGAAGCGGAGAATTTAAGCCCCAGTAAACGGCGGTGGTAACTATAACCATCCTAAGGTAGCGAAATTCCTTGTCGGGTAAGTTCCGACCTGCACGAATGGCGTAACGACTTCCCAACTGTCTCAACCATAGACTCGGCGAAATTGCACTACGAGTAAAGATGCTCGTTACGCGCGGCAGGACGAAAAGACCCCGGGACCTTCACTACAACTTGGTATTGGTGTTCGGTACTGTTTGTGTAGGATAGGTGGGAGACTGTGAAACTCTAACGCCAGTTAGAGCGGAGTCGTTGTTGAAATACCACTCTGACCGTATTGGACACCTAACTTCGAACCCT-TATCGGGTTCAGGGACAGTGCCTGGCGGGTAGTTTAACTGGGGCGGTTGCCTCCTAAAATGTAACGGAGGCGCCCAAAGGTTCCCTCAACCTGGACGGCAATCAGGTGTTGAGTGTAAGTGCACAAGGGAGCTTGACTGCGAGACCTACACGTCAAGCAGGGACGAAAGTCGGGACTAGTGATCCGGCACCCCCGAGTGGAAGGGGTGTCGCTCAACGGATAAAAGGTACCCCGGGGATAACAGGCTGATCTTCCCCAAGAGTCCATATCGACGGGATGGTTTGGCACCTCGATGTCGGCTCGTCGCATCCTGGGGCTGGAGCAGGTCCCAAGGGTTGGGCTGTTCGCCCATTAAAGCGGCACGCGAGCTGGGTTTAGAACGTCGTGAGACAGTTCGGTCTCTATCCGCCGCGCGCGTCAGAAACTTGAGGAAACCTGTCCCTAGTACGAGAGGACCGGGACGGACGAACCTCTAGTGCACCAGTTGTCTCACCAGAGGCACTGCTGGATAGCTACGTTCGAACAGGATAACCGCTGAAAGCATCTAAGCGGGAAACCTTCTCCAAGATCAGGTTTCTCACCCTTT-TAGAGGGATAAGGCCCCCCGCAGACCACGGGATTGATAGGCCAGACCTAGAAG-CTCAGCAATGAGTGCAGGGAACTGGCACTAACCGGCCGAAAACTTACCAAC-TGTTTGGAGAGTTTGATCCTGGCTCAGGACGAACGCTGGCGGCGTGCTTAACACATGCAAGTCGAACGGAAAGGCCCCT---------------TCGGGGGTACTCGAGTGGCGAACGGGTGAGTAACACGTGGGTAATCTGCCCTGCACTTC-GGGATAAGCCTGGGAAACTGGGTCTAATACCGGATATGACC-ACGAGGCGCATGCC-TTGTGGTGGAAA--GC----------------TT----TTGCGGTGTGGGATGGGCCCGCGGCCTATCAGCTTGTTGGTGGGGTGATGGCCTACCAAGGCGACGACGGGTAGCCGGCCTGAGAGGGTGTCCGGCCACACTGGGACTGAGATACGGCCCAGACTCCTACGGGAGGCAGCAGTGGGGAATATTGCACAATGGGCGCAAGCCTGATGCAGCGACGCCGCGTGGGGGATGACGGCCTTCGGGTTGTAAACCTCTTTCAGCAGGGACGAAGCGC--------------AAGTGACGGTACCTGCAGAAGAAGCACCGGCCAACTACGTGCCAGCAGCCGCGGTAATACGTAGGGTGCGAGCGTTGTCCGGAATTACTGGGCGTAAAGAGCTCGTAGGTGGTTTGTCGCGTTGTTCGTGAAAACCGGGGGCTTAACCCTCGGCGTGCGGGCGATACGGGCAGACTGGAGTACTGCAGGGGAGACTGGAATTCCTGGTGTAGCGGTGGAATGCGCAGATATCAGGAGGAACACCGGTGGCGAAGGCGGGTCTCTGGGCAGTAACTGACGCTGAGGAGCGAAAGCGTGGGGAGCGAACAGGATTAGATACCCTGGTAGTCCACGCCGTAAACGGTGGGTACTAGGTGTGGGTTTCCTTCCTT--GGAATCCGTGCCGTAGCTAACGCATTAAGTACCCCGCCTGGGGAGTACGGCCGCAAGGCTAAAACTCAAAGGAATTGACGGGGGCCCGCACAAGCGGCGGAGCATGTGGATTAATTCGATGCAACGCGAAGAACCTTACCTGGGTTTGACATGCACAGGACGCCGGCAGAGATGTCGGTTCCCTTGTGGCCTGTGTGCAGGTGGTGCATGGCTGTCGTCAGCTCGTGTCGTGAGATGTTGGGTTAAGTCCCGCAACGAGCGCAACCCTTGTCTCATGTTGCCAGCACGTAATGGTGGGGACTCGTGAGAGACTGCCGGGGTCAACTCGGAGGAAGGTGGGGATGACGTCAAGTCATCATGCCCCTTATGTCCAGGGCTTCACACATGCTACAATGGGCGGTACAAAGGGCTGCGATGCCGTAAGGTTAAGCGAATCCTT-ATAAAGCCGGTCTCAGTTCGGATCGGGGTCTGCAACTCGACCCCGTGAAGTCGGAGTCGCTAGTAATCGCAGATCAGCAACGCTGCGGTGAATACGTTCCCGGGCCTTGTACACACCGCCCGTCACGTCATGAAAGTCGGTAACACCCGAAGCCAGTGGCCTAACCT-TT--T-GGAGGGAGCTGTCGAAGGTGGGATCGGCGATTGGGACGAAGTCGTAACAAGGTAGCCGTACCGGAAGGTGCGGCTGGATCACCTCCTTT
>NZ_AP022590_M_mantenii 4764
TAAGTGTTTAAGGGCGCATGGTGGATGCCTTGGCATCGAGAGCCGATGAAGGACGTGGGAGGCTGCGATATGCCTCGGGGAGCTGTCAACCGAGCATTGATCCGAGGATTTCCGAATGGGGAAACCCAGCACGAGTGATGTCGTGTTACCCGCATCTGAATATATAGGGTGC-GGGAGGT-AACGCGGGGAAGTGAAACATCTCAGTACCCGTAGGAGAAGAAAACAAT-TGTGATTCCGTCAGTAGTGGCGAGCGAACGCGGAACA-GGCTAAACCGCACGCATGTATAACCGGGTAGGGGTTGTGTGCGCGGTGTTGTGGGAGTGATATGTCTCAGCTCTACC-TGGCTGAGGGGTAGTCAGAAAGTGTCGTGGTTAGCAGAAATGG-CCTGGGATGGCCTGCCGTAGACGGTGAGAGCCCGGTACGCGAAAACCCGATACCTACCTTGTAT-CAG-TTCCCGAGTAGCAGCGGGCCCGTGGAATCTGCTGTGAATCTGCCGGGACCACCCGGTAAGCCTAAATACTTCTCGATGACCGATAGCGGATTAGTACCGTGAGGGAATGGTGAAAAGTACCCCGGGAGGGGAGTGAAATAGTACCTGAAACCGTGTGCCTACAATCCGTCAGAGCCTCCTC---------------GTGGGGTGATGGCGTGCCTTTTGAAGAATGAGCCTGCGAGTCAGGGACACGTCGCGAGGTTAACCCG-TGCGGGGTAGCCGCAGCGAAAGCGAGTCTGAATAGGGCGCATCCCC-----------TTTGGGGTGTAGTGGCGTGTTCTGGACCCGAAGCGGAGTGATCTACCCATGGCCAGGGTGAAGCGCGGGTAAGACCGCGTGGAGGCCCGAACCCACTTAGGTTGAAGACTGAGGGGATGAGCTGTGGGTAGGGGTGAAAGGCCAATCAAACTCCGTGATAGCTGGTTCTCCCCGAAATGCATTTAGGTGCAGCGTTGCGTGGTTCACCACGGAGGTAGAGCTACTGGATGGCCGATGGGCCCTACTAGGTTACTGACGTCAGCCAAACTCCGAATGCCGTGGTGT---AAAGCGTGGCAGTGAGACGGCGGGGGATAAGCTCCGTACGTCGAAAGGGAAACAGCCCAGATCGCCGGCTAAGGCCCCTAAGCGTGTGCTAAGTGGAAAAGGATGTGTAGTCGCAGAGACAACCAGGAGGTTGGCTTAGAAGCAGCCACCCTTGAAAGAGTGCGTAATAGCTCACTGGTCAAGTGATTATGCGCCGATAATGTAGCGGGGCTCAAGCACACCGCCGAAGCCGCGGCACATTCACCGT------------ACG-----GTG---GATGTGGGTAGGGGAGCGTCCCCCATTCAGCGAAGCCTCCGGGTGACCG-GTGGTGGAGG-GTGGGGGAGTGAGAATGCAGGCATGAGTAGCGATAAGGCAAGTGAGAACCTTGCCCGCCGTAAGACCAAGGGTTCCTGGGCCAGGCCAGTCCGCCCAGGGTGAGTCGGGACCTAAGGCGAGGCCGACAGGCGTAGTCGATGGACAACGGGTTGATATTCCCGTACCCGTGTATAGGCGTCCCTGATGAATCAGCGGTACTAACCACCCAAAACCGGATCGACCAT-TCCCCTTCGGGGG-CATGGAGTTTCG-GGGCTGCGTGGGACCTTCGCTGGTAGTAGTCAAGCGATGGGGTGACGCAGGAAGGCAGCCGTACCAGTCAGTGGTAATACTGGGGCAAGCCCGTAGGGAGAGCGATAGGCAAATCCGTCGCTCACTA-ATCCCGAGAGGTGATGCATAGCCGATTGAGGCGAATTCGGTGATCCTCTGCTGCCAAGAAAAGCCTCTAGCGAGCACATACACGGCCCGTACCCCAAACCAACACAGGTGGTCAGGTAGAGAATACCAAGGCGTACGAGATAACTATGGTTAAGGAACTCGGCAAAATCCCCCCGTAACTTCGGGAGAAGGGGGGCCGGAATACCGTGAACACCCTTGCGG-TGGGAGCGGGA-TTCGGCCGCAGAAACCAGTGGGTAGCGACTGTTTACTAAAAACACAGGTCCGTGCGAAGTCGCAAGACGATGTATACGGACTGACGCCTGCCCGGTGCTGGAAGGTTAAGAGGACCCGTTAACC-----G-C-AAGGTGAAGCGGAGAATTTAAGCCCCAGTAAACGGCGGTGGTAACTATAACCATCCTAAGGTAGCGAAATTCCTTGTCGGGTAAGTTCCGACCTGCACGAATGGCGTAACGACTTCCCAACTGTCTCAACCATAGACTCGGCGAAATTGCACTACGAGTAAAGATGCTCGTTACGCGCGGCAGGACGAAAAGACCCCGGGACCTTCACTACAACTTGGTATTGGTGTTCGGTACGGTTTGTGTAGGATAGGTGGGAGACTGTGAAATACAGACGCCAGTTTGTATGGAGTCGTTGTTGAAATACCACTCTGATCGTATTGGACACCTAACGTCGAACCCT-TATCGGGTTCACGGACAGTGCCTGGCGGGTAGTTTAACTGGGGCGGTTGCCTCCTAAAATGTAACGGAGGCGCCCAAAGGTTCCCTCAACCTGGACGGCAATCAGGTGTTGAGTGTAAGTGCACAAGGGAGCTTGACTGCGAGACCTACAAGTCAAGCAGGGACGAAAGTCGGGACTAGTGATCCGGCACCTCTGAGTGGAAGGGGTGTCGCTCAACGGATAAAAGGTACCCCGGGGATAACAGGCTGATCTTCCCCAAGAGTCCATATCGACGGGATGGTTTGGCACCTCGATGTCGGCTCGTCGCATCCTGGGGCTGGAGCAGGTCCCAAGGGTTGGGCTGTTCGCCCATTAAAGCGGCACGCGAGCTGGGTTTAGAACGTCGTGAGACAGTTCGGTCTCTATCCGCCGCGCGCGTCAGAAACTTGAGGAAACCTGTCCCTAGTACGAGAGGACCGGGACGGACGAACCTCTGGTATACCAGTTGTCCCACCAGGGGCACGGCTGGATAGCCACGTTCGGACAGGATAACCGCTGAAAGCATCTAAGCGGGAAACCTTCTCCAAGATCAGGTTTCTCACCCTTT-TAGAGGGATAAGGCCCCCCGCAGACCACGGGTTCGATAGGCCAGACCTGGAAG-CCCAGTAATGGGTGCAGGGAACTGGCACTAACCGGCCGAAAACTTACCAAC-TGTTTGGAGAGTTTGATCCTGGCTCAGGACGAACGCTGGCGGCGTGCTTAACACATGCAAGTCGAACGGAAAGGCCTCT---------------TCGGAGGTACTCGAGTGGCGAACGGGTGAGTAACACGTGGGCAATCTGCCCTGCACTTC-GGGATAAGCCTGGGAAACTGGGTCTAATACCGAATAGGACC-ACTTGGCGCATGCC-TTGTGGTGGAAA--GC----------------TT----TTGCGGTGTGGGATGGGCCCGCGGCCTATCAGCTTGTTGGTGGGGTGATGGCCTACCAAGGCGACGACGGGTAGCCGGCCTGAGAGGGTGTCCGGCCACACTGGGACTGAGATACGGCCCAGACTCCTACGGGAGGCAGCAGTGGGGAATATTGCACAATGGGCGCAAGCCTGATGCAGCGACGCCGCGTGGGGGATGACGGCCTTCGGGTTGTAAACCTCTTTCACCATCGACGAAGGCTCA-----CTTTGTGGGTTGACGGTAGGTGGAGAAGAAGCACCGGCCAACTACGTGCCAGCAGCCGCGGTAATACGTAGGGTGCGAGCGTTGTCCGGAATTACTGGGCGTAAAGAGCTCGTAGGTGGTTTGTCGCGTTGTTCGTGAAATCTCACGGCTTAACTGTGAGCGTGCGGGCGATACGGGCAGACTAGAGTACTGCAGGGGAGACTGGAATTCCTGGTGTAGCGGTGGAATGCGCAGATATCAGGAGGAACACCGGTGGCGAAGGCGGGTCTCTGGGCAGTAACTGACGCTGAGGAGCGAAAGCGTGGGGAGCGAACAGGATTAGATACCCTGGTAGTCCACGCCGTAAACGGTGGGTACTAGGTGTGGGTTTCCTTCCTT--GGGATCCGTGCCGTAGCTAACGCATTAAGTACCCCGCCTGGGGAGTACGGCCGCAAGGCTAAAACTCAAAGGAATTGACGGGGGCCCGCACAAGCGGCGGAGCATGTGGATTAATTCGATGCAACGCGAAGAACCTTACCTGGGTTTGACATGCACAGGACGCGTCTAGAGATAGGCGTTCCCTTGTGGCCTGTGTGCAGGTGGTGCATGGCTGTCGTCAGCTCGTGTCGTGAGATGTTGGGTTAAGTCCCGCAACGAGCGCAACCCTTGTCTCATGTTGCCAGCGGGTAATGCCGGGGACTCGTGAGAGACTGCCGGGGTCAACTCGGAGGAAGGTGGGGATGACGTCAAGTCATCATGCCCCTTATGTCCAGGGCTTCACACATGCTACAATGGCCGGTACAAAGGGCTGCGATGCCGTAAGGTTAAGCGAATCCTT-TTAAAGCCGGTCTCAGTTCGGATTGGGGTCTGCAACTCGACCCCATGAAGTCGGAGTCGCTAGTAATCGCAGATCAGCAACGCTGCGGTGAATACGTTCCCGGGCCTTGTACACACCGCCCGTCACGTCATGAAAGTCGGTAACACCCGAAGCCAGTGGCCTAACCC-TT--TGGGAGGGAGCTGTCGAAGGTGGGATCGGCGATTGGGACGAAGTCGTAACAAGGTAGCCGTACCGGAAGGTGCGGCTGGATCACCTCCTTT
>NZ_AP024251_M_paraintracellulare 4764
TAAGTGTTTAAGGGCGCATGGTGGATGCCTTGGCATCGAGAGCCGATGAAGGACGTGGGAGGCTGCGATATGCCTCGGGGAGCTGTCAACCGAGCATTGATCCGAGGATTTCCGAATGGGGAAACCCAGCACGAGTGATGTCGTGTTACCCGCATCTGAATATATAGGGTGC-GGGAGGG-AACGCGGGGAAGTGAAACATCTCAGTACCCGTAGGAGAAGAAAACAAT-TGTGATTCCGTAAGTAGTGGCGAGCGAACGCGGAACA-GGCTAAACCGCACGCATGTGATACCGGGTAGGGGTTGTGTGTGCGGGGTTGTGGGAG-GATACATCTCAGCTCTACC-TGGCTGAGGGGTAGTCAGAAAGTGTCGTGGTTAGCGGAAGTGG-CCTGGGATGGTCTGCCGTAGACGGTGAGAGCCCGGTACGCGAAAACCCGTCACCTACCTTGTAT-CAA-TTCCCGAGTAGCAGCGGGCCCGTGGAATCTGCTGTGAATCTGCCGGGACCACCCGGTAAGCCTAAATACTTCTCGATGACCGATAGCGGATTAGTACCGTGAGGGAATGGTGAAAAGTACCCCGGGAGGGGAGTGAAATAGTACCTGAAACCGTGTGCCTACAATCCGTCAGAGCCTCCTT---------------GTGGGGTGATGGCGTGCCTTTTGAAGAATGAGCCTGCGAGTCAGGGACACGTCGCGAGGTTAACCCG-TGCGGGGTAGCCGCAGCGAAAGCGAGTCTGAATAGGGCGCATCCCC-----------TTTGGGGTGTAGTGGCGTGTTCTGGACCCGAAGCGGAGTGATCTACCCATGGCCAGGGTGAAGCGCGGGTAAGACCGCGTGGAGGCCCGAACCCACTTAGGTTGAAGACTGAGGGGATGAGCTGTGGGTAGGGGTGAAAGGCCAATCAAACTCCGTGATAGCTGGTTCTCCCCGAAATGCATTTAGGTGCAGCGTTGCGTGGTTCACCACGGAGGTAGAGCTACTGGATGGCCGATGGGCCCTACTAGGTTACTGACGTCAGCCAAACTCCGAATGCCGTGGTGT---AAAGCGTGGCAGTGAGACGGCGGGGGATAAGCTCCGTACGTCGAAAGGGAAACAGCCCAGATCGCCGGCTAAGGCCCCTAAGCGTGTGCTAAGTGGAAAAGGATGTGTAGTCGCAGAGACAACCAGGAGGTTGGCTTAGAAGCAGCCACCCTTGAAAGAGTGCGTAATAGCTCACTGGTCAAGTGATTATGCGCCGATAATGTAGCGGGGCTCAAGCACACCGCCGAAGCCGCGGCACATTCACGTT------------TAC-----GTG---GATGTGGGTAGGGGAGCGTCCCTCATTCAGCGAAGCCTCCGGGTGACCG-GTGGTGGAGG-GTGGGGGAGTGAGAATGCAGGCATGAGTAGCGATAAGGCAAGTGAGAACCTTGCCCGCCGTAAGACCAAGGGTTCCTGGGCCAGGCCAGTCCGCCCAGGGTGAGTCGGGACCTAAGGCGAGGCCGACAGGCGTAGTCGATGGACAACGGGTTGATATTCCCGTACCCGTGTATGGGCGTCCCTGATGAATCAGCGGTACTAACCACCCAAAACCGGATCGACCAT-TCCCCTTCGGGGG-CATGGAGTTTCG-GGGCTGCGTGGGACCTTCGCTGGTAGTAGTCAAGCGATGGGGTGACGCAGGAAGGTAGCCGTACCAGTCAGTGGTAATACTGGGGCAAGCCTGTAGGGAGAGCGATAGGCAAATCCGTCGCTCATTA-ATCCTGAGAGGTGATGCATAGCCGATTGAGGTGAATTCGGTGATCCTCTGCTGCCAAGAAAAGCCTCTAGCGAGCACATACACGGCCCGTACCCCAAACCAACACAGGTGGTCAGGTAGAGAATACCAAGGCGTACGAGATAACTATGGTTAAGGAACTCGGCAAAATGCCCCCGTAACTTCGGGAGAAGGGGGGCCGGAATACCGTGAACACCCTTGCGG-TGGGAGCGGGA-TCCGGCCGCAGAAACCAGTGGGTAGCGACTGTTTACTAAAAACACAGGTCCGTGCGAAGTCGCAAGACGATGTATACGGACTGACGCCTGCCCGGTGCTGGAAGGTTAAGAGGACCCGTTAACC-----G-T-AAGGTGAAGCGGAGAATTTAAGCCCCAGTAAACGGCGGTGGTAACTATAACCATCCTAAGGTAGCGAAATTCCTTGTCGGGTAAGTTCCGACCTGCACGAATGGCGTAACGACTTCCCAACTGTCTCAACCATAGACTCGGCGAAATTGCACTACGAGTAAAGATGCTCGTTACGCGCGGCAGGACGAAAAGACCCCGGGACCTTCACTACAACTTGGTATTGGTGTTCGGTACGGTTTGTGTAGGATAGGTGGGAGACTGTGAAATACAGACGCCAGTTTGTATGGAGTCGTTGTTGAAATACCACTCTGATCGTATTGGACACCTAACGTCGAACCCT-TATCGGGTTCACGGACAGTGCCTGGCGGGTAGTTTAACTGGGGCGGTTGCCTCCTAAAATGTAACGGAGGCGCCCAAAGGTTCCCTCAACCTGGACGGCAATCAGGTGACGAGTGTAAGTGCACAAGGGAGCTTGACTGCGAGACTTACAAGTCAAGCAGGGACGAAAGTCGGGACTAGTGATCCGGCACCCCCGAGTGGAAGGGGTGTCGCTCAACGGATAAAAGGTACCCCGGGGATAACAGGCTGATCTTCCCCAAGAGTCCATATCGACGGGATGGTTTGGCACCTCGATGTCGGCTCGTCGCATCCTGGGGCTGGAGCAGGTCCCAAGGGTTGGGCTGTTCGCCCATTAAAGCGGCACGCGAGCTGGGTTTAGAACGTCGTGAGACAGTTCGGTCTCTATCCGCCGCGCGCGTCAGAAACTTGAGGAAACCTGTCCCTAGTACGAGAGGACCGGGACGGACGAACCTCTGGTATACCAGTTGTTCCACCAGGAGCACGGCTGGATAGCCACGTTCGGACAGGATAACCGCTGAAAGCATCTAAGCGGGAAACCTTCTCCAAGATCAGGTTTCTCACCCTTT-TAGAGGGATAAGGCCCCCCGCAGACCACGGGTTCGATAGGCCAGACCTGGAAG-CTCAGCAATGAGTGCAGGGAACTGGCACTAACCGGCCGAAAACTTACCAAC-TGTTTGGAGAGTTTGATCCTGGCTCAGGACGAACGCTGGCGGCGTGCTTAACACATGCAAGTCGAACGGAAAGGCCCCT---------------TCGGGGGTACTCGAGTGGCGAACGGGTGAGTAACACGTGGGCAATCTGCCCTGCACTTC-GGGATAAGCCTGGGAAACTGGGTCTAATACCGGATAGGACC-TTTAGGCGCATGTC-TTTAGGTGGAAA--GC----------------TT----TTGCGGTGTGGGATGGGCCCGCGGCCTATCAGCTTGTTGGTGGGGTGATGGCCTACCAAGGCGACGACGGGTAGCCGGCCTGAGAGGGTGTCCGGCCACACTGGGACTGAGATACGGCCCAGACTCCTACGGGAGGCAGCAGTGGGGAATATTGCACAATGGGCGCAAGCCTGATGCAGCGACGCCGCGTGGGGGATGACGGCCTTCGGGTTGTAAACCTCTTTCACCATCGACGAAGGTCCGGG--TTTTCTCGGATTGACGGTAGGTGGAGAAGAAGCACCGGCCAACTACGTGCCAGCAGCCGCGGTAATACGTAGGGTGCGAGCGTTGTCCGGAATTACTGGGCGTAAAGAGCTCGTAGGTGGTTTGTCGCGTTGTTCGTGAAATCTCACGGCTTAACTGTGAGCGTGCGGGCGATACGGGCAGACTAGAGTACTGCAGGGGAGACTGGAATTCCTGGTGTAGCGGTGGAATGCGCAGATATCAGGAGGAACACCGGTGGCGAAGGCGGGTCTCTGGGCAGTAACTGACGCTGAGGAGCGAAAGCGTGGGGAGCGAACAGGATTAGATACCCTGGTAGTCCACGCCGTAAACGGTGGGTACTAGGTGTGGGTTTCCTTCCTT--GGGATCCGTGCCGTAGCTAACGCATTAAGTACCCCGCCTGGGGAGTACGGCCGCAAGGCTAAAACTCAAAGGAATTGACGGGGGCCCGCACAAGCGGCGGAGCATGTGGATTAATTCGATGCAACGCGAAGAACCTTACCTGGGTTTGACATGCACAGGACGCGTCTAGAGATAGGCGTTCCCTTGTGGCCTGTGTGCAGGTGGTGCATGGCTGTCGTCAGCTCGTGTCGTGAGATGTTGGGTTAAGTCCCGCAACGAGCGCAACCCTTGTCTCATGTTGCCAGCGGGTAATGCCGGGGACTCGTGAGAGACTGCCGGGGTCAACTCGGAGGAAGGTGGGGATGACGTCAAGTCATCATGCCCCTTATGTCCAGGGCTTCACACATGCTACAATGGCCGGTACAAAGGGCTGCGATGCCGCAAGGTTAAGCGAATCCTT-TTAAAGCCGGTCTCAGTTCGGATTGGGGTCTGCAACTCGACCCCATGAAGTCGGAGTCGCTAGTAATCGCAGATCAGCAACGCTGCGGTGAATACGTTCCCGGGCCTTGTACACACCGCCCGTCACGTCATGAAAGTCGGTAACACCCGAAGCCAGTGGCCTAACCC--T--TGGGAGGGAGCTGTCGAAGGTGGGATCGGCGATTGGGACGAAGTCGTAACAAGGTAGCCGTACCGGAAGGTGCGGCTGGATCACCTCCTTT
>NZ_AP024310_M_heckeshornense 4764
TAAGTGTGTAAGGGCGCATGGTGGATGCCTTGGCATTGGGCGCCGATGAAGGACGTGGGAGGCTGCGATAAGCCTCGGGGAGCTGTCAACCGAGCGTGGATCCGAGGGTGTCCGAATGGGGTAACCCGGCACGAGTGATGTCGTGTCACCCGCATCTGAATGGATAGGGTGC-GGGGGGG-AACGCGGGGAAGTGAAACATCTCAGTACCCGTAGGAGAAGAAAACAACAGGTGATTCCGTTAGTAGTGGCGAGCGAACGCGGAGGA-GGCTAAACCGCGCGCATGAAAGACCGGGTAGGGGTTGTGTGTGCGGGGTTGTGGGAGCGCCGC-GGCTGGGGCTACC-CCCCTGGCGGGCAGTGAGCAAGTG-TGGGGTTAGCGGAAGTGG-CCTGGGATGGTCTGCCGTAGACGGTGAGAGCCCGGTACGTGAAAATCCTGCGCCTGCCTGTGG--CGT-GTCCCGAGTAGCAGCGGGCCCGTGGAATCTGCTGTGAATCGGCCGGGACCACCCGGTAAGCCTAAATACGTCCCAATGACCGATAGCGGATCAGTACCGTGAGGGAATGGTGAAAAGTACCCCGGGAGGGGAGTGAAAGAGTACCTGAAACCGTGTGCCTACAATCCGTCAAAGCCCCCGG---------------GTGGGGTGATGGCGTGCCTTTTGAAGAATGAGCCTGCGAGTCACTGGCATGTCGCGAGGTTAACCCG-GGTGGGGTAGCCGCAGCGAAAGCGAGTCTGAATAGGGCGTATCCCCGTTG--------GTGGGGTGTAGTGGCATGTTGTGGACCCGAAGCGGGGTGATCTACCCATGGCCAGGGTGAAGCGCGGGTAAGACCGCGTGGAGGCCCGAACCCACTTAGGTTGAAGACTGAGGGGATGAGCTGTGGGTAGGGGTGAAAGGCCAATCAAACTCCGTGATAGCTGGTTCTCCCCGAAATGCATTTAGGTGCAGCGTTGCATGGTTCACACCGGAGGTAGAGCTACTGGATGGCCGATGGGCCCGACTAGGTTACTGACGTCAGCCAAACTCCGAATGCCGGTGTGG---TAAGTGTGGCAGTGAGACGGCGGGGGATAAGCTTCGCGCGTCGAAAGGGAAACAGCCCAGATCGCCGGCTAAGGCCCCTAAGGGTGTGCTAAGTGGGAAAGGATGTGTGATCGCGAAGACAACCAGGAGGTTGGCTTAGAAGCAGCCATCCTTGAAAGAGTGCGTAATAGCTCACTGGTCAAGTGATTGTGCGCCGATAATGTAGCGGGGCTCAAGCACACCGCCGAAGCCGCGGCA----------------------ACA---CGACA---GTGTTGGGTAGGGGAGCGTCCCTTCATCGGGGAAGTCGTGGAGTGATCC-ACGGTGGAGG-TGGGGGGAGTGCGAATGCAGGCATGAGTAGCGTTAAGGCAAGTGAGAACCTTGCCCGCCGGAAGACCAAGGGTTCCTGGGCCAGGCCAGTCCGCCCAGGGTGAGTCGGGACCTAAGGCGAGGCCGACAGGCGTAGTCGATGGATAACGGGTTGATATTCCCGTACCCGTGGGTGCGCGCCCATACCGAATCGGATCTGCTAACCACCCAAACGGTGGCTAACCGG-CGCCCTTCGGGGT-GTTGGGGGTCGC-CCGCTGCGTGGGGCCCGGTCCGCTAGTAGGTAAGCGACGGGGTGACGCAGAAAGGTAGCCGTACCAGTCAGTGGTAATACTGGGGCAAGCCCGTAGGGAGACATCTAGGCAAATCCGGATGTCATTG-ATCCTCAGAGGTGATGCATAGCCGGTTGAGGCGAATTCGGTGATCCTCTGCTGCCGAGAAAAGCCTCTAGCGAGCGCACGCACGGCCCGTACCCCAAACCGACACAGGTGGTCAGGTAGAGAATACCGAGGCGTACGAGATAACTATGGTTAAGGAACTCGGCAAAATGCCCCCGTAACTTCGGGAGAAGGGGGACCCCCACACCGTCAAGGCCCGCGCGGCCGGCAGCGGCA-GGGGGTGGCACAAACCAGGGAGAAGCGACTGTTTACTAAAAACACAGGTCCGTGCGAAGTCGCAAGACGAGGTATACGGACTGACGCCTGCCCGGTGCTGGAAGGTTAAGAGGACCCGTCAACCCCCTCC-G-GGGGTGAAGCGGAGAATTTAAGCCCCAGTAAACGGCGGTGGTAACTATAACCATCCTAAGGTAGCGAAATTCCTTGTCGGGTAAGTTCCGACCTGCACGAATGGCGTAACGACTTCTCCACTGTCTCAACCATAGACTCGGCGAAATTGCACTACGAGTAAAGATGCTCGTTACGCGCGGCAGGACGAAAAGACCCCGGGACCTTCACTACAACTTGGTATTGGAGTCCGATGCGGCTTGTGTAGGATAGGTGGGAGACTGTGAAGCGCAAACGCCAGTTTGCGTGGAGTCGTCGTTGAAATACCACTCTGGCCGTATTGGGCTTCTAACCTCGAACCCTGAACCGGGTTCAGGGACAGTGCCTGGCGGGTAGTTTAACTGGGGCGGTTGCCTCCCAAACGGTAACGGAGGCGCCCAAAGGTTCCCTCAACCTGGACGGCAATCAGGTGGCGAGTGCAAGTGCACAAGGGAGCTTGACTGCAAGACCCACACGTCAAGCAGGGACGAAAGTCGGGACTAGTGATCCGGCACCCCCGAGTGGAAGGGGTGTCGCTCAACGGATAAAAGGTACCCCGGGGATAACAGGCTGATCTTCCCCAAGAGTCCATATCGACGGGATGGTTTGGCACCTCGATGTCGGCTCGTCGCATCCTGGGGCTGGAGCAGGTCCCAAGGGTTGGGCTGTTCGCCCATTAAAGCGGCACGCGAGCTGGGTTTAGAACGTCGTGAGACAGTTCGGTCTCTATCCGCCGCGCGCGTCAGAAGCCTGAGGAAACCTGTCCCCAGTACGAGAGGACCGGGACGGACGAACCTCTGGTCCACCAGTTGTCCCACCAGGGGCACCGCTGGATAGCCACGTTCGGAAAGGATAACCGCTGAAAGCATCTAAGCGGGAAACCCCTTCCAAGACCAGGCTTCTCACCCTTT-CAGAGGGATAAGGCCCCCCGCAGAACACGGGATCAATAGACCAGACCTACACA-CCTAGCAATAGGCGCAGGGAACTGGCACTAACCGGCCGAAAACTTACCCAC-TGTTTGGAGAGTTTGATCCTGGCTCAGGACGAACGCTGGCGGCGTGCTTAACACATGCAAGTCGAACGGAAAGGCCCGC-------------TTCGGTGGGTGCTCGAGTGGCGAACGGGTGAGTAACACGTGGGTGACCTGCCCTGCACTTC-GGGATAAGCCTGGGAAACTGGGTCTAATACCGGATAGGACC-GCGCCATGCATGTG-GTGTGGTGGAAA--GC----------------GTGTGGTAGTGGTGTGGGATGGGCCCGCGGCCTATCAGCTTGTTGGTGGGGTGATGGCCTACCAAGGCGACGACGGGTAGCCGGCCTGAGAGGGTGTCCGGCCACACTGGGACTGAGATACGGCCCAGACTCCTACGGGAGGCAGCAGTGGGGAATATTGCACAATGGGCGCAAGCCTGATGCAGCGACGCCGCGTGGGGGATGACGGCCTTCGGGTTGTAAACCTCTTTCACCATCGACGAAGCCGCAGC--TTTTGTTGTGGTGACGGTAGGTGGAGAAGAAGCACCGGCCAACTACGTGCCAGCAGCCGCGGTAATACGTAGGGTGCAAGCGTTGTCCGGAATTACTGGGCGTAAAGAGCTCGTAGGCGGCTTGTCGCGTTGTTCGTGGAATGCCACAGCTTAACTGTGGGCGTGCGGGCGATACGGGCAGGCTGGAGTGCTGCAGGGGAGACTGGAATTCCTGGTGTAGCGGTGGAATGCGCAGATATCAGGAGGAACACCGGTGGCGAAGGCGGGTCTCTGGGCAGTAACTGACGCTGAGGAGCGAAAGCGTGGGGAGCGAACAGGATTAGATACCCTGGTAGTCCACGCCGTAAACGGTGGGTACTAGGTGTGGGTTCTTTCCTGA--AGGATCCGTGCCGTAGCTAACGCATTAAGTACCCCGCCTGGGGAGTACGGCCGCAAGGCTAAAACTCAAAGGAATTGACGGGGGCCCGCACAAGCGGCGGAGCATGTGGATTAATTCGATGCAACGCGAAGAACCTTACCTGGGTTTGACATGCACAGGACGCGTCTAGAGATAGGCGTTCCCTTGTGGCCTGTGTGCAGGTGGTGCATGGCTGTCGTCAGCTCGTGTCGTGAGATGTTGGGTTAAGTCCCGCAACGAGCGCAACCCTTGTCCCATGTTGCCAGCACGTGATGGTGGGGACTCATGGGAGACTGCCGGGGTCAACTCGGAGGAAGGTGGGGATGACGTCAAGTCATCATGCCCCTTATGTCCAGGGCTTCACACATGCTACAATGGCCGGTACAAAGGGCTGCGATGCCGTGAGGTTAAGCGAATCCTT-GTAAAGCCGGTCTCAGTTCGGATCGGGGTCTGCAACTCGACCCCGTGAAGTCGGAGTCGCTAGTAATCGCAGATCAGCAATGCTGCGGTGAATACGTTCCCGGGCCTTGTACACACCGCCCGTCACGTCATGAAAGTCGGTAACACCCGAAGCCCATGGCCCAACCCGTT--TGGGAGGGAGTGGTCGAAGGTGGGATCGGCGATTGGGACGAAGTCGTAACAAGGTAGCCGTACCGGAAGGTGCGGCTGGATCACCTCCTTT
>NZ_CP046600_M_spongiae 4764
TAAGTTAATAAGGGCGCATGGTGAATGCCTTGGCATCGAGAGCCGATGAAGGACGTGGGAGGCTGCGATATGCCTCGGGGAGCTGTCAACCGAGCGTGGATCCGAGGATTTCCGAATGGGGAAACCCAGCACGAGTAATGTCGTGTTACCCGTATCTGAATATATAGGGTGC-GGGAGGG-AACGCGGGGAAGTGAAACATCTCAGTACCCGTAGGAGAAGAAAACAAT-TGTGATTCCGCAAGTAGTGGCGAGCGAACGCGGAAAATGGCTAAACCGCACACATGTTTAACCGGGTAGGGGTTGTGTGTGCGGGGTTGTGGGAGTGATACGTCTCGGCTCTACC-CGGCTGGGAGGCAGTTAGAAAGTGTCGCGGTTAGCGGAAGTGG-CCTGGGATGGTCTGCCGCAGACGGTGAGAGCCCGGTACGCGAAAACCCGGCACCTGCCTAGTAT-CAA-TTCCCGAGTAGCAGCGGGCCCGTGAAATCTGCTGTGAATCTGCCGGGACCACCCGGTAAGCCTAAATACTTCTCGATGACCGATAGCGGATTAGTACCGTGAGGGAATGGTGAAAAGTACCCCGGGAGGGGAGTGAAAGAGTACCTGAAACCGTGTGCCTACAATCCGTCAGAGCCTCCTT---------------GTGGGGTGATGGCGTGCCTTTTGAAGAATGAGCCTGCGAGTCAGGGACATGTCGCGAGGTTAACCCG-TGAGGGGTAGCCGCAGCGAAAGCGAGTCTGAATAGGGCGTATCACG--------CGTAAGCGTGTGTAGTGGCGTGTTCTGGACCCGAAGCGGAGTGATCTACCCATGGCCAGGGTGAAGCGCGGGTAAGACCGCGTGGAGGCCCGAACCCACTTAGGTTGAAGACTGAGGGGATGAGTTGTGGGTAGGGGTGAAAGGCCAATCAAACTCCGTGATAGCTGGTTCTCCCCGAAATGCATTTAGGTGCAGCGTTGCGTGGTTCACCGCGGAGGTAGAGCTACTGGATGGCCGATGGGCCCTACTAGGTTACTGACGTCAGCCAAACTCCGAATGCCGTGGTGT---CTAGCGTGGCAGTGAGACGGCGGGGGATAAGCTCCGTACGTCGAAAGGGAAACAGCCCAGATCGCCGGCTAAGGCCCCTAAGCGTGTGCTAAGTGGGAAAGGATGTGCAGTCGCAAAGACAACCAGGAGGTTGGCTTAGAAGCAGCCACCCTTGAAAGAGTGCGTAATAGCTCACTGGTCAAGTGATTGTGCGCCGATAATGTAGCGGGGCTCAAGCACACCGCCGAAGCCGCGGCACATCCACCGT------------TAG-----GTG---GGTGTGGGTAGGGGAGCGTCCCTCATTCAGGGAAGCCGCCGGGTGACCG-GAGGTGGAGG-ATGGGGGAGTGAGAATGCAGGCATGAGTAGCGACAAGGCAAGTGAGAACCTTGCCCGCCGAAAGACCAAGGGTTCCTGGGCCAGGCCAGTCCGCCCAGGGTGAGTCGGGACCTAAGGCGAGGCCGACAGGCGTAGTCGATGGACAACGGGTTGATATTCCCGTACCCGTGTGTGGGCGCCCGTGATGAATCAGCGGTACTAACCACCCAAAACCGGATCGATCAC-TCCCCTTCGGGGG-CGTGGAGTTTCG-GGGCTGCGTGGGACCTTCGCTGGTAGTAGTCAAGCGAAGGGGTGACGCAGGAAGGTAGCCGTACCAGTCAGTGGTAATACTGGGGCAAACCTGTAGGGAGAGCGATAGGCAAATCCGTCGCTCACTA-ATCCTGAGAGGTGATGCATAGCCGGTTGAGGCGAATTCGGTGATCCTCTGCTGCCAAGAAAAGCCTCTAGCGAGCACACATACGGCCCGTACCCCAAACCGACACAGGTGGTCAGGTAGAGCATACCAAGGCGTACGAGATAACTATGGTTAAGGAACTCGGCAAAATGCCCCCGTAACTTCGGGAGAAGGGGGACCGGAATATCGTGAACACCCTCGCGG-TGGGAGCGGGA-TCCGGTCGCAGAAACCAGTGGGGAGCGACTGTTTACTAAAAACACAGGTCCGTGCGAAGTCGCAAGACGATGTATACGGACTGACGCCTGCCCGGTGCTGGAAGGTTAAGAGGACCCGTTAACCC---GC-A-AGGGTGAAGCGGAGAATTTAAGCCCCAGTAAACGGCGGTGGTAACTATAACCATCCTAAGGTAGCGAAATTCCTTGTCGGGTAAGTTCCGACCTGCACGAATGGCGTAACGACTTCTCAACTGTCTCAACCATAGACTCGGCGAAATTGCACTACGAGTAAAGATGCTCGTTACGCGCGGCAGGACGAAAAGACCCCGGGACCTTCACTACAACTTGGTATTGATGTTCGGTACGGTTTGTGTAGGATAGGTGGGAGACTGTGAAACTCCAACGCTAGTTGGGGCGGAGTCGTTGTTGAAATACCACTCTGATCGTATTGGGCCTCTAACCTCGAACCGTATATCCGGTTCAGGGACAGTGCCTGGTGGGTAGTTTAACTGGGGCGGTTGCCTCCCAAAATGTAACGGAGGCGCCCAAAGGTTCCCTCAACCTGGACGGCAATCAGGTGGCGAGTGTAAATGCACAAGGGAGCTTGACTGCGAGACCTACAAGTCAAGCAGGGACGAAAGTCGGGATTAGTGATCCGGCACCCCCGAGTGGAAGGGGTGTCGCTCAACGGATAAAAGGTACCCCGGGGATAACAGGCTGATCTTCCCCAAGAGTCCATATCGACGGGATGGTTTGGCACCTCGATGTCGGCTCGTCGCATCCTGGGGCTGGAGCAGGTCCCAAGGGTTGGGCTGTTCGCCCATTAAAGCGGCACGCGAGCTGGGTTTAGAACGTCGTGAGACAGTTCGGTCTCTATCCGCCGCGCGCGTCAGAAACTTGAGGAAACCTGTCCCTAGTACGAGAGGACCGGGACGGACGAACCTCTGGTCCACCAGTTGTCCCACCAGGGGCACCGCTGGATAGCCACGTTCGGATAGGATAACCGCTGAAAGCATCTAAGCGGGAAACCTTCTCCAAGATCAGGTTTCTCACCCACT-TGGTGGGATAAGGCCCCCCGCAGAACACGGGATTGATAGGTCAGACCTGGAAG-CCCAGTAATGGGTGCAGGGAACTGGCACTAACCGGCCGAAAACTTACTAAC-TGTTTGGAGAGTTTGATCCTGGCTCAGGACGAACGCTGGCGGCGTGCTTAACACATGCAAGTCGAACGGAAAGGTCTCT---------------TCGGAGATACTCGAGTGGCGAACGGGTGAGTAACACGTGGGTGATCTGCCCTGCACTTC-GGGATAAGCCTGGGAAACCGGGTCTAATACCGAATATGACC-TCGGGACGCATGTC-CTGTGGTGGAAA--GC--------------GATT----CAGCGGTGTGGGATGAGCCCGCGGCCTATCAGCTTGTTGGTGGGGTGACGGCCTACCAAGGCGACGACGGGTAGCCGGCCTGAGAGGGTGTCCGGCCACACTGGGACTGAGATACGGCCCAGACTCCTACGGGAGGCAGCAGTGGGGAATATTGCACAATGGGCGCAAGCCTGATGCAGCGACGCCGCGTGGGGGATGACGGCCTTCGGGTTGTAAACCTCTTTCACCATCGACGAAGGTTCGGG--TTTTCTCGGATTGACGGTAGGTGGAGAAGAAGCACCGGCCAACTACGTGCCAGCAGCCGCGGTAATACGTAGGGTGCGAGCGTTGTCCGGAATTACTGGGCGTAAAGAGCTCGTAGGTGGTTTGTCGCGTTGTTCGTGAAATCTCACGGCTTAACTGTGAGCGTGCGGGCGATACGGGCAGACTAGAGTACTGCAGGGGAGACTGGAATTCCTGGTGTAGCGGTGGAATGCGCAGATATCAGGAGGAACACCGGTGGCGAAGGCGGGTCTCTGGGCAGTAACTGACGCTGAGGAGCGAAAGCGTGGGGAGCGAACAGGATTAGATACCCTGGTAGTCCACGCCGTAAACGGTGGGTACTAGGTGTGGGTTTCCTTCCTT--GGGATCCGTGCCGTAGCTAACGCATTAAGTACCCCGCCTGGGGAGTACGGCCGCAAGGCTAAAACTCAAAGGAATTGACGGGGGCCCGCACAAGCGGCGGAGCATGTGGATTAATTCGATGCAACGCGAAGAACCTTACCTGGGTTTGACATGCACAGGACGCGCCTAGAGATAGGCGTTCCCTTGTGGCCTGTGTGCAGGTGGTGCATGGCTGTCGTCAGCTCGTGTCGTGAGATGTTGGGTTAAGTCCCGCAACGAGCGCAACCCTTGTCTCATGTTGCCAGCACGTAATGGTGGGGACTCGTGAGAGACTGCCGGGGTCAACTCGGAGGAAGGTGGGGATGACGTCAAGTCATCATGCCCCTTATGTCCAGGGCTTCACACATGCTACAATGGCCGGTACAAAGGGCTGCGATGCCGCGAGGCTTAGCGAATCCTT-TTAAAGCCGGTCTCAGTTCGGATCGGGGTCTGCAACTCGACCCCGTGAAGTCGGAGTCGCTAGTAATCGCAGATCAGCAACGCTGCGGTGAATACGTTCCCGGGCCTTGTACACACCGCCCGTCACGTCATGAAAGTCGGTAACACCCGAAGCCAGTGGCCTAACCC--T--CGGGAGGGAGCTGTCGAAGGTGGGATCGGCGATTGGGACGAAGTCGTAACAAGGTAGCCGTACCGGAAGGTGCGGCTGGATCACCTCCTTT
>NZ_CP085200_M_ulcerans 4764
TAAGTGTCTAAGGGCGCATGGTGGATGCCTTGGCATCGACAGCCGATGAAGGACGTGGGAGGCTGCGATATGCCTCGGGGAGCTGTCAACCTAGCGTGGATCCGAGGATTTCCGAATGGGGAAACCCAGCACGAGTGATGTCGTGTTACCCGCACCTGAATATATAGGGTGCGGGGGGGG-AACGCGGGGAAGTGAAACATCTCAGTACCCGTAGGAAAAGAAAACAAT-TGTGATTCCGTAAGTAGTGGCGAGCGAACGCGGAAAATGGCTAAACCGCACGCATGTTTAACCGGGTAGGGGTTGTGTGTGCGGGGTTGTGGGAATGATATGTCTCAGCTCTACC-TGGCTGAGAGGCAGTCAGAAAGTGTCGCAGTTAACGGAAATGG-CCTGGGATGGTCTGCCGTAGACGGTGAGAGCCCGGTACGTGAAAACCCGGCACCTGCCTAGTAT-CAA-CTCCCGAGTAGCAGCGGGCCCGTGGAATCTGCTGTGAATCTGCCGGGACCACCCGGTAAGCCTAAATACTACTCGATGACCGATAGCGGATTAGTACCGTGAGGGAATGGTGAAAAGTACCCCGGGAGGGGAGTGAAAGAGTACCTGAAACCGTGCGCCTACAATCCGTCAGAGCCTCCTC---------------GTGGGGTGATGGCGTGCCTTTTGAAGAATGAGCCTGCGAGTCAGGGACATGTCGCGAGGTTAACCCG-AGTGGGGTAGCCGCAGCGAAAGCGAGTCTGAATAGGGCGTATCCCC----------GTTAGGGGTGTAGTGGCATGTTCTGGACCCGAAGCGGAGTGATCTACCCATGGCCAGGGTGAAGCGCGGGTAAGACCGCGTGGAGGCCCGAACCCACTTAGGTTGAAGACTGAGGGGATGAGCTGTGGGTAGGGGTGAAAGGCCAATCAAACTCCGTGATAGCTGGTTCTCCCCGAAATGCATTTAGGTGCAGCGTTGCGTGTTTCACCACGGAGGTAGAGCTACTGGATGGCCGATGGGCCCTACTAGGTTACTGACGTCAGCCAAACTCCGAATGCCGTGGTGT---GAAGCGTGGCAGTGAGACGGCGGGGGATAAGCTCCGTACGTCGAGAGGGAAACAGCCCAGATCGCCGGCTAAGGCCCCAAAGCGTGTGCTAAGTGGAAAAGGATGTGCAGTCGCAGAGACAACCAGGAGGTTGGCTTAGAAGCAGCCACCCTTGAAAGAGTGCGTAATAGCTCACTGGTCAAGTGATTGTGCGCCGATAATGTAGCGGGGCTCAAGCACACCGCCGAAGCCGCGACA----------------------ACC-----GCA---AGGTTGGGTAGGGGAGCGTCCCTCATTCAGCGAAGCTGCCGGGTAACCG-GTGGTGGAGG-ATGGGGGAGTGAGAATGCAGGCATGAGTAGCGATAAGGCAAGTGAGAACCTTGCCCGCCGAAAGACCAAGGGTTCCTGGGCCAGGCCAGTCCGCCCAGGGTGAGTCGGGACCTAAGGCGAGGCCGACAGGCGTAGTCGATGGACAACGGGTTGATATTCCCGTACCCGTGTGTGCGCGCCCGTGATGAATCAGCGGTACTAACCACCCAAAACCGGATCGATCAT-TCCTCTTCGGGGG-CGTGGAGTTCCG-GGGCTGCGTGGAACCTTCGTTGGTAGTAGTCAAGCGACGGGGTGACGCAGGAAGGCAGCCGTACCAGTCAGTGGTAATACTGGGGCAAGCCCGTAGGGAGAGCGATAGGCAAATCCGTCGCTCATTA-ATCCTGAGAGGTGATGCATAGCCGATTGAGGCGAATTCGGTCATCCTCTGCTGCCAAGAAAAGCCTCTAGCGAGCGCACACACGGCCCGTACCCCAAACCAACACAGGTGGTCAGGTAGAGAATACCAAGGCGTACGAGATAACTATGGTTAAGGAACTCGGCAAAATGCCCCCGTAACTTCGGGAGAAGGGGGACCGGAATACCGTGAACACCCTTGCGG-TGGGAGCGGGA-TTCGGTCGCAGAAACCAGTGGGGAGCGACTGTTTACTAAAAACACAGGTCCGTGCGAAGTCGCAAGACGATGTATACGGACTGACGCCTGCCCGGTGCTGGAAGGTTAAGAGGACCCGTTAATTC---GT-A-AGGGTGAAGCGGAGAATTTAAGCCCCAGTAAACGGCGGTGGTAACTATAACCATCCTAAGGTAGCGAAATTCCTTGTCGGGTAAGTTCCGACCTGCACGAATGGCGTAACGACTTCCCAACTGTCTCAACCATAGACTCGGCGAAATTGCACTACGAGTTAAGATGCTCGTTACGCGCGGCAGGACGAAAAGACCCCGGGACCTTCACTACAACTTGGTATTGGTGTTCGGTTCGGTTTGTGTAGGATAGGTGGGAGACTGTGAAACTCCAACGCCAGTTGGGGCGGAGTCATTGTTGAAATACCACTCTGATCGTATTGGACACCTAACGTCGAACCCTGAACCGGGTTCACGGACAGTGCCTGGCGGGTAGTTTAACTGGGGCGGTTGCCTCCTAAAATGTAACGGAGGCGCCCAAAGGTTCCCTCAACCTGGACGGCAATCAGGTGACGAGTGTAAGTGCACAAGGGAGCTTGACTGCGAGACCTACAAGTCAAGCAGGGACGAAAGTCGGGACTAGTGATCCGGCACCTCTGAGTGGAAGGGGTGTCGCTCAACGGATAAAAGGTACCCCGGGGATAACAGGCTGATCTTCCCCAAGAGTCCATATCGACGGGATGGTTTGGCACCTCGATGTCGGCTCGTCGCATCCTGGGGCTGGAGCAGGTCCCAAGGGTTGGGCTGTTCGCCCATTAAAGCGGCACGCGAGCTGGGTTTAGAACGTCGTGAGACAGTTCGGTCTCTATCCGCCGCGCGCGTCAGAAACTTGAGGAAACCTGTCCCTAGTACGAGAGGACCGGGACGGACGAACCTCTGGTACACCAGTTGTCCCACCAGGGGCACCGCTGGATAGCCACGTTCGGAAAGGATAACCGCTGAAAGCATCTAAGCGGGAAACCTTCTCCAAGATCAGGTTTCTCACCCACT-TGGTGGGATAAGGCCCCCCGCAGACCACGGGTTCGATAGGTCAGACCTGGAAG-CACAGTAATGTGTGAAGGGAACTGGCACTAACCGGCCGAAAACTTACCAAC-TGTTTGGAGAGTTTGATCCTGGCTCAGGACGAACGCTGGCGGCGTGCTTAACACATGCAAGTCGAACGGAAAGGTCTCT---------------TCGGAGATACTCGAGTGGCGAACGGGTGAGTAACACGTGGGCGATCTGCCCTGCACTTC-GGGATAAGCCTGGGAAACTGGGTCTAATACCGGATAGGACC-ACGGGATTCATGTC-CTGTGGTGGAAA--GC----------------TT----TTGCGGTGTGGGATGGGCCCGCGGCCTATCAGCTTGTTGGTGGGGTAACGGCCTACCAAGGCGACGACGGGTAGCCGGCCTGAGAGGGTGTCCGGCCACACTGGGACTGAGATACGGCCCAGACTCCTACGGGAGGCAGCAGTGGGGAATATTGCACAATGGGCGCAAGCCTGATGCAGCGACGCCGCGTGGGGGATGACGGCCTTCGGGTTGTAAACCTCTTTCACCATCGACGAAGGTTCGGG--TTTTCTCGGATTGACGGTAGGTGGAGAAGAAGCACCGGCCAACTACGTGCCAGCAGCCGCGGTAATACGTAGGGTGCGAGCGTTGTCCGGAATTACTGGGCGTAAAGAGCTCGTAGGTGGTTTGTCGCGTTGTTCGTGAAATCTCACGGCTTAACTGTGAGCGTGCGGGCGATACGGGCAGACTAGAGTACTGCAGGGGAGACTGGAATTCCTGGTGTAGCGGTGGAATGCGCAGATATCAGGAGGAACACCGGTGGCGAAGGCGGGTCTCTGGGCAGTAACTGACGCTGAGGAGCGAAAGCGTGGGGAGCGAACAGGATTAGATACCCTGGTAGTCCACGCCGTAAACGGTGGGTACTAGGTGTGGGTTTCCTTCCTT--GGGATCCGTGCCGTAGCTAACGCATTAAGTACCCCGCCTGGGGAGTACGGCCGCAAGGCTAAAACTCAAAGGAATTGACGGGGGCCCGCACAAGCGGCGGAGCATGTGGATTAATTCGATGCAACGCGAAGAACCTTACCTGGGTTTGACATGCACAGGACGCGTCTAGAGATAGGCGTTCCCTTGTGGCCTGTGTGCAGGTGGTGCATGGCTGTCGTCAGCTCGTGTCGTGAGATGTTGGGTTAAGTCCCGCAACGAGCGCAACCCTTGTCTCATGTTGCCAGCACGTAATGGTGGGGACTCGTGAGAGACTGCCGGGGTCAACTCGGAGGAAGGTGGGGATGACGTCAAGTCATCATGCCCCTTATGTCCAGGGCTTCACACATGCTACAATGGCCGGTGCAAAGGGCTGCGATGCCGCGAGGTTAAGCGAATCC-T-TTAACGCCGGTCTCAGTTCGGATCGGGGTCTGCAACTCGACCCCGTGAAGTCGGAGTCGCTAGTAATCGCAGATCAGCAACGCTGCGGTGAATACGTTCCCGGGCCTTGTACACACCGCCCGTCACGTCATGAAAGTCGGTAACACCCGAAGCCAGTGGCCTAACCC-TT--TGGGAGGGAGCTGTCGAAGGTGGGATCGGCGATTGGGACGAAGTCGTAACAAGGTAGCCGTACCGGAAGGTGCGGCTGGATCACCTCCTTT
>NZ_CP085945_M_intracellulare 4764
TAAGTGTTTAAGGGCGCATGGTGGATGCCTTGGCATCGAGAGCCGATGAAGGACGTGGGAGGCTGCGATATGCCTCGGGGAGCTGTCAACCGAGCATTGATCCGAGGATTTCCGAATGGGGAAACCCAGCACGAGTGATGTCGTGTTACCCGCATCTGAATATATAGGGTGC-GGGAGGG-AACGCGGGGAAGTGAAACATCTCAGTACCCGTAGGAGAAGAAAACAAT-TGTGATTCCGTAAGTAGTGGCGAGCGAACGCGGAACA-GGCTAAACCGCACGCATGTGATACCGGGTAGGGGTTGTGTGTGCGGGGTTGTGGGAG-GATACATCTCAGCTCTACC-TGGCTGAGGGGTAGTCAGAAAGTGTCGTGGTTAGCGGAAGTGG-CCTGGGATGGTCTGCCGTAGACGGTGAGAGCCCGGTACGCGAAAACCCGTCACCTACCTTGTAT-CAA-TTCCCGAGTAGCAGCGGGCCCGTGGAATCTGCTGTGAATCTGCCGGGACCACCCGGTAAGCCTAAATACTTCTCGATGACCGATAGCGGATTAGTACCGTGAGGGAATGGTGAAAAGTACCCCGGGAGGGGAGTGAAATAGTACCTGAAACCGTGTGCCTACAATCCGTCAGAGCCTCCTT---------------GTGGGGTGATGGCGTGCCTTTTGAAGAATGAGCCTGCGAGTCAGGGACACGTCGCGAGGTTAACCCG-TGCGGGGTAGCCGCAGCGAAAGCGAGTCTGAATAGGGCGCATCCCC-----------TTTGGGGTGTAGTGGCGTGTTCTGGACCCGAAGCGGAGTGATCTACCCATGGCCAGGGTGAAGCGCGGGTAAGACCGCGTGGAGGCCCGAACCCACTTAGGTTGAAGACTGAGGGGATGAGCTGTGGGTAGGGGTGAAAGGCCAATCAAACTCCGTGATAGCTGGTTCTCCCCGAAATGCATTTAGGTGCAGCGTTGCGTGGTTCACCACGGAGGTAGAGCTACTGGATGGCCGATGGGCCCTACTAGGTTACTGACGTCAGCCAAACTCCGAATGCCGTGGTGT---AAAGCGTGGCAGTGAGACGGCGGGGGATAAGCTCCGTACGTCGAAAGGGAAACAGCCCAGATCGCCGGCTAAGGCCCCTAAGCGTGTGCTAAGTGGAAAAGGATGTGTAGTCGCAGAGACAACCAGGAGGTTGGCTTAGAAGCAGCCACCCTTGAAAGAGTGCGTAATAGCTCACTGGTCAAGTGATTATGCGCCGATAATGTAGCGGGGCTCAAGCACACCGCCGAAGCCGCGGCACATTCACGTT------------TAC-----GTG---GATGTGGGTAGGGGAGCGTCCCTCATTCAGCGAAGCCTCCGGGTGACCG-GTGGTGGAGG-GTGGGGGAGTGAGAATGCAGGCATGAGTAGCGATAAGGCAAGTGAGAACCTTGCCCGCCGTAAGACCAAGGGTTCCTGGGCCAGGCCAGTCCGCCCAGGGTGAGTCGGGACCTAAGGCGAGGCCGACAGGCGTAGTCGATGGACAACGGGTTGATATTCCCGTACCCGTGTATGGGCGTCCCTGATGAATCAGCGGTACTAACCACCCAAAACCGGATCGACCAT-TCCCCTTCGGGGG-CATGGAGTTTCG-GGGCTGCGTGGGACCTTCGCTGGTAGTAGTCAAGCGATGGGGTGACGCAGGAAGGTAGCCGTACCAGTCAGTGGTAATACTGGGGCAAGCCTGTAGGGAGAGCGATAGGCAAATCCGTCGCTCATTA-ATCCTGAGAGGTGATGCATAGCCGATTGAGGTGAATTCGGTGATCCTCTGCTGCCAAGAAAAGCCTCTAGCGAGCACATACACGGCCCGTACCCCAAACCAACACAGGTGGTCAGGTAGAGAATACCAAGGCGTACGAGATAACTATGGTTAAGGAACTCGGCAAAATGCCCCCGTAACTTCGGGAGAAGGGGGGCCGGAATACCGTGAACACCCTTGCGG-TGGGAGCGGGA-TCCGGCCGCAGAAACCAGTGGGTAGCGACTGTTTACTAAAAACACAGGTCCGTGCGAAGTCGCAAGACGATGTATACGGACTGACGCCTGCCCGGTGCTGGAAGGTTAAGAGGACCCGTTAACC-----G-T-AAGGTGAAGCGGAGAATTTAAGCCCCAGTAAACGGCGGTGGTAACTATAACCATCCTAAGGTAGCGAAATTCCTTGTCGGGTAAGTTCCGACCTGCACGAATGGCGTAACGACTTCCCAACTGTCTCAACCATAGACTCGGCGAAATTGCACTACGAGTAAAGATGCTCGTTACGCGCGGCAGGACGAAAAGACCCCGGGACCTTCACTACAACTTGGTATTGGTGTTCGGTACGGTTTGTGTAGGATAGGTGGGAGACTGTGAAATACAGACGCCAGTTTGTATGGAGTCGTTGTTGAAATACCACTCTGATCGTATTGGACACCTAACGTCGAACCCT-TATCGGGTTCACGGACAGTGCCTGGCGGGTAGTTTAACTGGGGCGGTTGCCTCCTAAAATGTAACGGAGGCGCCCAAAGGTTCCCTCAACCTGGACGGCAATCAGGTGACGAGTGTAAGTGCACAAGGGAGCTTGACTGCGAGACTTACAAGTCAAGCAGGGACGAAAGTCGGGACTAGTGATCCGGCACCCCCGAGTGGAAGGGGTGTCGCTCAACGGATAAAAGGTACCCCGGGGATAACAGGCTGATCTTCCCCAAGAGTCCATATCGACGGGATGGTTTGGCACCTCGATGTCGGCTCGTCGCATCCTGGGGCTGGAGCAGGTCCCAAGGGTTGGGCTGTTCGCCCATTAAAGCGGCACGCGAGCTGGGTTTAGAACGTCGTGAGACAGTTCGGTCTCTATCCGCCGCGCGCGTCAGAAACTTGAGGAAACCTGTCCCTAGTACGAGAGGACCGGGACGGACGAACCTCTGGTATACCAGTTGTTCCACCAGGAGCACGGCTGGATAGCCACGTTCGGACAGGATAACCGCTGAAAGCATCTAAGCGGGAAACCTTCTCCAAGATCAGGTTTCTCACCCTTT-TAGAGGGATAAGGCCCCCCGCAGACCACGGGTTCGATAGGCCAGACCTGGAAG-CTCAGCAATGAGTGCAGGGAACTGGCACTAACCGGCCGAAAACTTACCAAC-TGTTTGGAGAGTTTGATCCTGGCTCAGGACGAACGCTGGCGGCGTGCTTAACACATGCAAGTCGAACGGAAAGGCCCCT---------------TCGGGGGTACTCGAGTGGCGAACGGGTGAGTAACACGTGGGCAATCTGCCCTGCACTTC-GGGATAAGCCTGGGAAACTGGGTCTAATACCGGATAGGACC-TTTAGGCGCATGTC-TTTAGGTGGAAA--GC----------------TT----TTGCGGTGTGGGATGGGCCCGCGGCCTATCAGCTTGTTGGTGGGGTGATGGCCTACCAAGGCGACGACGGGTAGCCGGCCTGAGAGGGTGTCCGGCCACACTGGGACTGAGATACGGCCCAGACTCCTACGGGAGGCAGCAGTGGGGAATATTGCACAATGGGCGCAAGCCTGATGCAGCGACGCCGCGTGGGGGATGACGGCCTTCGGGTTGTAAACCTCTTTCACCATCGACGAAGGTCCGGG--TTTTCTCGGATTGACGGTAGGTGGAGAAGAAGCACCGGCCAACTACGTGCCAGCAGCCGCGGTAATACGTAGGGTGCGAGCGTTGTCCGGAATTACTGGGCGTAAAGAGCTCGTAGGTGGTTTGTCGCGTTGTTCGTGAAATCTCACGGCTTAACTGTGAGCGTGCGGGCGATACGGGCAGACTAGAGTACTGCAGGGGAGACTGGAATTCCTGGTGTAGCGGTGGAATGCGCAGATATCAGGAGGAACACCGGTGGCGAAGGCGGGTCTCTGGGCAGTAACTGACGCTGAGGAGCGAAAGCGTGGGGAGCGAACAGGATTAGATACCCTGGTAGTCCACGCCGTAAACGGTGGGTACTAGGTGTGGGTTTCCTTCCTT--GGGATCCGTGCCGTAGCTAACGCATTAAGTACCCCGCCTGGGGAGTACGGCCGCAAGGCTAAAACTCAAAGGAATTGACGGGGGCCCGCACAAGCGGCGGAGCATGTGGATTAATTCGATGCAACGCGAAGAACCTTACCTGGGTTTGACATGCACAGGACGCGTCTAGAGATAGGCGTTCCCTTGTGGCCTGTGTGCAGGTGGTGCATGGCTGTCGTCAGCTCGTGTCGTGAGATGTTGGGTTAAGTCCCGCAACGAGCGCAACCCTTGTCTCATGTTGCCAGCGGGTAATGCCGGGGACTCGTGAGAGACTGCCGGGGTCAACTCGGAGGAAGGTGGGGATGACGTCAAGTCATCATGCCCCTTATGTCCAGGGCTTCACACATGCTACAATGGCCGGTACAAAGGGCTGCGATGCCGCAAGGTTAAGCGAATCCTT-TTAAAGCCGGTCTCAGTTCGGATTGGGGTCTGCAACTCGACCCCATGAAGTCGGAGTCGCTAGTAATCGCAGATCAGCAACGCTGCGGTGAATACGTTCCCGGGCCTTGTACACACCGCCCGTCACGTCATGAAAGTCGGTAACACCCGAAGCCAGTGGCCTAACCC--T--TGGGAGGGAGCTGTCGAAGGTGGGATCGGCGATTGGGACGAAGTCGTAACAAGGTAGCCGTACCGGAAGGTGCGGCTGGATCACCTCCTTT
>NZ_CP089224_M_ostraviense 4764
TAAGTGTCTAAGGGCGCATGGTGGATGCCTTGGCATCGAGAGCCGATGAAGGACGTGGGAGGCTGCGATAAGCCTCGGGGAGCTGTCAACCGAGCGTGGATCCGAGGATTTCCGAATGGGGAAACCCAGCACGAGTGATGTCGTGTTACCCGCATCTGAATATATAGGGTGC-GGGAGGG-AACGCGGGGAAGTGAAACATCTCAGTACCCGTAGGAGAAGAAAACAAA-AGTGATTCCGTCAGTAGTGGCGAGCGAACGCGGAACATGGCTAAACCGCACGCATGGGTAACCGGGTAGGGGTTGTGTGTGCGGGGTTGTGGGATCGATACGTCTTAGCTCTACC-CGGCTGAGGGGCAGTCAGAAAGTGTCGTGGTTAACGGAAGTGG-CCTGGGATGGTCTGCCGTAGACGGTGAGAGCCCGGTACGTGAAAACCCGGCACCTGCCTTGTAT-CAA-TTCCCGAGTAGCAGCGGGCCCGTGGAATCTGCTGTGAATCTGCCGGGACCACCCGGTAAGCCTAAATACTCCTCGATGACCGATAGCGGATTAGTACCGTGAGGGAATGGTGAAAAGTACCCCGGGAGGGGAGTGAAAGAGTACCTGAAACCGTGTGCCTACAATCCGTCAGAGCCCCTTT---------------GTGGGGTGATGGCGTGCCTTTTGAAGAATGAGCCTGCGAGTCAGGGACATGTCGCGAGGTTAACCCG-AGCGGGGTAGCCGCAGCGAAAGCGAGTCTGAATAGGGCGTATCACG--------TGCAAGCGTGTGTAGTGGCGTGTTCTGGACCCGAAGCGGAGTGATCTACCCATGGCCAGGGTGAAGCGCGGGTAAGACCGCGTGGAGGCCCGAACCCACTTAGGTTGAAGACTGAGGGGATGAGCTGTGGGTAGGGGTGAAAGGCCAATCAAACTCCGTGATAGCTGGTTCTCCCCGAAATGCATTTAGGTGCAGCGTTGCGTGTTTCACCACGGAGGTAGAGCTACTGGATGGCCGATGGGCCCCACTAGGTTACTGACGTCAGCCAAACTCCGAATGCCGTGGTGT---ATAGCGTGGCAGTGAGACGGCGGGGGATAAGCTCCGTACGTCGAAAGGGAAACAGCCCAGATCGCCGGCTAAGGCCCCAAAGCGTGTGCTAAGTGGGAAAGGATGTGCAGTCGCAGAGACAACCAGGAGGTTGGCTTAGAAGCAGCCACCCTTGAAAGAGTGCGTAATAGCTCACTGGTCAAGTGATTGTGCGCCGATAATGTAGCGGGGCTCAAGCACACCGCCGAAGCCGCGACA----------------------ACC-----GCA---AGGTTGGGTAGGGGAGCGTCCCTCATTCAGCGAAGCCGCCGGGTGACCG-GTGGTGGAGG-ATGGGGGAGTGAGAATGCAGGCATGAGTAGCGATAAGGCAAGTGAGAACCTTGCCCGCCGAAAGACCAAGGGTTCCTGGGCCAGGCCAGTCCGCCCAGGGTGAGTCGGGACCTAAGGCGAGGCCGACAGGCGTAGTCGATGGACAACGGGTTGATATTCCCGTACCCGTGTGTGGGCGCCCGTGATGAATCAGCGGTACTAACCACCCAAAACCGGATCGATCAC-TCCCCTTCGGGGG-CGTGGAGGTCTG-GGGCTGCGTGGAGCCTTCGCTGGTAGTAGTCAAGCGATGGGGTGACGCAGGAAGGCAGCCGTACCAGTCAGTGGTAATACTGGGGCAAGCCAGTAGGGAGAGCGATAGGCAAATCCGTCGCTCATAA-ATCCTGAGAGGTGACGCATAGCCGATTGAGGCGAATTCGGTGATCCTCTGCTGCCAAGAAAAGCCTCTAGCGAGCACACGCACGGCCCGTACCCCAAACCGACACAGGTGGTCAGGTAGAGAATACCAAGGCGTACGAGATAACTATGGTTAAGGAACTCGGCAAAATGCCCCCGTAACTTCGGGAGAAGGGGGACCGAAATACCGTGAACACCCTTGCGG-TGGGAGCGGGA-TTCGGTCGCAGAAACCAGTGAGAAGCGACTGTTTACTAAAAACACAGGTCCGTGCGAAGTCGCAAGACGATGTATACGGACTGACGCCTGCCCGGTGCTGGAAGGTTAAGAGGACCCGTTAACC-----G-C-AAGGTGAAGCGGAGAATTTAAGCCCCAGTAAACGGCGGTGGTAACTATAACCATCCTAAGGTAGCGAAATTCCTTGTCGGGTAAGTTCCGACCTGCACGAATGGCGTAACGACTTCTCAACTGTCTCAACCATAGACTCGGCGAAATTGCACTACGAGTAAAGATGCTCGTTACGCGCGGCAGGACGAAAAGACCCCGGGACCTTCACTACAACTTGGTATTGGTGTTCGGTACGGTTTGTGTAGGATAGGTGGGAGACTGTGAAACCTCAACGCCAGTTGGGGCGGAGTCGTTGTTGAAATACCACTCTGATCGTATTGGACACCTAACGTCGAACCCTGAATCGGGTTCACGGACAGTGCCTGGCGGGTAGTTTAACTGGGGCGGTTGCCTCCTAAAATGTAACGGAGGCGCCCAAAGGTTCCCTCAACCTGGACGGCAATCAGGTGGCGAGTGTAAGTGCACAAGGGAGCTTGACTGCGAGACCTACAAGTCAAGCAGGGACGAAAGTCGGGACTAGTGATCCGGCACCTCTGAGTGGAAGGGGTGTCGCTCAACGGATAAAAGGTACCCCGGGGATAACAGGCTGATCTTCCCCAAGAGTCCATATCGACGGGATGGTTTGGCACCTCGATGTCGGCTCGTCGCATCCTGGGGCTGGAGCAGGTCCCAAGGGTTGGGCTGTTCGCCCATTAAAGCGGCACGCGAGCTGGGTTTAGAACGTCGTGAGACAGTTCGGTCTCTATCCGCCGCGCGCGTCAGAAGCTTGAGGAAACCTGTCCCTAGTACGAGAGGACCGGGACGGACGAACCTCTAGTGCACCAGTTGTCCCACCAGGGGCACCGCTGGATAGCTACGTTCGGACAGGATAACCGCTGAAAGCATCTAAGCGGGAAACCTTCTCCAAGATCAGGCTTCTCACCCATT-TGGTGGGATAAGGCCCCCCGCAGAACACGGGTTCGATAGGTCAGACCTGGAAGCCTCAGTAATGAGTGAAGGGAACTGGCACTAACCGGCCGAAAACTTACCAAC-TGTTTGGAGAGTTTGATCCTGGCTCAGGACGAACGCTGGCGGCGTGCTTAACACATGCAAGTCGAACGGAAAGGTCTCT---------------TCGGAGACACTCGAGTGGCGAACGGGTGAGTAACACGTGGGCAATCTGCCCTGCACACC-GGGATAAGCCTGGGAAACTGGGTCTAATACCGGATAGGACC-ACTTGGCGCATGCC-TTGTGGTGGAAA--GC----------------TT----TTGCGGTGTGGGATGGGCCCGCGGCCTATCAGCTTGTTGGTGGGGTGACGGCCTACCAAGGCGACGACGGGTAGCCGGCCTGAGAGGGTGTCCGGCCACACTGGGACTGAGATACGGCCCAGACTCCTACGGGAGGCAGCAGTGGGGAATATTGCACAATGGGCGCAAGCCTGATGCAGCGACGCCGCGTGGGGGATGACGGCCTTCGGGTTGTAAACCTCTTTCACCATCGACGAAGGTCCGGG--TTCTCTCGGATTGACGGTAGGTGGAGAAGAAGCACCGGCCAACTACGTGCCAGCAGCCGCGGTAATACGTAGGGTGCGAGCGTTGTCCGGAATTACTGGGCGTAAAGAGCTCGTAGGTGGTTTGTCGCGTTGTTCGTGAAATCTCACGGCTTAACTGTGAGCGTGCGGGCGATACGGGCAGACTAGAGTACTGCAGGGGAGACTGGAATTCCTGGTGTAGCGGTGGAATGCGCAGATATCAGGAGGAACACCGGTGGCGAAGGCGGGTCTCTGGGCAGTAACTGACGCTGAGGAGCGAAAGCGTGGGGAGCGAACAGGATTAGATACCCTGGTAGTCCACGCCGTAAACGGTGGGTACTAGGTGTGGGTTTCCTTCCTT--GGGATCCGTGCCGTAGCTAACGCATTAAGTACCCCGCCTGGGGAGTACGGCCGCAAGGCTAAAACTCAAAGGAATTGACGGGGGCCCGCACAAGCGGCGGAGCATGTGGATTAATTCGATGCAACGCGAAGAACCTTACCTGGGTTTGACATGCACAGGACGCGTCTAGAGATAGGCGTTCCCTTGTGGCCTGTGTGCAGGTGGTGCATGGCTGTCGTCAGCTCGTGTCGTGAGATGTTGGGTTAAGTCCCGCAACGAGCGCAACCCTTGTCTCATGTTGCCAGCGGGTAATGCCGGGGACTCGTGAGAGACTGCCGGGGTCAACTCGGAGGAAGGTGGGGATGACGTCAAGTCATCATGCCCCTTATGTCCAGGGCTTCACACATGCTACAATGGCCGGTACAAAGGGCTGCGATGCCGCGAGGTTAAGCGAATCCTT-TTAAAGCCGGTCTCAGTTCGGATCGGGGTCTGCAACTCGACCCCGTGAAGTCGGAGTCGCTAGTAATCGCAGATCAGCAACGCTGCGGTGAATACGTTCCCGGGCCTTGTACACACCGCCCGTCACGTCATGAAAGTCGGTAACACCCGAAGCCAGTGGCCTAACCC--T--CGGGAGGGAGCTGTCGAAGGTGGGATCGGCGATTGGGACGAAGTCGTAACAAGGTAGCCGTACCGGAAGGTGCGGCTGGATCACCTCCTTT
>NZ_CP018019_M_avium 4764
TAAGTGTTTAAGGGCGCATGGTGGATGCCTTGGCATCGAGAGCCGATGAAGGACGTGGGAGGCTGCGATATGCCTCGGGGAGCTGTCAACCGAGCATTGATCCGAGGATTTCCGAATGGGGAAACCCAGCACGAGTGATGTCGTGTTACCCGTATCTGAATATATAGGGTGC-GGGAGGT-AACGCGGGGAAGTGAAACATCTCAGTACCCGTAGGAGAAGAAAACAAT-TGTGATTCCGTCAGTAGTGGCGAGCGAACGCGGAACA-GGCTAAACCGCATGCATGGACAACCGGGTAGGGGTTGTGTGTGCGGGGTTGTGGGATTGATATGTCTCAGCTCTACC-TGGCTGAGGGGTAGTCAGAAAGTGTCGTGGTTAGCGGAAGTGG-CCTGGGACGGCCCGCCGTAGACGGTGAGAGCCCGGTACGCGAAAACCCGGCACCTGCCTTATAT-CAA-CACCCGAGTAGCAGCGGGCCCGTGGAATCTGCTGTGAATCTGCCGGGACCACCCGGTAAGCCTAAATACTTCTCGATGACCGATAGCGGATTAGTACCGTGAGGGAATGGTGAAAAGTACCCCGGGAGGGGAGTGAAATAGTACCTGAAACCGTGTGCCTACAATCCGTCAGAGCCTCCTC---------------GTGGGGTGATGGCGTGCCTTTTGAAGAATGAGCCTGCGAGTCAGGGACACGTCGCGAGGTTAACCCG-TGCGGGGTAGCCGCAGCGAAAGCGAGTCTGAATAGGGCGCATCCCC-----------TTTGGGGTGTAGTGGCGTGTTCTGGACCCGAAGCGGAGTGATCTACCCATGGCCAGGGTGAAGCGCGGGTAAGACCGCGTGGAGGCCCGAACCCACTTAGGTTGAAGACTGAGGGGATGAGCTGTGGGTAGGGGTGAAAGGCCAATCAAACTCCGTGATAGCTGGTTCTCCCCGAAATGCATTTAGGTGCAGCGTTGCGTGGTTCACCACGGAGGTAGAGCTACTGGATGGCCGATGGGCCCTACTAGGTTACTGACGTCAGCCAAACTCCGAATGCCGTGGTGT---AAAGCGTGGCAGTGAGACGGCGGGGGATAAGCTCCGTACGTCGAAAGGGAAACAGCCCAGATCGCCGGCTAAGGCCCCTAAGCGTGTGCTAAGTGGAAAAGGATGTGTAGTCGCAGAGACAACCAGGAGGTTGGCTTAGAAGCAGCCACCCTTGAAAGAGTGCGTAATAGCTCACTGGTCAAGTGATTATGCGCCGATAATGTAGCGGGGCTCAAGCACACCGCCGAAGCCGCGGCACATTCATCTT-----------TACG-----GTG---GATGTGGGTAGGGGAGCGTCCCCCATTCAGCGAAGCCTCCGGGTGACCG-GTGGTGGAGG-GTGGGGGAGTGAGAATGCAGGCATGAGTAGCGATAAGGCAAGTGAGAACCTTGCCCGCCGTAAGACCAAGGGTTCCTGGGCCAGGCCAGTCCGCCCAGGGTGAGTCGGGACCTAAGGCGAGGCCGACAGGCGTAGTCGATGGACAACGGGTTGATATTCCCGTACCCGTGTATGGGCGTCCCTGATGAATCAGCGGTACTAACCACCCAAAACCGGATCGACCAT-TCCCCTTCGGGGG-CGTGGCGATTCG-GGGCTGCGTGGGACCTTCGCTGGTAGTAGTCAAGCAATGGGGTGACGCAGGAAGGCAGCCGTACCAGTCAGTGGTAATACTGGGGCAAGCCCGTAGGGAGAGCGATAGGCAAATCCGTCGCTCACTA-ATCCTGAGAGGTGATGCATAGCCGGTTGAGGCGAATTCGGTGATCCTCTGCTGCCAAGAAAAGCCTCTAGCGAGCACATACACGGCCCGTACCCCAAACCAACACAGGTGGTCAGGTAGAGAATACCAAGGCGTACGAGATAACTATGGTTAAGGAACTCGGCAAAATGCCCCCGTAACTTCGGGAGAAGGGGGGCCGGAATACCGTGAACACCCTTGCGG-TGGGAGCGGGA-TTCGGCCGCAGAAACCAGTGGGTAGCGACTGTTTACTAAAAACACAGGTCCGTGCGAAGTCGCAAGACGATGTATACGGACTGACGCCTGCCCGGTGCTGGAAGGTTAAGAGGACCCGTTAACCC---GT-A-AGGGTGAAGCGGAGAATTTAAGCCCCAGTAAACGGCGGTGGTAACTATAACCATCCTAAGGTAGCGAAATTCCTTGTCGGGTAAGTTCCGACCTGCACGAATGGCGTAACGACTTCCCAACTGTCTCAACCATAGACTCGGCGAAATTGCACTACGAGTAAAGATGCTCGTTACGCGCGGCAGGACGAAAAGACCCCGGGACCTTCACTACAACTTGGTATTGGTGTTCGGTACGGTTTGTGTAGGATAGGTGGGAGACTTTGAAGCACAGACGCCAGTTTGTGTGGAGTCGTTGTTGAAATACCACTCTGATCGTATTGGACACCTAACGTCGAACCCT-TATCGGGTTCACGGACAGTGCCTGGCGGGTAGTTTAACTGGGGCGGTTGCCTCCTAAAATGTAACGGAGGCGCCCAAAGGTTCCCTCAACCTGGACGGCAATCAGGTGGCGAGTGTAAGTGCACAAGGGAGCTTGACTGCGAGACTTACAAGTCAAGCAGGGACGAAAGTCGGGACTAGTGATCCGGCACCCCCGAGTGGAAGGGGTGTCGCTCAACGGATAAAAGGTACCCCGGGGATAACAGGCTGATCTTCCCCAAGAGTCCATATCGACGGGATGGTTTGGCACCTCGATGTCGGCTCGTCGCATCCTGGGGCTGGAGCAGGTCCCAAGGGTTGGGCTGTTCGCCCATTAAAGCGGCACGCGAGCTGGGTTTAGAACGTCGTGAGACAGTTCGGTCTCTATCCGCCGCGCGCGTCAGAAACTTGAGGAAACCTGTCCCTAGTACGAGAGGACCGGGACGGACGAACCTCTGGTATACCAGTTGTCCCACCAGGGGCACGGCTGGATAGCCACGTTCGGACAGGATAACCGCTGAAAGCATCTAAGCGGGAAACCTTCTCCAAGATCAGGTTTCTCACCCTTT-TAGAGGGATAAGGCCCCCCGCAGACCACGGGATTGATAGGCCAGACCTGGAAG-CTCAGTAATGAGTGCAGGGAACTGGCACTAACCGGCCGAAAACTTACCAAC-TGTTTGGAGAGTTTGATCCTGGCTCAGGACGAACGCTGGCGGCGTGCTTAACACATGCAAGTCGAACGGAAAGGCCTCT---------------TCGGAGGTACTCGAGTGGCGAACGGGTGAGTAACACGTGGGCAATCTGCCCTGCACTTC-GGGATAAGCCTGGGAAACTGGGTCTAATACCGGATAGGACC-TCAAGACGCATGTC-TTCTGGTGGAAA--GC----------------TT----TTGCGGTGTGGGATGGGCCCGCGGCCTATCAGCTTGTTGGTGGGGTGACGGCCTACCAAGGCGACGACGGGTAGCCGGCCTGAGAGGGTGTCCGGCCACACTGGGACTGAGATACGGCCCAGACTCCTACGGGAGGCAGCAGTGGGGAATATTGCACAATGGGCGCAAGCCTGATGCAGCGACGCCGCGTGGGGGATGACGGCCTTCGGGTTGTAAACCTCTTTCACCATCGACGAAGGTCCGGG--TTTTCTCGGATTGACGGTAGGTGGAGAAGAAGCACCGGCCAACTACGTGCCAGCAGCCGCGGTAATACGTAGGGTGCGAGCGTTGTCCGGAATTACTGGGCGTAAAGAGCTCGTAGGTGGTTTGTCGCGTTGTTCGTGAAATCTCACGGCTTAACTGTGAGCGTGCGGGCGATACGGGCAGACTAGAGTACTGCAGGGGAGACTGGAATTCCTGGTGTAGCGGTGGAATGCGCAGATATCAGGAGGAACACCGGTGGCGAAGGCGGGTCTCTGGGCAGTAACTGACGCTGAGGAGCGAAAGCGTGGGGAGCGAACAGGATTAGATACCCTGGTAGTCCACGCCGTAAACGGTGGGTACTAGGTGTGGGTTTCCTTCCTT--GGGATCCGTGCCGTAGCTAACGCATTAAGTACCCCGCCTGGGGAGTACGGCCGCAAGGCTAAAACTCAAAGGAATTGACGGGGGCCCGCACAAGCGGCGGAGCATGTGGATTAATTCGATGCAACGCGAAGAACCTTACCTGGGTTTGACATGCACAGGACGCGTCTAGAGATAGGCGTTCCCTTGTGGCCTGTGTGCAGGTGGTGCATGGCTGTCGTCAGCTCGTGTCGTGAGATGTTGGGTTAAGTCCCGCAACGAGCGCAACCCTTGTCTCATGTTGCCAGCGGGTAATGCCGGGGACTCGTGAGAGACTGCCGGGGTCAACTCGGAGGAAGGTGGGGATGACGTCAAGTCATCATGCCCCTTATGTCCAGGGCTTCACACATGCTACAATGGCCGGTACAAAGGGCTGCGATGCCGTAAGGTTAAGCGAATCCTT-TTAAAGCCGGTCTCAGTTCGGATTGGGGTCTGCAACTCGACCCCATGAAGTCGGAGTCGCTAGTAATCGCAGATCAGCAACGCTGCGGTGAATACGTTCCCGGGCCTTGTACACACCGCCCGTCACGTCATGAAAGTCGGTAACACCCGAAGCCAGTGGCCTAACCCTTT--TGGGAGGGAGCTGTCGAAGGTGGGATCGGCGATTGGGACGAAGTCGTAACAAGGTAGCCGTACCGGAAGGTGCGGCTGGATCACCTCCTTT
>NZ_CP092488_M_paraterrae 4764
TAAGTGTTTAAGGGCACATGGTGGATGCCTTGGCATCAGGAGCCGATGAAGGACGTGGGAGGCTGCGATATGCCTCGGGGAGCTGTCAACCGAGCGTGGATCCGAGGATGTCCGAATGGGGAAACCCGGCACGAGTGATGTCGTGTCACCTGTATCTGAATACATAGGGTGC-AGGGGGG-AACGCGGGGAAGTGAAACATCTCAGTACCCGTAGGAAAAGAAAACAAT-AGTGATTCCGTGAGTAGTGGCGAGCGAAAGCGGAGGATGGCTAAACCGTGCGCATGTGATACCCGGCGGGGGTTGTGTGTGTGGTGTTGTGGGGTTTGTGT-TCTGTGGTCCGCC-GATCGCAGCATCAGTAGTGGCGT------GTTAGTCGAAGTGG-CCTGGGATGGTCTGCCGTAGACGGTGAGAGCCCGGTAGGTGAAAACATGTTGCCTGGTGT-CGC-AAA-TACCCGAGTAGCAGCGGGCCCGTGGAATCTGCTGTGAATCTGCCGAGACCACTCGGTAAGCCTGAATACTTCCTGATGACCGATAGCGGATGAGTACCGTGAGGGAATGGTGAAAAGTACCCCGGGAGGGGAGTGAAAGAGTACCTGAAACCGTGTGCCTACAAGCCGTCAGAGCCTTCCC-TTT--------TGGGTGGGGTGATGGCGTGCCTTTTGAAGAATGAGCCTGCGAGTCAGGGACATGTCGCGAGGTTAACCCG-GGTGGGGTAGCCGCAGCGAAAGCGAGTCTGAATAGGGCGTATCCACCGTT-------GTGGTGGTGTAGTGGTGTGTTCTGGACCCGAAGCGGAGTGATCTACCCATGGCCAGGGTGAAGCGCGAGTAAGACCGCGTGGAGGCCCGAACCCACTTAGGTTGAAGACTGAGGGGATGAGTTGTGGGTAGGGGTGAAAGGCCAATCAAACTCCGTGATAGCTGGTTCTCCCCGAAATGCATTTAGGTGCAGCGTTGCGTGTTTCTTGCCGGAGGTAGAGCTACTGGATGGCCGATGGGCCCTACTAGGTTACTGACGTCAGCCAAACTCCGAATGCCGGTAAGTC--AAAGCGTGGCAGTGAGACGGCGGGGGATAAGCTCCGTGCGTCGAGAGGGAAACAGCCCAGATCGCCGGCTAAGGCCCCTAAGCGTGTGCTAAGTGGAAAAGGATGTGCAGTCGCATAGACAACCAGGAGGTTGGCTTAGAAGCAGCCACCCTTGAAAGAGTGCGTAATAGCTCACTGGTCAAGTGATTGTGCGCCGATAATGTAGCGGGGCTCAAGCACACCGCCGAAGCCGCGGCA----------------------ACGTATTTAT----ACGTTGGGTAGGGGAGCGTCCTGCATCCAGTGAAGCCACCGAGTGATCGAGTGGTGGAGG-GTGTGGGAGTGAGAATGCAGGCATGAGTAGCGATAAGGCAAGTGAGAACCTTGCCCGCCGAAAGACCAAGGGTTCCTGGGCCAGGCCAGTCCGCCCAGGGTGAGTCGGGACCTAAGGCGAGGCCGACAGGCGTAGTCGATGGACAACGGGTTGATATTCCCGTACCCGTGTGTGCGCGCCCATGACGAATCAGCGGTACTAACCACCCAAATCCCGGATCATCGG-CGACCTTCGGGTC-AACGAGTTCTGG-GGGCTGCGTGGGATCTTCGCTGGTAGTAGTCAAGCGATGGGGTGACGCAGGAAGGTAGCCGTACCAGTCAGTGGTAATACTGGGGCAAGCCGGTAGGAAGACATTCAGGTAAATCCGGGTGTCACAT-ATTCCGAGAGGTGATGCATAACCGGATGAGGTGAATTCGGTGATCCTATGCTGCCGAGAAAAGCCTCTAGCGAGCTCACACACGGCCCGTACCCCAAACCAACACAGGTGGTCAGGTAGAGAATACCAAGGCGTACGAGAGAACTATGGTTAAGGAACTCGGCAAAATACCCCCGTAACTTCGGGAGAAGGGGGGCCCACACACCGTCATGGCCCGTGCGGCCGGCAGCGGGA-GTGGGTCGCAGAAACCAGTGAGAAGCGACTGTTTACTAAAAACACAGGTCCGTGCGAAGTCGCAAGACGATGTATACGGACTGACGCCTGCCCGGTGCTGGAAGGTTAAGAGGACCCGTTAACCCC-TTT-G-GAGGTGAAGCGGAGAATTTAAGCCCCAGTAAACGGCGGTGGTAACTATAACCATCCTAAGGTAGCGAAATTCCTTGTCGGGTAAGTTCCGACCTGCACGAATGGCGTAACGACTTCTCAACTGTCTCAACCATAGACTCGGCGAAATTGCACTACGAGTAAAGATGCTCGTTACGCGCGGCAGGACGAAAAGACCCCGGGACCTTCACTATAGCTTGGTATTGATGTTCGGTACGGTTTGTGTAGGATAGGTGGGAGACTGAGAAACAATTACGCCAGTAATTGCGGAGTCGTTGTTGAAATACCACTCTGATCGTATTGGACCTCTAACCTCGAACCGTATATCCGGTTCAGGAACAGTGCCTGGTGGGTAGTTTAACTGGGGCGGTTGCCTCCCAAAATGTAACGGAGGCGCCCAAAGGTTCCCTCAACCTGGACGGCAATCAGGTGTTGAGTGCAAGTGCACAAGGGAGCTTGACTGCAAGACCTACACGTCAAGCAGGGACGAAAGTCGGGACTAGTGATCCGGCACCCCCGAGTGGAAGGGGTGTCGCTCAACGGATAAAAGGTACCCCGGGGATAACAGGCTGATCTTCCCCAAGAGTCCATATCGACGGGATGGTTTGGCACCTCGATGTCGGCTCGTCGCATCCTGGGGCTGGAGCAGGTCCCAAGGGTTGGGCTGTTCGCCCATTAAAGCGGCACGCGAGCTGGGTTTAGAACGTCGTGAGACAGTTCGGTCTCTATCCGCCGCGCGCGTCAGAAGCTTGAGGAAACCTGTCCCTAGTACGAGAGGACCGGGACGGACGAACCTCTGGTCCACCAGTTGTCCCACCAGGGGCACCGCTGGATAGCCACGTTCGGACAGGATAACCGCTGAAAGCATCTAAGCGGGAAACCCCCTCCAAGACCAGGCTTCTCACCCATT-AAGTGGGATAAGGCCCCCCGCAGACCACGGGATCAATAGACCAGACCTACAAG-CCCAGCAATGAGCTCAGGGAACTGGCACTAACCGGCCGAAAACTTACACAC-TGTTTGGAGAGTTTGATCCTGGCTCAGGACGAACGCTGGCGGCGTGCTTAACACATGCAAGTCGAACGGAAAGGCCCTT---------------TCGGGGGTACTCGAGTGGCGAACGGGTGAGTAACACGTGGGTGATCTGCCCTGCACTTT-GGGATAAGCCTGGGAAACTGGGTCTAATACCGGATAGGACT-ACGGCCTGCATGGG-TTGTGGTGGAAA--GC----------------TT----TTGCGGTGTGGGATGGGCCCGCGGCCTATCAGCTTGTTGGTGGGGTGATGGCCTACCAAGGCGACGACGGGTAGCCGGCCTGAGAGGGTGTCCGGCCACACTGGGACTGAGATACGGCCCAGACTCCTACGGGAGGCAGCAGTGGGGAATATTGCACAATGGGCGCAAGCCTGATGCAGCGACGCCGCGTGGGGGATGACGGCCTTCGGGTTGTAAACCTCTTTCACCATCGGCGAAGCCGGTAGCTTTTGTTGCCGGTGACGGTAGGTGGAGAAGAAGCACCGGCCAACTACGTGCCAGCAGCCGCGGTAATACGTAGGGTGCGAGCGTTGTCCGGAATTACTGGGCGTAAAGAGCTCGTAGGTGGTTTGTCGCGTTGTCCGTGAAATTCCCTGGCTTAACTGGGGGCGTGCGGGCGATACGGGCAGACTGGAGTACTGCAGGGGAGACTGGAATTCCTGGTGTAGCGGTGGAATGCGCAGATATCAGGAGGAACACCGGTGGCGAAGGCGGGTCTCTGGGCAGTAACTGACGCTGAGGAGCGAAAGCGTGGGGAGCGAACAGGATTAGATACCCTGGTAGTCCACGCCGTAAACGGTGGGTACTAGGTGTGGGTTTCCTTCCTT--GGGATCCGTGCCGTAGCTAACGCATTAAGTACCCCGCCTGGGGAGTACGGCCGCAAGGCTAAAACTCAAAGGAATTGACGGGGGCCCGCACAAGCGGCGGAGCATGTGGATTAATTCGATGCAACGCGAAGAACCTTACCTGGGTTTGACATGCACAGGACGCCGGTAGAGATATCGGTTCCCTTGTGGTCTGTGTGCAGGTGGTGCATGGCTGTCGTCAGCTCGTGTCGTGAGATGTTGGGTTAAGTCCCGCAACGAGCGCAACCCTTGTCTCATGTTGCCAGCGCGTTATGGCGGGGACTCGTGAGAGACTGCCGGGGTCAACTCGGAGGAAGGTGGGGATGACGTCAAGTCATCATGCCCCTTATGTCCAGGGCTTCACACATGCTACAATGGCCGGTACAAAGGGCTGCGATGCCGTGAGGCTTAGCGAATCCT--TGAAAGCCGGTCTCAGTTCGGATCGGGGTCTGCAACTCGACCCCGTGAAGTCGGAGTCGCTAGTAATCGCAGATCAGCAACGCTGCGGTGAATACGTTCCCGGGCCTTGTACACACCGCCCGTCACGTCATGAAAGTCGGTAACACCCGAAGCCAGTGGCCTAACCC-TT--GTGGGGGGAGCTGTCGAAGGTGGGATCGGCGATTGGGACGAAGTCGTAACAAGGTAGCCGTACCGGAAGGTGCGGCTGGATCACCTCCTTT
>NZ_CP097320_M_sp_sulfur_cave 4764
TAAGTGTGTTAGGGCGCATGGTGGATGCCTTGGCATCGAGAGCCGATGAAGGACGTGGGAGGCTGCGATATGCCTCGGGGAGCTGTCAACCGAGCGTGGATCCGAGGATGTCCGAATGGGGTAACCCGGCACGAGTGATGTCGTGTCACCCGCCGTTGAATGTATAGGCGGC-GGGGGGG-AACGCGGGGAAGTGAAACATCTCAGTACCCGTAGGAGAAGAAAACAAG-TGTGATTCCGTTAGTAGTGGCGAGCGAACGCGGAGGATGGCTAAACCGCGCGCATGCGATACCCGGCGGGGGTTGTGTGTGCGGTGTTGTGGGGTCTGTGT-TCTCCTTACCGCC-GTGAGGGGCAGCAGTGAGAAAGCGGCGT-GTTAGCCGAAGTGG-CCTGGGATGGTCTGCCGTAGACGGTGAGAGCCCGGTAGGTGAAAACATGTCGTCTGTTGT-CAT-AGA-TACCCGAGTAGCAGCGGGCCCGTGGAATCTGCTGTGAATCTGCCGGGACCACCCGGTAAGCCTGAATACTTCTCGATGACCGATAGCGGATCAGTACCGTGAGGGAATGGTGAAAAGTACCCCGGGAGGGGAGTGAAAGAGTACCTGAAACCGTGTGCCTACAAGCCGTCAGAGCCTTCCC-CTC--------GGGGTGGGGTGATGGCGTGCCTTTTGAAGAATGAGCCTGCGAGTCAGGGACATGTCGCGAGGTTAACCCG-GGTGGGGTAGCCGCAGCGAAAGCGAGTCTGAATAGGGCGTATCCCCCGTG--------TGGGGGTGTAGTGGCGTGTTCTGGACCCGAAGCGGAGTGATCTACCCATGGCCAGGGTGAAGCGCGGGTAAGACCGTGTGGAGGCCCGAACCCACTTAGGTTGAAGACTGAGGGGATGAGTTGTGGGTAGGGGTGAAAGGCCAATCAAACTCCGTGATAGCTGGTTCTCCCCGAAATGCATTTAGGTGCAGCGTTGCATGGTTCTTGCCGGAGGTAGAGCTACTGGATGGCCGATGGGCCCTACTAGGTTACTGACGTCAGCCAAACTCCGAATGCCGGCAAGCC-GACAGTGCGGCAGTGAGACGGCGGGGGATAAGCTCCGTGCGTCGAAAGGGAAACAGCCCAGATCGCCGGCTAAGGCCCCTAAGCGTGTGCTAAGTGGGAAAGGATGTGCAGTCGCGAAGACAACCAGGAGGTTGGCTTAGAAGCAGCCACCCTTGAAAGAGTGCGTAATAGCTCACTGGTCAAGTGATTGTGCGCCGATAATGTAGCGGGGCTCAAGCACACCGCCGAAGCCGCGGCA----------------------ACGGCCTTTGG---TCGTTGGGTAGGGGAGCGTCCTGCATCCGGTGAAGCCGCAGAGTGATCTAGCGGTGGAGG-GTGTGGGAGTGAGAATGCAGGCATGAGTAGCGATAAGGCAAGTGAGAACCTTGCCCGCCGAAAGACCAAGGGTTCCTGGGCCAGGCCAGTCCGCCCAGGGTGAGTCGGGACCTAAGGCGAGGCCGACAGGCGTAGTCGATGGACAACGGGTTGATATTCCCGTACCCGTGTGTGCGCGCCCGTGATGAATCAGCCCTGCTAACCGCCCAAAACCCCGCTGATCGG-ATCCTTTTAGGA--AAAGACGGCGGG-GGGCTGCGCGGGACCCGGGTTGGTAGTAGTCAAGCGATGGGGTGACGCAGGAAGGTAGCCGTACCAGTCAGTGGTAATACTGGGGCAAGCCCGTAGGACGACATCTAGGCAAATCCGGGTGTCATAT--GTCTAAGAGGTGACGCATAGCCGGATGAGGTGAATTCGGTGATCCTCAGCTGCCGAGAAAAGCCTCTAGCGAGCACACACACGGCCCGTACCCCAAACCGACACAGGTGGTCAGGTAGAGAATACCCAGGCGTACGAGAGAACTATGGTTAAGGAACTCGGCAAAATGCCCCCGTAACTTCGGGAGAAGGGGGGCCGGAACGCCGTCAACCCACATGCTGGGGGCAGCGGGA-TCCGGTCGCAGAAACCAGTGAGAAGCGACTGTTTACTAAAAACACAGGTCCGTGCGAAGTCGCAAGACGAGGTATACGGACTGACGCCTGCCCGGTGCTGGAAGGTTAAGAGGACCCGTCAACCCC-GCA-A-GGGGTGAAGCGGAGAATTTAAGCCCCAGTAAACGGCGGTGGTAACTATAACCATCCTAAGGTAGCGAAATTCCTTGTCGGGTAAGTTCCGACCTGCACGAATGGCGTAACGACTTCTCAACTGTCTCAACCATAGACTCGGCGAAATTGCACTACGAGTAAAGATGCTCGTTACGCGCGGCAGGACGAAAAGACCCCGGGACCTTCACTACAACTTGGTATTGATGTTCGATGCGGTTTGTGTAGGATAGGTGGGAGACTGTGAAACAATTACGCCAGTAATTGCGGAGTCGTTGTTGAAATACCACTCTGATCGTATTGGACCTCTAACCTCGAACCGTATATCCGGTTCAGGAACAGTGCCTGGCGGGTAGTTTAACTGGGGCGGTTGCCTCCCAAAATGTAACGGAGGCGCCCAAAGGTTCCCTCAACCTGGACGGCAATCAGGTGTCGAGTGCAAGTGCACAAGGGAGCTTGACTGCAAGACCCACACGTCAAGCAGGGACGAAAGTCGGGACTAGTGATCCGGCACCCCCGAGTGGAAGGGGTGTCGCTCAACGGATAAAAGGTACCCCGGGGATAACAGGCTGATCTTCCCCAAGAGTCCATATCGACGGGATGGTTTGGCACCTCGATGTCGGCTCGTCGCATCCTGGGGCTGGAGCAGGTCCCAAGGGTTGGGCTGTTCGCCCATTAAAGCGGCACGCGAGCTGGGTTTAGAACGTCGTGAGACAGTTCGGTCTCTATCCGCCGCGCGCGTCAGAAGCTTGAGGAAACCTGTCCCTAGTACGAGAGGACCGGGACGGACGAACCTCTAGTCCACCAGTTGTCCCACCAGGGGCACCGCTGGATAGCCACGTTCGGACAGGATAACCGCTGAAAGCATCTAAGCGGGAAACCTTCTCCAAGACCAGGCTTCTCACCCATCCAAGTGGGATAAGGCCCCCCGCAGACCACGGGATCAATAGACCAGACCTACACA-CCCCGCAAGGGGCGCAGGGAACTGGCACTAACCGGCCGAAAACTTACCCAC-TGTTTGGAGAGTTTGATCCTGGCTCAGGACGAACGCTGGCGGCGTGCTTAACACATGCAAGTCGAACGGAAAGGCCCTT---------------TCGGGGGTGCTCGAGTGGCGAACGGGTGAGTAACACGTGGGTGATCTGCCCTGCACTTC-GGGATAAGCTTGGGAAACTGGGTCTAATACCGGATAGGACC-ATGGCATGCATGTG-CTGTGGTGGAAA--GTGCGGTGTGTAATAGCACT----GTGCGGTGTGGGATGGGCCCGCGGCCTATCAGCTTGTTGGTGGGGTGATGGCCTACCAAGGCGACGACGGGTAGCCGGCCTGAGAGGGTGTCCGGCCACACTGGGACTGAGATACGGCCCAGACTCCTACGGGAGGCAGCAGTGGGGAATATTGCACAATGGGCGCAAGCCTGATGCAGCGACGCCGCGTGGGGGATGACGGCCTTCGGGTTGTAAACCTCTTTCACCATCGACGAAGGCCCGGT--GTTTGCCGGGTTGACGGTAGGTGGAGAAGAAGCACCGGCCAACTACGTGCCAGCAGCCGCGGTAATACGTAGGGTGCGAGCGTTGTCCGGAATTACTGGGCGTAAAGAGCTCGTAGGTGGTTTGTCGCGTTGTTCGTGAAATCTCACGGCTTAACTGTGAGCGTGCGGGCGATACGGGCAGACTGGAGTACTGCAGGGGAGACTGGAATTCCTGGTGTAGCGGTGGAATGCGCAGATATCAGGAGGAACACCGGTGGCGAAGGCGGGTCTCTGGGCAGTAACTGACGCTGAGGAGCGAAAGCGTGGGGAGCGAACAGGATTAGATACCCTGGTAGTCCACGCCGTAAACGGTGGGTACTAGGTGTGGGTTTCCTTCCTT--GGGATCCGTGCCGTAGCTAACGCATTAAGTACCCCGCCTGGGGAGTACGGCCGCAAGGCTAAAACTCAAAGGAATTGACGGGGGCCCGCACAAGCGGCGGAGCATGTGGATTAATTCGATGCAACGCGAAGAACCTTACCTGGGTTTGACATGCACAGGACGCATCCAGAGATGGGTGTTCCCTTGTGGCCTGTGTGCAGGTGGTGCATGGCTGTCGTCAGCTCGTGTCGTGAGATGTTGGGTTAAGTCCCGCAACGAGCGCAACCCTTGTCTCATGTTGCCAGCGCGTGATGGCGGGGACTCGTGAGAGACTGCCGGGGTCAACTCGGAGGAAGGTGGGGATGACGTCAAGTCATCATGCCCCTTATGTCCAGGGCTTCACACATGCTACAATGGCCGGTACAAAGGGCTGCGATGCCGTGAGGTTAAGCGAATCCT--TTAAAGCCGGTCTCAGTTCGGATCGGGGTCTGCAACTCGACCCCGTGAAGTCGGAGTCGCTAGTAATCGCAGATCAGCAACGCTGCGGTGAATACGTTCCCGGGCCTTGTACACACCGCCCGTCACGTCATGAAAGTCGGTAACACCCGAAGCCAGTGGCCTAACCC-TT-GCGGGGGGGAGCTGTCGAAGGTGGGATCGGCGATTGGGACGAAGTCGTAACAAGGTAGCCGTACCGGAAGGTGCGGCTGGATCACCTCCTTT
>NZ_LR130759_M_basiliense 4764
TAAGTGTCTAAGGGCGCATGGTGGATGCCTTGGCATCGAGAGCCGATGAAGGACGTGGGAGGCTGCGATATGCCTCGGGGAGCTGTCAACCGAGCGTGGATCCGAGGATTTCCGAATGGGGAAACCCAACACGAGTTATGTCGTGTTACCCGTGCCTGAATATATAGGGTAC-GGGAGGG-AACGCGGGGAAGTGAAACATCTCAGTACCCGTAGGAGAAGAAAACAAT-TGTGATTCCGTAAGTAGTGGCGAGCGAACGCGGAAAATGGCTAAACCGCACGCATGGGTAACCGAGTAGGGGTTGTGTGTGCGGGGTTGTGGGATTGATATGTCTCAGCTCTACT-CGGCTGAGGGGCAGTCAGAAAGTGTCGTGGTTAACGGAAGTGG-CCTGGGATGGTCTGCCGTAGACGGTGAGAGCCCGGTACGTGAAAACCCGGCACCTGCCTTATAT-CAA-CTCCCGAGTAGCAGCGGGCCCGTGGAATCTGCTGTGAATCTGCCGGGACCACCCGGTAAGCCTAAATACTTCTCGATGACCGATAGCGGATTAGTACCGTGAGGGAATGGTGAAAAGTACCCCGGGAGGGGAGTGAAAGAGTACCTGAAACCGTGTGCCTACAATCCGTCAGAGCCTCCTT---------------GTGGGGTGATGGCGTGCCTTTTGAAGAATGAGCCTGCGAGTCAGGGACATGTCGCGAGGTTAACCCG-TGTGGGGTAGCCGCAGCGAAAGCGAGTCTGAATAGGGCGTATCCCC----------GTAAGGGGTGTAGTGGCATGTTCTGGACCCGAAGCGGAGTGATCTACCCATGGCCAGGGTGAAGCGCGGGTAAGACCGCGTGGAGGCCCGAACCCACTTAGGTTGAAGACTGAGGGGATGAGCTGTGGGTAGGGGTGAAAGGCCAATCAAACTCCGTGATAGCTGGTTCTCCCCGAAATGCATTTAGGTGCAGCGTTGCGTGTTTCACCACGGAGGTAGAGCTACTGGATGGCCGATGGGCCCTACTAGGTTACTGACGTCAGCCAAACTCCGAATGCCGTGGTGT---ATAGCGTGGCAGTGAGACGGCGGGGGATAAGCTCCGTACGTCGAAAGGGAAACAGCCCAGATCGCCGGCTAAGGCCCCAAAGCGTGTGCTAAGTGGAAAAGGATGTGCAGTCGCAAAGACAACCAGGAGGTTGGCTTAGAAGCAGCCACCCTTGAAAGAGTGCGTAATAGCTCACTGGTCAAGTGATTGTGCGCCGATAATGTAGCGGGGCTCAAGCACACCGCCGAAGCCGCGACA----------------------ACC-----GCA---AGGTTGGGTAGGGGAGCGTCCCTCATTCAGCGAAGCCGCCGGGTGACCG-GCGGTGGAGG-ATGGGGGAGTGAGAATGCAGGCATGAGTAGCGATAAGGCAAGTGAGAACCTTGCCCGCCGAAAGACCAAGGGTTCCTGGGCCAGGCCAGTCCGCCCAGGGTGAGTCGGGACCTAAGGCGAGGCCGACAGGCGTAGTCGATGGACAACGGGTTGATATTCCCGTACCCGTGTGTGAGCGCCCGTGATGAATCAGCGGTACTAACCACCCAAAACCGGATCGATCAT-TCCCCTTCGGGGG-CGTGGAGTTTCG-GGGCTGCGTGGAACCTTCGCTGGTAGTAGTCAAGCGATGGGGTGACGCAGGAAGGCAGCCGTACCAGTCAGTGGTAATACTGGGGCAAACCTGTAGGGAGAGCGATAGGCAAATCCGTCGCTCACTA-ATCCTGAGAGGTGATGCATAGCCGATTGAGGCGAATTCGGTCATCCTCTGCTGCCAAGAAAAGCCTCTAGCGAGCACACATACGGCCCGTACCCCAAACCGACACAGGTGGTCAGGTAGAGAATACCAAGGCGTACGAGATAACTATGGTTAAGGAACTCGGCAAAATGCCCCCGTAACTTCGGGAGAAGGGGGACCGGAATACCGTGAACACCCTTGCGG-TGGGAGCGGGA-TTCGGTCGCAGAAACCAGTGAGGAGCGACTGTTTACTAAAAACACAGGTCCGTGCGAAGTCGCAAGACGATGTATACGGACTGACGCCTGCCCGGTGCTGGAAGGTTAAGAGGACCCGTTAACCC---GC-A-AGGGTGAAGCGGAGAATTTAAGCCCCAGTAAACGGCGGTGGTAACTATAACCATCCTAAGGTAGCGAAATTCCTTGTCGGGTAAGTTCCGACCTGCACGAATGGCGTAACGACTTCTCAACTGTCTCAACCATAGACTCGGCGAAATTGCACTACGAGTAAAGATGCTCGTTACGCGCGGCAGGACGAAAAGACCCCGGGACCTTCACTACAACTTGGTATTGGTGTTCGGTACGGTTTGTGTAGGATAGGTGGGAGACTGTGAAACTCCAACGCTAGTTGGGGCGGAGTCGTTGTTGAAATACCACTCTGATCGTATTGGGCACCTAACCTCGAACCCTGAATCGGGTTCAGGGACAGTGCCTGGCGGGTAGTTTAACTGGGGCGGTTGCCTCCTAAAATGTAACGGAGGCGCCCAAAGGTTCCCTCAACCTGGACGGCAATCAGGTGACGAGTGTAAGTGCACAAGGGAGCTTGACTGCGAGACTTACAAGTCAAGCAGGGACGAAAGTCGGGACTAGTGATCCGGCACCTCTGAGTGGAAGGGGTGTCGCTCAACGGATAAAAGGTACCCCGGGGATAACAGGCTGATCTTCCCCAAGAGTCCATATCGACGGGATGGTTTGGCACCTCGATGTCGGCTCGTCGCATCCTGGGGCTGGAGCAGGTCCCAAGGGTTGGGCTGTTCGCCCATTAAAGCGGCACGCGAGCTGGGTTTAGAACGTCGTGAGACAGTTCGGTCTCTATCCGCCGCGCGCGTCAGAAACCTGAGGAAACCTGTCCCTAGTACGAGAGGACCGGGACGGACGAACCTCTGGTACACCAGTTGTCCCACCAGGGGCACCGCTGGATAGCCACGTTCGGACAGGATAACCGCTGAAAGCATCTAAGCGGGAAACCTTCTCCAAGATCAGGTTTCTCACCCACT-AGGTGGGATAAGGCCCCCCGCAGAACACGGGTTCGATAGGTCAGACCTGGAAG-CTCAGTAATGAGTGAAGGGAACTGGCACTAACCGGCCGAAAACTTACCAAC-TGTTTGGAGAGTTTGATCCTGGCTCAGGACGAACGCTGGCGGCGTGCTTAACACATGCAAGTCGAACGGAAAGGTCTCT---------------TCGGAGATACTCGAGTGGCGAACGGGTGAGTAACACGTGGGCGATCTGCCCTGCACTTC-GGGATAAGCCTGGGAAACTGGGTCTAATACCGGATAGGACC-ACGGGATTCATGTC-CTGTGGTGGAAA--GC----------------TT----TTGCGGTGTGGGATGGGCCCGCGGCCTATCAGCTTGTTGGTGGGGTAACGGCCTACCAAGGCGACGACGGGTAGCCGGCCTGAGAGGGTGTCCGGCCACACTGGGACTGAGATACGGCCCAGACTCCTACGGGAGGCAGCAGTGGGGAATATTGCACAATGGGCGCAAGCCTGATGCAGCGACGCCGCGTGGGGGATGACGGCCTTCGGGTTGTAAACCTCTTTCACCATCGACGAAGGTCCGG----TTTCCCGGATTGACGGTAGGTGGAGAAGAAGCACCGGCCAACTACGTGCCAGCAGCCGCGGTAATACGTAGGGTGCGAGCGTTGTCCGGAATTACTGGGCGTAAAGAGCTCGTAGGTGGTTTGTCGCGTTGTTCGTGAAATCTCACGGCTTAACTGTGAGCGTGCGGGCGATACGGGCAGACTAGAGTACTGCAGGGGAGACTGGAATTCCTGGTGTAGCGGTGGAATGCGCAGATATCAGGAGGAACACCGGTGGCGAAGGCGGGTCTCTGGGCAGTAACTGACGCTGAGGAGCGAAAGCGTGGGGAGCGAACAGGATTAGATACCCTGGTAGTCCACGCCGTAAACGGTGGGTACTAGGTGTGGGTTTCCTTCCTT--GGGATCCGTGCCGTAGCTAACGCATTAAGTACCCCGCCTGGGGAGTACGGCCGCAAGGCTAAAACTCAAAGGAATTGACGGGGGCCCGCACAAGCGGCGGAGCATGTGGATTAATTCGATGCAACGCGAAGAACCTTACCTGGGTTTGACATGCACAGGACGCGTCTAGAGATAGGCGTTCCCTTGTGGCCTGTGTGCAGGTGGTGCATGGCTGTCGTCAGCTCGTGTCGTGAGATGTTGGGTTAAGTCCCGCAACGAGCGCAACCCTTGTCTCATGTTGCCAGCACGTAATGGTGGGGACTCGTGAGAGACTGCCGGGGTCAACTCGGAGGAAGGTGGGGATGACGTCAAGTCATCATGCCCCTTATGTCCAGGGCTTCACACATGCTACAATGGCCGGTACAAAGGGCTGCGATGCCGCGAGGTTAAGCGAATCCTT-TTAAAGCCGGTCTCAGTTCGGATCGGGGTCTGCAACTCGACCCCGTGAAGTCGGAGTCGCTAGTAATCGCAGATCAGCAACGCTGCGGTGAATACGTTCCCGGGCCTTGTACACACCGCCCGTCACGTCATGAAAGTCGGTAACACCCGAAGCCAGTGGCCTAACCC-TT--TGGGAGGGAGCTGTCGAAGGTGGGATCGGCGATTGGGACGAAGTCGTAACAAGGTAGCCGTACCGGAAGGTGCGGCTGGATCACCTCCTTT
