# Supplementary material for: Horizontal Gene Transfer and Drug Resistance Involving Mycobacterium tuberculosis
Source: Antibiotics (Basel). 2023 Aug 25;12(9):1367. doi: 10.3390/antibiotics12091367 (PMC10526031; doi:10.3390/antibiotics12091367)
Supplement: Supplementary file 1 [file antibiotics-12-01367-s001.zip › RPS43.FAS]

>NC_022663_M_kansasii 9741
ATGCCGAGTCCCGCCGTCACCTCGCCGCAAGTAGCCGTCAACGACATTGGCACCAGCGAGGATTTTCTAGCCGCAATAGACAAAACGATCAAGTACTTCAACGATGGCGACATCGTCGAGGGAACCATCGTCAAAGTGGACCGGGACGAGGTTCTCCTCGACATCGGCTACAAGACTGAAGGGGTCATCCCCGCCCGCGAGCTCTCCATCAAACACGACGTCGACCCCAACGAGGTCGTTTCCGTCGGTGACGAGGTCGAGGCCCTGGTGCTCACCAAGGAGGACAAAGAGGGCCGGCTGATCCTGTCGAAGAAGCGCGCGCAGTACGAGCGCGCCTGGGGCACCATCGAGGCGCTCAAGGAGAAGGACGAGGCCGTCAAGGGCACCGTCATCGAGGTCGTCAAGGGCGGCCTGATCCTCGACATCGGGCTGCGCGGCTTCCTGCCCGCCTCGCTGGTCGAGATGCGCCGGGTCCGCGACCTACAGCCGTACATCGGCAAGGAGATCGAAGCCAAGATCATCGAGCTGGACAAGAACCGCAACAACGTGGTGCTGTCCCGGCGGGCCTGGCTGGAGCAGACCCAGTCCGAGGTCCGCAGCGAGTTCTTGAACCAACTGCAGAAGGGCACCATTCGCAAGGGTGTGGTCTCCTCCATCGTCAACTTCGGCGCCTTCGTCGACCTGGGCGGTGTGGACGGTCTGGTGCACGTCTCCGAGCTGTCCTGGAAGCACATCGACCACCCGTCCGAGGTGGTTCAGGTGGGCGACGAGGTCACCGTCGAGGTGCTCGACGTGGATATGGACCGCGAGCGGGTTTCGTTGTCGCTGAAGGCAACTCAGGAAGACCCGTGGCGCCACTTCGCCCGCACCCACGCCATCGGCCAGATCGTGCCGGGCAAGGTCACCAAGCTGGTGCCGTTCGGTGCGTTCGTCCGCGTCGAGGAGGGCATCGAAGGCCTGGTGCACATCTCCGAGCTGGCCGAGCGCCACGTCGAGGTGCCCGACCAGGTGGTTGCCGTCGGCGACGACGCGATGGTCAAGGTCATCGACATCGACCTGGAGCGCCGCCGGATTTCCTTGTCGCTCAAGCAGGCCAACGAGGACTACACCGAGGAGTTCGACCCGGCGAAGTACGGCATGGCCGACAGCTACGACGAGCAGGGCAACTACATCTTCCCCGAGGGCTTCGACGCCGAAACCAACGAGTGGATGGAAGGTTTCGACGCCCAGCGCAACGAGTGGGAAGCCCGCTACGCCGAGGCCGAGCGGCGGCACAAGATGCACACCGCGCAGATGGAGAAATTTGCCGCGGCCGAGGCGGCCGGACAC------------GGCGGTGGCGAG---CAGCCCTCGGGCAGC---CAGGCGTCGACGGAGAAGGCCGCGGGTGGGTCGCTGGCCAGCGACGCCCAGCTGGCGGCGCTGCGGGAAAAACTCGCCGGCAAC---GCTTAAATGGCCGTAGTCACCATGAAGCAGCTGCTTGACAGCGGCACCCACTTCGGGCATCAGACCCGTCGCTGGAACCCCAAGATGAAGCGGTTCATCTTCACCGACCGCAACGGCATCTACATCATCGACCTGCAGCAGACCCTGACGTTCATCGACAAGGCGTACGAGTTCGTCAAAGAGACCGTCGCACACGGCGGCACGGTGCTGTTTGTCGGCACCAAGAAGCAGGCGCAGGAGTCCGTCGCCGCCGAAGCCACTCGCGTCGGCATGCCGTACGTCAACCAGCGCTGGCTGGGCGGCATGCTCACCAACTTCTCCACGGTGCACAAGCGGCTGCAGCGCCTCAAGGAACTCGAGGCGATGGAGCAGACCGGCGGCTTCGAGGGCCGCACCAAGAAGGAAATCCTGGGCCTGACCCGGGAGAAGAACAAGCTGGAGCGGTCCCTCGGCGGTATCCGCGACATGTCCAAGGTGCCGTCGGCGATCTGGGTCGTCGACACCAACAAGGAACACATCGCCGTCGGTGAGGCCCGCAAACTGGGCATCCCGGTGATCGCGATCCTGGACACCAACTGCGACCCCGACGAGGTCGACTATCCGATCCCGGGCAACGACGACGCGATCCGTTCGGCCGCGCTGCTGACCAAGGTGATCGCCTCCGCGGTGGCCGAGGGCCTGCAAGCGCGCGCCGGGCTGGGC------CGCGGCGACGGCAAGCCGGAG---------GCCGAAACCGCCGAGCCGCTGGCCGAATGGGAGCAGGAGCTGCTGGCGGCGGCGACAACTCCGGTGACGGCCGGG------------------------------------GCTGGCGACCCGACGGCCGAAACCCCCACCGAATCAACCACT---------GACCCCTCATAGGTGGGCCAGAAGATCAATCCGCACGGCTTCCGGCTGGGCATCACCACCGACTGGAAGTCGCGCTGGTACGCCGACAAGCAGTACGCCGAGTACGTCAAGGAGGACGTCGCGATCCGCCGGTTGCTGTCGAGCGGCCTGGAGCGCGCGGGTATCGCCGACGTGGAGATCGAGCGGACCCGCGATCGGGTGCGGGTGGATATTCACACCGCGCGCCCGGGGATCGTCATCGGCCGCCGGGGCACCGAGGCGGACCGCATCCGTGCGGACCTGGAAAAGCTGACCGGCAAGCAGGTTCAGCTCAACATCCTCGAAGTGAAAAACCCCGAGTCGCAAGCTCAATTGGTGGCCCAGGGCGTTGCCGAACAGTTGAGCAACCGGGTGGCGTTCCGCCGCGCGATGCGCAAGGCCATCCAGTCGGCGATGCGTCAGCCCAACGTCAAGGGGATCAGGGTTCAGTGCTCGGGCCGTCTTGGCGGGGCCGAGATGAGCCGCTCGGAGTTCTACCGCGAAGGCCGGGTTCCCCTGCACACCTTGCGCGCGGACATCGACTACGGCCTGTACGAGGCCAAGACCACCTTCGGCCGGATCGGCGTGAAGGTGTGGATTTACAAGGGCGACATCGTCGGCGGCAAGCGCGAATTGGCCGCCGCGGTCCCC------------GCGGGCCCCGAACGGCCGCGCCGCGAACGGCCGGCGGGCACCCGTCCGCGCCGCAGCGGTGCATCAGGCACGACGGCTACGGGCACCGACGCGGGCCGCGCCGCGGGCGGCGAAGAGGGC---------------------ACCGCAGCG---GTCGGCAACGAGGCCGCGCCGGCCGTTGAAGCGCAGAGTACGGAGTGA---ATGGCTCGTTACACCGGACCCGTCACTCGTAAATCGCGCCGGCTGCGCACCGACCTCGTCGGCGGCGACCAGGCCTTCGAAAAGCGTCCCTATCCGCCCGGCCAGCACGGCCGCGCCCGGATCAAGGAAAGCGAATATCTGCTGCAGCTGCAGGAGAAGCAGAAAGCCCGCTTCACCTACGGCGTAATGGAAAAGCAGTTCCGCCGCTACTACGAAGAGGCGGTGCGGCAGCCCGGCAAGACCGGTGAGGAACTGCTGCGAATCCTGGAGAGCCGGCTGGACAACGTGGTCTACCGCGCCGGCCTGGCGCGCACCCGCCGGATGGCCCGCCAGCTGGTCAGCCATGGGCACTTCAGCGTCAACGGCGTGCACGTCAACGTCCCCAGCTACCGGGTGTCGCAGTACGACATCATCGACGTGCGGGACACCTCTCTGAACACCGTGCCGTTCCAGATCGCCCGGGAGACCGCGGGTGACCGGCCGATCCCGAGCTGGCTGCAGGTGGTGGGGGAGCGGCAACGCATCCTGATCCACCAACTGCCCGAACGCGCCCAGATCGACGTCCCCCTCACCGAGCAGCTGATTGTCGAGTTCTACTCGAAGTAAATGGCGGAACAGTCGGCTGGTGGGCAAGGC------------------------GCCCCAGACAGCCGCGAC------------------------------------TCG------CGTGACGGCCGGGGC---CGTCGCGACAGCGGCCGC------GGC------GGC---GGCCGCGAC---GGCGACAAGAGCAACTACTTGGAGCGCGTCGTGGCCATCAACCGGGTTTCCAAAGTGGTCAAGGGTGGTCGGCGATTCAGCTTCACCGCGCTGGTCATCGTGGGCGACGGCAACGGGATGGTCGGTGTCGGCTACGGCAAGGCCAAGGAGGTTCCGGCCGCGATCGCCAAGGGTGTCGAGGAGGCTCGCAAAGGCTTTTTCCGGGTCCCGTTGATCCGCGGCACCATCACGCACCCGGTGCAGGGTGAGGCGGCCGCCGGCGTGGTGCTGTTGCGCCCGGCCAGCCCCGGTACCGGCGTGATCGCCGGTGGTGCGGCGCGCGCGGTGCTGGAATGCGCTGGCGTGCACGACATTCTGGCCAAATCGCTGGGCAGCGACAACGCGATCAACGTGGTGCACGCCACCGTGGCTGCGCTGAAGATGCTGCAGCGTCCCGAGGAAGTGGCCGCCCGGCGCGGTCTGCCGATCGAGGACGTCGCCCCGGCCGGCATGCTGAAGGCGCGGCGGGAAAGTGACGCGCTGGCC------------GCCGCCGCG------GTGCGGGAGGCG---------------GCACAGCCATGAATGCGTCCATACGAAATCATGATCATCCTCGATCCCACCCTCGACGAACGCACCGTCGCCCCGTCCCTGGAGACGTTCCTGAACGTCGTCCGGAAAGACGGCGGAAAAGTCGAAAAGGTCGACATCTGGGGCCGGCGGCGGTTGGCCTACGAGATCGCCAAGCACTCCGAGGGCATCTACGTCGTCGTCGACCTGAAAGCTGCCCCGGCGACGGTATCCGAACTGGACCGCCAGCTGAGCCTCAACGAGTCGGTACTGCGCACCAAGGTGATGCGCGCCGACAAGCACTAGATGCCGCGCAAGGGGCCGGCGCCCAAGCGTCCGTTGGTCAACGACCCGGTGTACGGGTCGCAGCTGGTCACCCAACTGGTGAACAAGGTTCTGCTGAAGGGGAAGAAATCCCTGGCCGAGCGCATTGTTTATGGAGCGCTCGAACATGCCCGCGACAAGACCGGCACCGATCCCGTCATCACCCTCAAGCGCGCTCTCGACAACGTCAAACCGGCCTTGGAGGTCCGCAGCCGCCGCGTGGGTGGTGCGACCTACCAAGTGCCGGTCGAGGTGCGCCCGGACCGGTCGACCACGCTCGCGCTGCGCTGGCTCGTCGGCTACTCGCGGCAACGCCGGGAGAAGACGATGATCGAACGGTTGGCAAACGAGATTCTGGATGCCAGCAACGGCCTAGGGGCCTCTGTCAAGCGGCGTGAGGACACCCACAAGATGGCCGAGGCGAACCGCGCCTTTGCGCATTATCGCTGGTGAATGACCATGACTGACCCGATCGCAGACTTCTTGACCCGTCTGCGCAATGCCAATTCGGCGTACCACGACGAGGTGCGGTTGCCGCATTCCAAGATCAAGGCCAACATCGCCCAAATCCTCAAGAACGAGGGCTACATCAGCGACTTCCGCACCGAGGATGCTCGGGTCGGCAAATCGCTGATCGTGCAGCTCAAGTACGGGCCCAGCCGGGAGCGCAGCATCGCCGGTTTGCGCCGGGTGTCCAAGCCGGGGTTACGGGTATACGCGAAATCCACCAATCTGCCGCGGGTACTCGGCGGCCTGGGTGTGGCGATCATTTCGACATCCTCGGGCCTGCTCACCGACCGTCAGGCAGCCAGACAGGGCGTGGGCGGCGAAGTCCTCGCATATGTCTGGTGAGTGACCGAAATCAGC------------------------------------------------------------------------------------------GAGGCTCCCGCCGTCGAGAGCCAGCCAGTCCATCACGAATCGTTCGTGTTCGAACGCCCCATCCAGACAGTAGGGCGCCGTAAGGAAGCCGTGGTACGGGTGCGTCTGGTGCCCGGCACCGGCAAGTTCGACCTCAACGGCCGCACCCTGGAGGACTACTTCCCCAACAAGGTGCACCAGCAGCTCATCAAGGCTCCGCTGGTCACGGTCGACCGGGTGGAAAGCTACGACATCTTCGCCCACCTCAACGGCGGCGGCCCGTCGGGCCAAGCTGGGGCGTTGCGCCTGGGCATAGCCCGCGCGCTGATCCTGGCCAACCCGGAGGACCGGCCCCCGCTGAAGAAGGCCGGGTTCCTCACCCGCGACCCGCGTGCCACCGAGCGCAAGAAGTACGGGCTGAAGAAGGCCCGCAAGGCGCCTCAGTACAGCAAGCGCTGAGTGGCGGGACAGAAGATCCGCATCAGGCTGAAGGCCTACGACCATGAGGCTATCGACGCTTCGGCGCGCAAGATCGTCGAGACCGTCGTCCGTACGGGTGCCAGCGTCGTGGGTCCGGTGCCACTGCCGACCGAGAAGAACGTGTATTGCGTCATCCGCTCCCCGCATAAGTACAAGGACTCGCGGGAGCACTTCGAGATGCGCACCCACAAGCGGTTGATCGACATTCTCGACCCGACGCCGAAGACGGTCGACGCCCTCATGCGCATCGATCTTCCGGCCAGTGTCGACGTCAATATCCAGTAGATGCCACCCGCCAAGAAAACAGCTAGCGGCGCCGCCAAAAAGGGT------CAAAAGGGACAG---------AAGACCCGGAGGCGGGAAAAGAAGAACGTCCCGCACGGCGCCGCCCACATCAAGAGCACCTTCAACAACACGATCGTGACGATCACCGATCCCCAGGGCAATGTCATCGCCTGGGCGTCGTCGGGTCATGTCGGGTTCAAGGGTTCTCGGAAGTCGACGCCGTTCGCCGCGCAGCTGGCCGCGGAGAACGCCGCACGCAAGGCGCAGGAGCACGGCGTCCGCAAGGTAGACGTGTTCGTCAAGGGGCCGGGCTCGGGTCGTGAGACCGCGATCCGCTCGCTGCAGGCCGCCGGCCTGGAGGTCGGCGCGATTTCCGATGTCACCCCCCAGCCGCACAACGGCGTCCGCCCACCCAAGCGCAGAAGGGTCTAGATGCCAACCATTCAGCAGCTGGTCCGAAAGGGTCGTCGGGACAAGATCGCCAAGGTCAAGACCGCGGCCCTCAAGGGCAGCCCGCAGCGCCGTGGCGTGTGCACTCGGGTGTACACCACCACTCCGAGGAAGCCGAACTCGGCGCTTCGCAAGGTCGCGCGGGTGAAGCTGACGAGTCAGGTTGAGGTCACGGCGTACATCCCCGGCGAGGGCCACAACCTGCAGGAGCACTCGATGGTGCTGGTGCGTGGCGGCCGGGTGAAGGACCTGCCCGGTGTGCGGTACAAAATCATCCGCGGTTCGCTCGACACCCAGGGAGTGAAGAACCGCAAGCAGGCTCGCAGCCGTTACGGCGCCAAGAAGGAGAAGAGCTGAATGGCTCGATTAGTCGGCGTCGACCTGCCGCGCGACAAGCGGATGGAGGTCGCCCTGACCTACATCTACGGCATCGGCCGCACCCGATCCAACGAAATTCTGGCCGCCACCGGCATCGACCGGGACCTGCGTACCAGGGATCTCACCGACGACCAGCTCACCCATCTGCGTGACTACATCGAAGCGAACCTGAAGATCGAGGGTGACCTGCGCCGCGAGGTGCAGGCCGACATTCGCCGCAAGATCGAAATCGGCTGCTACCAGGGTCTGCGGCACCGCCGTGGGCTGCCGGTGCGTGGCCAGCGGACCAAGACGAACGCGCGGACCCGTAAAGGTCCCAAGCGCACCATCGCAGGCAAGAAGAAGGCCAGGTAAGTGGCGCTGACTGCCGAGCAGAAAAAGGAAATTCTCAAGACCTACGGTCTGCATGAGACCGACACCGGATCCCCCGAAGCGCAGATCGCGCTGCTGACCAAGCGGATCGCCGACCTGACCGAGCACCTGAAGGTGCACAAGCATGACCACCACTCGCGCCGGGGGCTGCTGCTGCTGGTGGGCCGCCGGCGACGGCTGATCAAGTACATCTCCCAGATCGATGTCGAGCGCTACCGCTCGCTCATCGAGCGGCTGGGTCTGCGTCGCTGAATGGCTGTGAAAATCAAGCTCACCCGGCTTGGCAAGATCCGCAATCCCCAGTACCGCATCGCCGTCGCCGATGCTCGTACCCGCCGCGACGGCCGCTCAATCGAGGTCATCGGCAGGTACCACCCCAAAGAAGAGCCGAGCCTGATCGAGATCAACTCCGAGCGCGCCCAGTACTGGCTGTCGGTGGGTGCTCAGCCTACCGAACCTGTCCTCAAGCTGCTCAAGATCACCGGCGACTGGCAGAAGTTCAAGGGACTTCCGGGTGCGGAGGGCCGGTTGAAGGTTGCCCCGCCCAAGCCCAGCAAGCTCGAATTGTTCAACGCTGCGCTGGCCGCCGCAGAGGGCGGTCCCACCACCGAGGCCGCCAAACCGAAG---AAGAAGTCGCCG---------GCCAAGAAGGCTGCCAAGGGT---------GCCCAAGAAGTCGGCGCCACCCCTGAAGCCGGTGCC------------------------------------------------------GCGGCCGAGAAGACAGAAGCG---CCCGCC---GAGGGTGCCCAACAG------------------TCCGAGCCG---------------------------ACCGAAAGTTGAGTGATGGCAGAGGCTAAGACTGGCGCAAAGGCGGCACCC---GCGGCGGCCAAAGCCCCACGCAAGGCAGCGTCC------AAAGAGGCCGCACCC------------------------------------------------------AAGGATGTCCCCTCGAAAGCGAAGGGCCCCAAGAACACTCCGAGCGTTCCCAAGCCGCGTGGCCGTCGCAAGACACGCATCGGCTACGTGGTGAGCGACAAGATGCAGAAGACCATCGTGGTCGAGCTGGAAGACCGCGTGCGGCACCCGTTGTACGGCAAGATCATTCGCACCACGAAGAAGGTCAAGGCGCACGACGAGAACAGCATCGCCGGTATCGGCGACCGAGTTTCGCTGATGGAGACGCGTCCGTTGTCGGCGACCAAACGCTGGCGGCTCGTCGAGATTCTCGAGAAGGCCAAGTAAATGCCACGCAGCCTGAAGAAGGGCCCGTTCGTCGACGACCATCTGCTCAAGAAGGTCGACGTACAGAACGAGAAGAACACCAAGCAGGTCATCAAGACCTGGTCACGGCGTTCGACCATCATCCCCGACTTCATCGGCCACACCTTCGCGGTGCACGACGGGCGCAAGCATGTCCCGGTGTTCGTCACCGAGGCGATGGTGGGTCACAAGCTCGGTGAATTCGCACCGACGCGCACCTTCAAGGGGCACATCAAGGACGACCGGAAGAGTAAGCGGCGATGAGTGGCCAACATCAAGTCGCAGCAAAAGCGCAACCGGACCAACGAACGCGCCCGACTGCGCAACAAGTCGGTGAAGTCGTCGCTGCGTACCGCTGTCCGGGCGTTTCGCGAGGCCGCACACGCCGGCGACAAAGAGAAGGCCGCGGAGCTCCTGGTGTCGACCAACCGCAAGTTGGACAAGGCGGCCAGCAAGGGCGTGATCCACAAGAACCAGGCGGCCAACAAGAAGTCGGCCCTGGCGCGGACCCTCAACAAGCTGGGCTGA---
>NC_000962_Mtb 9741
ATGCCGAGTCCCACCGTCACCTCGCCGCAAGTAGCCGTCAACGACATAGGCTCTAGCGAGGACTTTCTCGCCGCAATAGACAAAACGATCAAGTACTTCAACGATGGCGACATCGTCGAAGGCACCATCGTCAAAGTGGACCGGGACGAGGTGCTCCTCGACATCGGCTACAAGACCGAAGGCGTGATCCCCGCCCGCGAACTGTCCATCAAGCACGACGTCGACCCCAACGAGGTCGTTTCCGTCGGTGACGAGGTCGAAGCCCTGGTGCTCACCAAGGAGGACAAAGAGGGCCGGCTCATCCTCTCCAAGAAACGCGCGCAGTACGAGCGTGCCTGGGGCACCATCGAGGCGCTCAAGGAGAAGGACGAGGCCGTCAAGGGCACGGTCATCGAGGTCGTCAAGGGTGGCCTGATCCTCGACATCGGGCTGCGCGGTTTCCTGCCCGCCTCGCTGGTGGAGATGCGCCGGGTGCGCGACCTGCAGCCCTACATCGGCAAGGAGATCGAGGCCAAGATCATCGAGCTGGACAAGAACCGCAACAACGTGGTGCTGTCCCGTCGCGCCTGGCTGGAGCAGACCCAGTCCGAGGTGCGCAGCGAGTTCCTGAATAACTTGCAAAAAGGCACCATCCGAAAGGGTGTCGTGTCCTCGATCGTCAACTTCGGCGCGTTCGTCGATCTCGGCGGTGTGGACGGTCTGGTGCATGTCTCCGAGCTATCGTGGAAGCACATCGACCACCCGTCCGAGGTGGTCCAGGTTGGTGACGAGGTCACCGTCGAGGTGCTCGACGTCGACATGGACCGTGAGCGGGTTTCGTTGTCACTCAAGGCGACTCAGGAAGACCCGTGGCGGCACTTCGCCCGCACTCACGCGATCGGGCAGATCGTGCCGGGCAAGGTCACCAAGTTGGTTCCGTTCGGTGCATTCGTCCGCGTCGAGGAGGGTATCGAGGGCCTGGTGCACATCTCCGAGCTGGCCGAGCGTCACGTCGAGGTGCCCGATCAGGTGGTTGCCGTCGGCGACGACGCGATGGTCAAGGTCATCGACATCGACCTGGAGCGCCGTCGGATCTCGTTGTCGCTCAAGCAAGCCAATGAGGACTACACCGAGGAGTTCGACCCGGCGAAGTACGGCATGGCCGACAGTTACGACGAGCAGGGCAACTACATCTTCCCCGAGGGCTTCGATGCCGAAACCAACGAATGGCTTGAGGGATTCGAAAAGCAGCGCGCCGAATGGGAAGCTCGGTACGCCGAGGCCGAGCGCCGGCACAAGATGCACACCGCGCAGATGGAGAAGTTCGCCGCCGCCGAGGCGGCTGGACGC------------GGCGCGGACGAT---CAGTCGTCGGCCAGT---AGCGCACCGTCGGAAAAGACCGCGGGTGGATCACTGGCCAGCGACGCCCAGCTGGCGGCCCTGCGGGAAAAACTCGCCGGCAGC---GCTTGAATGGCCGTAGTCACCATGAAGCAGCTGCTTGACAGCGGCACCCACTTCGGGCATCAGACCCGTCGCTGGAATCCCAAGATGAAGCGTTTCATCTTCACCGACCGCAACGGCATCTACATCATCGACCTGCAGCAGACGTTGACCTTCATCGATAAGGCGTACGAGTTCGTGAAAGAGACCGTCGCTCACGGTGGGTCGGTGCTCTTCGTCGGCACAAAGAAGCAGGCGCAGGAGTCGGTGGCCGCCGAAGCCACCCGGGTCGGCATGCCGTATGTGAACCAGCGCTGGCTGGGAGGCATGCTCACCAACTTCTCCACCGTGCATAAGCGGCTGCAACGCCTCAAGGAGCTTGAGGCGATGGAGCAGACCGGTGGCTTCGAGGGCCGCACCAAGAAGGAAATCTTGGGATTGACCCGCGAGAAGAACAAGCTCGAGCGCAGCCTCGGCGGCATCCGCGACATGGCCAAGGTGCCGTCGGCGATCTGGGTCGTCGACACGAACAAAGAGCACATTGCCGTCGGTGAGGCCCGCAAACTGGGCATCCCGGTCATCGCGATCCTTGACACGAACTGCGACCCCGACGAGGTCGACTACCCAATCCCAGGCAACGACGACGCGATCCGCTCGGCCGCGCTGCTGACTAGGGTGATCGCTTCCGCGGTCGCCGAGGGCCTGCAGGCCCGTGCCGGACTGGGG------CGCGCCGACGGCAAGCCGGAG---------GCCGAAGCCGCCGAGCCGCTGGCCGAATGGGAGCAAGAGCTGCTGGCCTCGGCGACAGCTTCGGCAACGCCATCAGCAACC------------------GCGTCAACAACTGCCCTCACCGACGCCCCCGCAGGCGCAACCGAACCAACCACA---------GATGCATCCTAGGTGGGCCAAAAGATCAATCCGCATGGCTTCCGGCTGGGCATCACCACCGACTGGAAGTCGCGCTGGTATGCCGACAAGCAGTATGCCGAGTACGTCAAGGAGGACGTGGCGATCCGCCGGCTGCTGTCCAGTGGCCTAGAGCGTGCTGGGATCGCCGATGTAGAGATCGAGCGGACCCGCGACCGGGTCCGGGTGGACATTCACACCGCGCGTCCGGGCATCGTCATTGGTCGGCGTGGGACCGAGGCCGACCGGATTCGTGCCGACCTGGAAAAGCTGACCGGCAAGCAGGTCCAGCTCAACATCCTGGAGGTCAAAAACCCGGAGTCGCAAGCGCAATTAGTGGCCCAGGGGGTAGCCGAGCAGTTGAGCAACCGGGTGGCGTTCCGCCGCGCAATGCGCAAGGCGATCCAGTCGGCGATGCGTCAGCCCAACGTCAAGGGAATCCGGGTGCAGTGCTCGGGCCGCCTCGGCGGCGCGGAAATGAGCCGCTCGGAGTTCTACCGCGAGGGCCGCGTCCCGCTGCACACCTTGCGGGCAGATATCGACTACGGCCTATACGAGGCCAAGACCACCTTCGGCCGGATCGGTGTGAAGGTGTGGATCTACAAGGGTGACATCGTGGGCGGCAAACGTGAATTGGCTGCCGCCGCGCCA------------GCGGGCGCCGACCGTCCGCGCCGTGAGCGGCCGTCGGGCACGCGCCCCCGTCGCAGCGGTGCTTCGGGCACCACGGCGACCGGTACCGACGCGGGTCGGGCCGCGGGTGGCGAAGAGGCC------------------------------------GCGCCTGACGCCGCAGCGCCCGTTGAAGCGCAGAGCACGGAGAGCTGAATGGCTCGTTACACCGGACCCGTCACCCGCAAATCACGGCGGTTGCGCACCGACCTCGTCGGTGGCGACCAGGCCTTCGAGAAGCGTCCCTACCCGCCCGGCCAACACGGTCGCGCGCGGATCAAGGAAAGCGAATATCTGCTTCAGCTGCAGGAGAAGCAGAAGGCCCGTTTCACATACGGCGTAATGGAAAAGCAGTTCCGCCGCTACTACGAAGAGGCCGTGCGGCAGCCCGGCAAGACGGGTGAAGAACTGCTGAAGATCCTCGAAAGCCGGCTGGACAACGTCATCTACCGTGCCGGGCTGGCGCGCACCCGGCGGATGGCTCGCCAGCTGGTCAGCCACGGGCATTTCAACGTCAACGGCGTGCACGTCAACGTCCCCAGTTACCGGGTGTCGCAGTACGACATCGTCGACGTGCGGGACAAGTCCCTGAACACGGTGCCGTTCCAGATTGCCCGGGAGACGGCGGGCGAGCGTCCGATCCCGAGCTGGCTGCAAGTGGTGGGGGAGCGGCAACGCGTCCTGATCCACCAGCTACCCGAGCGCGCGCAGATCGACGTCCCACTCACCGAGCAGCTGATCGTCGAGTACTACTCAAAGTAAATGGCGGAGCAGCCGGCCGGACAGGCAGGC------------------------ACTACCGACAACCGTGAC---------------------------GCACGGGGTGAT------CGGGAGGGCCGG------CGCCGCGACAGCGGCCGC---GGCAGT------CGT---GAACGGGAT---GGCGAGAAGAGCAACTATCTAGAGCGGGTCGTCGCCATCAACCGCGTCTCCAAGGTGGTCAAGGGTGGTCGGCGCTTCAGCTTCACCGCTTTGGTCATCGTGGGCGACGGTAACGGGATGGTCGGTGTCGGCTACGGCAAGGCCAAGGAAGTACCGGCCGCGATCGCCAAGGGCGTCGAAGAGGCGCGCAAAAGCTTCTTCCGGGTACCGCTGATCGGCGGCACCATCACGCACCCGGTGCAGGGCGAGGCGGCCGCCGGTGTGGTGTTGCTACGGCCGGCCAGCCCGGGTACCGGTGTGATCGCCGGTGGTGCGGCCCGCGCGGTGCTGGAATGTGCGGGGGTGCACGACATCTTGGCCAAGTCGCTGGGCAGTGACAACGCGATCAATGTGGTGCACGCCACCGTGGCCGCGCTCAAGCTGCTGCAGCGTCCGGAGGAGGTGGCGGCGCGCCGCGGTTTGCCGATAGAGGACGTCGCCCCGGCCGGGATGCTGAAGGCGCGTCGGAAAAGTGAAGCGCTGGCC------------GCCAGCGTT------TTGCCGGATAGA------------ACGATATAG------ATGCGTCCATACGAAATCATGGTCATCCTCGACCCGACCCTCGACGAACGCACCGTAGCCCCGTCCTTGGAGACGTTCCTCAACGTCGTCCGTAAGGACGGCGGAAAAGTCGAAAAGGTGGACATCTGGGGCAAGCGTCGGCTGGCGTACGAGATCGCCAAGCATGCCGAAGGCATCTACGTGGTGATCGACGTGAAAGCCGCCCCGGCGACGGTGTCCGAACTCGACCGCCAGCTCAGCCTCAACGAGTCGGTGTTGCGCACCAAGGTAATGCGCACCGACAAGCACTAAATGCCACGCAAGGGGCCCGCGCCCAAGCGTCCGTTGGTCAACGACCCGGTCTACGGATCGCAGTTGGTCACCCAGTTGGTGAACAAGGTTCTGTTGAAGGGGAAAAAATCGCTGGCCGAGCGCATTGTTTATGGTGCGCTTGAGCAAGCTCGCGACAAGACCGGCACCGATCCGGTGATCACCCTCAAGCGGGCTCTCGACAATGTCAAACCCGCCCTGGAGGTGCGCAGCCGTCGCGTCGGCGGCGCGACCTATCAGGTGCCTGTCGAGGTGCGCCCCGACCGGTCGACCACGCTGGCGCTGCGCTGGCTCGTCGGCTACTCGCGGCAACGCCGTGAGAAGACGATGATCGAGCGCCTGGCAAATGAGATCCTGGATGCCAGCAATGGCCTTGGGGCCTCCGTCAAGCGGCGTGAGGACACCCACAAGATGGCCGAGGCGAACCGAGCCTTTGCGCATTATCGCTGGTGAATGACGATGACGGACCCGATCGCAGACTTTTTGACCCGTCTGCGTAACGCCAACTCGGCGTATCACGACGAGGTCAGCTTGCCGCACTCCAAGCTCAAGGCCAACATCGCGCAGATTCTCAAGAACGAGGGGTACATCAGCGACTTCCGAACCGAGGACGCTCGGGTCGGTAAATCGCTGGTTATCCAGCTCAAGTACGGCCCTAGCCGGGAGCGCAGCATCGCCGGGTTGCGGCGGGTGTCCAAGCCCGGCCTGCGGGTGTACGCGAAATCCACCAATCTGCCGCGGGTGCTCGGCGGCCTGGGCGTGGCGATCATCTCGACCTCCTCGGGCCTGCTGACTGACCGGCAGGCAGCTAGACAGGGCGTGGGCGGCGAAGTCCTCGCATATGTCTGGTGAATGACCGAAACCACCCCA---------------------------------------------------------------------------------------GCCCCGCAAACCCCGGCGGCCCCGGCCGGGCCCGCACAATCGTTCGTGTTGGAGCGGCCCATCCAGACCGTTGGGCGCCGTAAGGAGGCCGTGGTACGAGTGCGGCTGGTGCCCGGCACCGGCAAGTTCGACCTCAACGGCCGCAGCTTGGAGGACTACTTCCCAAACAAGGTGCACCAGCAGTTGATCAAGGCACCCCTGGTCACCGTGGATCGGGTGGAAAGTTTCGACATCTTTGCCCACCTGGGCGGCGGCGGCCCGTCGGGTCAGGCCGGCGCGCTGCGCCTGGGTATCGCCCGGGCATTGATTCTGGTATCGCCGGAGGACCGGCCCGCGCTGAAGAAGGCCGGCTTCTTGACCCGTGATCCACGCGCCACCGAGCGCAAGAAGTACGGCCTGAAGAAGGCCCGCAAGGCGCCCCAGTACAGCAAGCGCTGAGTGGCGGGACAGAAGATCCGCATCAGGCTGAAGGCCTACGACCATGAGGCCATTGACGCTTCGGCGCGCAAGATCGTCGAAACCGTCGTCCGCACCGGTGCCAGCGTCGTAGGGCCGGTGCCGCTACCGACTGAGAAGAACGTGTATTGCGTCATCCGCTCACCGCATAAGTACAAGGACTCGCGGGAGCACTTCGAGATGCGCACACACAAGCGGTTGATCGACATCATCGATCCCACGCCGAAGACCGTTGACGCGCTCATGCGCATCGACCTTCCGGCCAGCGTCGACGTCAACATCCAGTAGATGCCACCAGCAAAAAAA---------GGGCCGGCAACGTCGGCT------AGGAAGGGCCAG---------AAGACCCGCCGGCGGGAGAAGAAGAACGTCCCGCACGGCGCCGCCCACATCAAGAGCACGTTCAACAACACGATCGTGACCATCACCGACCCGCAAGGCAACGTCATTGCCTGGGCATCGTCGGGGCACGTCGGCTTCAAGGGTTCCCGGAAATCGACCCCGTTTGCGGCCCAGCTGGCCGCGGAGAACGCCGCTCGCAAGGCCCAAGACCACGGGGTGCGCAAGGTCGACGTGTTCGTCAAGGGCCCGGGCTCGGGCCGCGAGACCGCGATCCGGTCGCTGCAGGCCGCCGGCCTGGAGGTGGGCGCGATCTCGGATGTCACCCCCCAGCCGCATAACGGTGTCCGGCCCCCCAAGCGCCGGCGCGTCTAGATGCCAACCATCCAGCAGCTGGTCCGCAAGGGTCGTCGGGACAAGATCAGTAAGGTCAAGACCGCGGCTCTGAAGGGCAGCCCGCAGCGTCGTGGTGTATGCACCCGCGTGTACACCACCACTCCGAAGAAGCCGAACTCGGCGCTTCGGAAGGTTGCCCGCGTGAAGTTGACGAGTCAGGTCGAGGTCACGGCGTACATTCCCGGCGAGGGCCACAACCTGCAGGAGCACTCGATGGTGCTGGTGCGCGGCGGCCGGGTGAAGGACCTGCCTGGTGTGCGCTACAAGATCATCCGCGGTTCGCTGGATACGCAGGGTGTCAAGAACCGCAAACAGGCACGCAGCCGTTACGGCGCTAAGAAGGAGAAGGGCTGAATGGCTCGACTCGTCGGCGTCGACCTGCCGCGCGATAAGCGGATGGAGGTCGCCCTGACCTACATCTTTGGCATCGGCCGTACCCGCTCGAACGAAATCCTGGCGGCCACCGGCATTGACCGGGATCTGCGCACCAGAGATCTCACCGAAGAACAGCTGATCCACCTGCGCGACTACATCGAAGCGAACCTGAAGGTGGAGGGTGACCTGCGCCGCGAGGTACAGGCCGACATCCGTCGCAAGATCGAGATTGGCTGCTATCAGGGGTTGCGGCACCGCCGCGGTATGCCGGTACGCGGCCAGCGGACAAAAACCAACGCGCGGACCCGCAAAGGCCCCAAGCGCACCATCGCAGGCAAGAAGAAGGCTAGGTAAGTGGCGCTGACAGCCGAGCAAAAAAAGGAGATTCTGCGCTCCTACGGCCTGCATGAGACCGATACCGGATCCCCGGAAGCACAGATCGCGTTGCTGACCAAACGCATCGCCGACCTCACCGAGCATCTCAAGGTGCACAAGCACGACCATCATTCGCGGCGAGGACTGCTGTTGCTGGTGGGCCGGCGGCGCCGGCTGATCAAGTACATTTCCCAGATCGATGTGGAGCGTTATCGTTCACTCATCGAGCGGCTGGGCCTGCGTCGCTGAATGGCTGTGAAGATCAAGCTCACTCGGCTTGGCAAGATCCGCAATCCTCAGTACCGCGTCGCCGTCGCCGATGCGCGCACCCGCCGCGACGGCCGAGCGATCGAGGTAATCGGCCGGTACCACCCCAAAGAAGAGCCGAGTCTCATCGAGATCAACTCCGAGCGTGCCCAGTACTGGCTCTCGGTGGGTGCTCAGCCCACCGAGCCCGTCCTCAAGCTGCTGAAGATCACCGGGGATTGGCAGAAGTTTAAGGGCCTACCTGGCGCTCAGGGCCGGTTGAAGGTCGCCGCACCCAAGCCCAGCAAGCTCGAGGTGTTCAACGCCGCGTTGGCCGCCGCCGACGGTGGTCCTACCACCGAGGCCACCAAACCGAAG---AAGAAGTCGCCG---------GCCAAAAAGGCTGCCAAGGCT---------GCTGAGCCAGCGCCGCAGCCT---------------------------------------------------------------------------GAGCAGCCGGACACG---CCGGCG---CTGGGTGGCGAGCAG------------------GCCGAGCTG------------ACG------------GCGGAAAGCTGAGTGATGGCAGAGGCTAAGACCGGCGCGAAGGCGGCGCCT------AGGGTGGCTAAGGCCGCCAAGGCGGCCCCC------AAGAAGGCCGCACCCAAC---GACGCTGAGGCCATAGGT------------------------------GCGGCCAACGCGGCAAACGTTAAGGGGCCCAAGCACACTCCGCGTACTCCGAAGCCACGCGGCCGCCGCAAGACACGAATCGGCTATGTGGTGAGCGACAAAATGCAGAAGACCATTGTGGTGGAGCTGGAAGACCGCATGCGGCACCCGCTATACGGCAAGATCATCCGGACCACTAAGAAGGTCAAGGCACACGACGAAGACAGCGTTGCCGGCATTGGCGACCGTGTCTCGCTGATGGAGACGCGTCCGCTGTCGGCGACCAAGCGCTGGCGGCTCGTCGAGATCCTCGAGAAGGCTAAGTAAATGCCACGCAGCCTGAAGAAGGGCCCGTTCGTCGACGAGCATCTGCTCAAGAAGGTCGATGTCCAGAACGAGAAGAACACCAAGCAGGTCATCAAGACCTGGTCGCGTCGGTCGACCATCATTCCGGACTTCATCGGCCATACCTTTGCGGTGCACGACGGCCGCAAGCACGTCCCCGTGTTCGTCACCGAATCGATGGTGGGCCACAAACTTGGTGAGTTCGCGCCGACACGCACCTTCAAGGGCCACATTAAAGACGACCGAAAGAGCAAGCGGCGATGAGTGGCCAACATCAAGTCGCAGCAGAAGCGCAACCGCACCAACGAGCGCGCCCGGCTGCGCAACAAGGCGGTGAAGTCCTCGCTTCGTACCGCTGTCCGTGCCTTCCGCGAAGCTGCCCATGCAGGCGACAAGGCAAAGGCCGCGGAACTGCTGGCGTCGACCAACCGCAAGCTGGACAAGGCGGCCAGCAAGGGCGTGATCCACAAAAACCAGGCCGCCAACAAGAAGTCGGCACTGGCCCAGGCGCTCAACAAGCTCTGA------
>NC_015848_M_canettii 9741
ATGCCGAGTCCCGCCGTCACCTCGCCCCAAGTAGCCGTCAACGACATAGGCTCTAGCGAGGACTTTCTCGCCGCAATAGACAAAACGATCAAGTACTTCAACGATGGCGACATCGTCGAAGGCACCATCGTCAAAGTGGACCGGGACGAGGTGCTCCTCGACATCGGCTACAAGACCGAAGGCGTGATCCCCGCCCGCGAACTGTCCATCAAGCACGACGTCGACCCCAACGAGGTCGTTTCCGTCGGTGACGAGGTCGAAGCCCTGGTGCTCACCAAGGAGGACAAAGAGGGCCGGCTCATCCTCTCCAAGAAACGCGCGCAGTACGAGCGTGCCTGGGGCACCATCGAGGCGCTCAAGGAGAAGGACGAGGCCGTCAAGGGCACGGTCATCGAGGTCGTCAAGGGTGGCCTGATCCTCGACATCGGGCTGCGCGGTTTCCTGCCCGCCTCGCTGGTGGAGATGCGCCGGGTGCGCGACCTGCAGCCCTACATCGGCAAGGAGATCGAGGCCAAGATCATCGAGCTGGACAAGAACCGCAACAACGTGGTGCTGTCCCGTCGCGCCTGGCTGGAGCAGACCCAGTCCGAGGTGCGCAGCGAGTTCCTGAATAACTTGCAAAAAGGCGCCATCCGAAAGGGTGTCGTGTCCTCGATCGTCAACTTCGGCGCGTTCGTCGATCTCGGCGGTGTGGACGGTCTGGTGCATGTCTCCGAGCTATCGTGGAAGCACATCGACCACCCGTCCGAGGTGGTCCAGGTTGGTGACGAGGTCACCGTCGAGGTGCTCGACGTCGACATGGACCGTGAGCGGGTTTCGTTGTCACTCAAGGCGACTCAGGAAGACCCGTGGCGGCACTTCGCCCGCACTCACGCGATCGGGCAGATCGTGCCGGGCAAGGTCACCAAGTTGGTTCCGTTCGGTGCATTCGTCCGCGTCGAGGAGGGTATCGAGGGCCTGGTGCACATCTCCGAGCTGGCCGAGCGTCACGTCGAGGTGCCCGATCAGGTGGTTGCCGTCGGCGACGACGCGATGGTCAAGGTCATCGACATCGACCTGGAGCGCCGTCGGATCTCGTTGTCGCTCAAGCAAGCCAATGAGGACTACACCGAGGAGTTCGACCCGGCGAAGTACGGCATGGCCGACAGTTACGACGAGCAGGGCAACTACATCTTCCCCGAGGGCTTCGATGCCGAAACCAACGAATGGCTTGAGGGATTCGAAAAGCAGCGCGCCGAATGGGAAGCTCGGTACGCCGAGGCCGAGCGCCGGCACAAGATGCACACCGCGCAGATGGAGAAGTTCGCCGCCGCCGAGGCGGCTGGACGC------------GGCGCGGACGAT---CAGTCGTCGGCCAGT---AGCGCACCGTCGGAGAAGACCGCGGGTGGATCACTGGCCAGCGACGCCCAGCTGGCGGCCCTGCGGGAAAAACTCGCCGGCAGC---GCTTGAATGGCCGTAGTCACCATGAAGCAGCTGCTTGACAGCGGCACCCACTTCGGGCATCAGACCCGTCGCTGGAATCCCAAGATGAAGCGTTTCATCTTCACCGACCGCAACGGCATCTACATCATCGACCTGCAGCAGACGTTGACCTTCATCGATAAGGCGTACGAGTTCGTGAAAGAGACCGTCGCTCACGGTGGGTCGGTGCTCTTCGTCGGCACAAAGAAGCAGGCGCAGGAGTCGGTGGCCGCCGAAGCCACCCGGGTCGGCATGCCGTATGTGAACCAGCGCTGGCTGGGAGGCATGCTCACCAACTTCTCCACCGTGCATAAGCGGCTGCAACGCCTCAAGGAGCTTGAGGCGATGGAGCAGACCGGTGGCTTCGAGGGCCGCACCAAGAAGGAAATCTTGGGATTGACCCGCGAGAAGAACAAGCTCGAGCGCAGCCTCGGCGGCATCCGCGACATGGCCAAGGTGCCGTCGGCGATCTGGGTCGTCGACACGAACAAAGAGCACATTGCCGTCGGTGAGGCCCGCAAACTGGGCATCCCGGTCATCGCGATCCTTGACACGAACTGCGACCCCGACGAGGTCGACTACCCAATCCCAGGCAACGACGACGCGATCCGCTCGGCCGCGCTGCTGACTAGGGTGATCGCTTCCGCGGTCGCCGAGGGCCTGCAGGCCCGTGCCGGACTGGGG------CGCGCCGACGGCAAGCCGGAG---------GCCGAAGCCGCCGAGCCGCTGGCCGAATGGGAGCAAGAGCTGCTGGCCTCGGCGACAGCTTCGGCAACGCCATCAGCAACC------------------GCGTCAACAACTGCCCTCACCGACGCCCCCGCAGGCGCAACCGAACCAACCACA---------GATGCATCCTAGGTGGGCCAGAAGATCAATCCGCACGGCTTCCGGCTGGGCATCACCACCGACTGGAAGTCGCGCTGGTATGCCGACAAGCAATACGCCGAATATGTCAAGGAAGACGTAGCCATCCGGCGACTGCTGTCCAGCGGCCTGGAGCGAGCGGGGATCGCCGACGTGGAGATCGAGCGGACCCGTGACCGGGTCCGGGTGGACATCCACACCGCGCGTCCGGGCATCGTCATTGGTCGGCGTGGGACCGAGGCCGACCGGATTCGTGCCGACCTGGAAAAGCTGACCGGCAAGCAGGTCCAGCTCAACATCCTGGAGGTCAAAAACCCGGAGTCGCAAGCGCAATTGGTGGCTCAGGGGGTAGCCGAGCAGTTGAGCAACCGGGTGGCGTTCCGCCGCGCAATGCGCAAGGCGATCCAGTCGGCGATGCGTCAGCCCAACGTCAAGGGAATCCGGGTGCAGTGCTCGGGCCGCCTCGGCGGCGCGGAAATGAGCCGTTCGGAGTTCTACCGCGAGGGCCGCGTCCCGCTGCACACCTTGCGGGCAGATATCGACTACGGCCTATACGAGGCCAAGACCACCTTCGGCCGGATCGGTGTGAAGGTGTGGATCTACAAGGGTGACATCGTGGGCGGCAAACGTGAATTGGCTGCCGCCGCGCCA------------GCGGGCGCCGACCGTCCGCGCCGTGAGCGGCCGTCGGGCACGCGCCCCCGTCGCAGCGGTGCTTCGGGCACCACGGCGACCGGTACCGACGCGGGTCGGGCCGCGGGTGGCGAAGAGGCC------------------------------------GCGCCTGACGCAGCAGCGCCCGTTGAAGCGCAGAGCACGGAGAGCTGAATGGCTCGTTACACCGGACCCGTCACCCGCAAATCACGGCGGTTGCGCACCGACCTCGTCGGTGGCGACCAGGCCTTCGAGAAGCGTCCCTACCCGCCCGGCCAACACGGTCGCGCGCGGATCAAGGAAAGCGAATATCTGCTTCAGCTGCAGGAGAAGCAGAAGGCCCGTTTCACATACGGCGTAATGGAAAAGCAGTTCCGCCGCTACTACGAAGAGGCCGTGCGGCAGCCCGGCAAGACGGGTGAAGAACTGCTGAAGATCCTGGAAAGCCGGCTGGACAACGTCATCTACCGTGCCGGGCTGGCGCGCACCCGGCGGATGGCTCGCCAGCTGGTCAGCCACGGGCATTTCAACGTCAACGGCGTGCACGTCAACGTCCCCAGTTACCGGGTGTCGCAGTACGACATCGTCGACGTGCGGGACAAGTCCCTGAACACGGTGCCGTTCCAGATTGCCCGGGAGACGGCGGGCGAGCGTCCGATCCCGAGCTGGCTGCAAGTGGTGGGGGAGCGGCAACGCGTCCTGATCCACCAGCTACCCGAGCGCGCGCAGATCGACGTCCCACTCACCGAGCAGCTGATCGTCGAGTACTACTCAAAGTAAATGGCGGAGCAGCCGGCCGGACAGGCAGGC------------------------ACTACCGACAACCGTGAC---------------------------GCACGGGGTGAT------CGGGAGGGCCGG------CGCCGCGACAGCGGCCGC---GGCAGT------CGT---GAACGGGAT---GGCGAGAAGAGCAACTATCTAGAGCGGGTCGTCGCCATCAACCGCGTCTCCAAGGTGGTCAAGGGTGGTCGGCGCTTCAGCTTCACCGCTTTGGTCATCGTGGGCGACGGTAACGGGATGGTCGGTGTCGGCTACGGCAAGGCCAAGGAAGTCCCGGCCGCGATCGCCAAGGGCGTCGAAGAGGCGCGCAAAAGCTTCTTCCGGGTACCGCTGATCGGCGGCACCATCACGCACCCGGTGCAGGGCGAGGCGGCCGCCGGTGTGGTGTTGTTACGCCCGGCTAGCCCGGGTACCGGTGTGATCGCCGGTGGTGCGGCCCGTGCGGTGCTGGAATGTGCTGGGGTGCACGACATCCTGGCCAAGTCGCTGGGCAGTGACAACGCGATCAATGTGGTGCACGCCACGGTGGCCGCACTCAAGCTGCTGCAGCGTCCGGAGGAGGTGGCGGCGCGCCGCGGTTTGCCGATAGAGGACGTCGCCCCGGCCGGCATGCTGAAGGCGCGTCGGAAAAGTGAAGCGCTGGCC------------GCCAGCGTT------TTGCCGGATAGA------------ACGATATAG------ATGCGTCCATACGAAATCATGGTCATCCTCGACCCGACCCTCGACGAACGCACCGTAGCCCCGTCCTTGGAGACGTTCCTCAACGTCGTCCGTAAGGACGGCGGAAAAGTCGAAAAGGTGGACATCTGGGGCAAGCGTCGGCTGGCGTACGAGATCGCCAAGCATGCCGAAGGCATCTACGTGGTGATCGACGTGAAAGCCGCCCCGGCGACGGTGTCCGAACTCGACCGCCAGCTCAGCCTCAACGAGTCGGTGTTGCGCACCAAGGTAATGCGCACCGACAAGCACTAAATGCCACGCAAGGGGCCCGCGCCCAAGCGTCCGTTGGTCAACGACCCGGTCTACGGATCGCAGTTGGTCACCCAGTTGGTGAACAAGGTTCTGTTGAAGGGGAAAAAATCGCTGGCCGAGCGCATTGTTTATGGTGCGCTTGAGCAAGCTCGCGACAAGACCGGCACCGATCCGGTGATCACCCTCAAGCGGGCTCTCGACAATGTCAAACCCGCCCTGGAGGTGCGCAGCCGTCGCGTCGGCGGCGCGACCTATCAGGTGCCTGTCGAGGTGCGCCCCGACCGGTCGACCACGCTGGCGCTGCGCTGGCTCGTCGGCTACTCGCGGCAACGCCGTGAGAAGACGATGATCGAGCGCCTGGCAAATGAGATCCTGGATGCCAGCAATGGCCTTGGGGCCTCCGTCAAGCGGCGTGAGGACACCCACAAGATGGCCGAGGCGAACCGAGCCTTTGCGCATTATCGCTGGTGAATGACGATGACGGACCCGATCGCAGACTTTTTGACCCGTCTGCGTAACGCCAACTCGGCGTATCACGACGAGGTCAGCTTGCCGCACTCCAAGCTCAAGGCCAACATCGCGCAGATTCTCAAGAACGAGGGGTACATCAGCGACTTCCGAACCGAGGACGCTCGGGTCGGTAAATCGCTGGTTATCCAGCTCAAGTACGGCCCTAGCCGGGAGCGCAGCATCGCCGGGTTGCGGCGGGTGTCCAAGCCCGGCCTACGGGTGTACGCGAAATCCACCAATCTGCCGCGGGTGCTCGGCGGCCTGGGCGTGGCGATCATCTCGACCTCCTCGGGCCTGCTCACTGACCGGCAGGCAGCCAGACAGGGCGTGGGCGGCGAAGTCCTCGCATATGTCTGGTGAATGACCGAAACCACCCCA---------------------------------------------------------------------------------------GCCCCGCAAACCCCGGCGGCCCCGGCCGGGCCCGCACAATCGTTCGTGTTGGAGCGGCCCATCCAGACCGTTGGGCGCCGCAAGGAGGCCGTGGTACGAGTGCGGCTGGTGCCCGGCACCGGCAAGTTCGACCTCAACGGCCGCAGCTTGGAGGACTACTTCCCAAACAAGGTGCACCAGCAGTTGATCAAGGCACCCCTGGTCACCGTGGATCGGGTGGAAAGTTTCGACATCTTTGCCCACCTGGGCGGCGGCGGCCCGTCGGGTCAGGCCGGCGCGCTGCGCCTGGGTATCGCCCGGGCATTGATTCTGGTATCGCCGGAGGACCGGCCCGCGCTGAAGAAGGCCGGCTTCTTGACCCGTGATCCACGTGCCACCGAGCGCAAGAAGTACGGCCTGAAGAAGGCCCGCAAGGCGCCCCAGTACAGCAAGCGCTGAGTGGCGGGACAGAAGATCCGCATCAGGCTGAAGGCCTACGACCATGAGGCCATTGACGCTTCGGCGCGCAAGATCGTCGAAACCGTCGTCCGCACCGGTGCCAGCGTCGTAGGGCCGGTGCCGCTACCGACCGAGAAGAACGTGTATTGCGTCATCCGCTCACCGCATAAGTACAAGGACTCGCGGGAGCACTTCGAGATGCGCACACACAAGCGGTTGATCGACATCATCGATCCCACGCCGAAGACCGTTGACGCGCTCATGCGCATCGACCTTCCGGCCAGCGTCGACGTCAACATCCAGTAGATGCCCCCAGCAAAAAAA---------GGGCCGGCAACGTCGGCT------AGGAAGGGCCAG---------AAGACCCGCCGGCGGGAGAAGAAGAACGTCCCGCACGGCGCCGCCCACATCAAGAGCACGTTCAACAACACGATCGTGACCATCACCGACCCGCAAGGCAACGTCATTGCCTGGGCATCGTCGGGGCACGTCGGCTTCAAGGGTTCCCGGAAATCGACCCCGTTTGCGGCCCAGCTGGCCGCGGAGAACGCCGCTCGCAAGGCCCAAGACCACGGGGTGCGCAAGGTCGACGTGTTCGTCAAGGGCCCGGGCTCGGGCCGCGAGACCGCGATCCGGTCGCTGCAGGCCGCCGGCCTGGAGGTGGGCGCGATCTCGGATGTCACCCCCCAGCCGCATAACGGTGTCCGGCCCCCCAAGCGCCGGCGCGTCTAGATGCCAACCATCCAGCAGCTGGTCCGCAAGGGTCGTCGGGACAAGATCAGTAAGGTCAAGACCGCGGCTCTGAAGGGCAGCCCGCAGCGTCGTGGTGTATGCACCCGCGTGTACACCACCACTCCGAAGAAGCCGAACTCGGCGCTTCGGAAGGTTGCCCGCGTGAAGTTGACGAGTCAGGTCGAGGTCACGGCGTACATTCCCGGCGAGGGCCACAACCTGCAGGAGCACTCGATGGTGCTGGTGCGCGGCGGCCGGGTGAAGGACCTGCCTGGTGTGCGCTACAAGATCATCCGCGGTTCGCTGGATACGCAGGGTGTCAAGAACCGCAAACAGGCACGCAGCCGTTACGGCGCTAAGAAGGAGAAGGGCTGAATGGCTCGACTCGTCGGCGTCGACCTGCCGCGCGATAAGCGGATGGAGGTCGCCCTGACCTACATCTTTGGCATCGGCCGTACCCGCTCGAACGAAATCCTGGCGGCCACCGGCATTGACCGGGATCTGCGCACCAGGGATCTCACCGAAGAACAGCTGATCCACCTGCGCGACTACATCGAAGCGAACCTGAAGGTGGAGGGTGACCTGCGCCGCGAGGTACAGGCCGACATCCGTCGCAAGATCGAGATTGGCTGCTATCAGGGGTTGCGGCACCGCCGCGGTATGCCGGTACGCGGCCAGCGGACAAAAACCAACGCGCGGACCCGCAAAGGCCCCAAGCGCACCATCGCAGGCAAGAAGAAGGCTAGGTAAGTGGCGCTGACAGCCGAGCAAAAAAAGGAGATTCTGCGCTCCTACGGCCTGCATGAGACCGATACCGGATCCCCGGAAGCACAGATCGCGTTGCTGACCAAACGCATCGCCGACCTCACCGAGCATCTCAAGGTGCACAAGCACGACCATCATTCGCGGCGAGGACTGCTGTTGCTGGTGGGCCGGCGGCGCCGGCTGATCAAGTACATCTCCCAGATCGATGTGGAGCGTTATCGTTCACTCATCGAGCGGCTGGGCCTGCGTCGCTGAATGGCTGTGAAGATCAAGCTCACTCGGCTTGGCAAGATCCGCAATCCTCAGTACCGCGTCGCCGTCGCCGATGCGCGCACCCGCCGCGACGGCCGAGCGATCGAGGTAATCGGCCGGTACCACCCCAAAGAAGAGCCGAGTCTCATCGAGATCAACTCCGAGCGTGCCCAGTACTGGCTCTCGGTGGGTGCTCAGCCCACCGAGCCCGTCCTCAAGCTGCTGAAGATCACCGGGGATTGGCAGAAGTTTAAGGGCCTACCTGGCGCTCAGGGCCGGTTGAAGGTCGCCGCACCCAAGCCCAGCAAGCTCGAGGTGTTCAACGCCGCGTTGGCCGCCGCCGACGGTGGTCCTACCACCGAGGCCACCAAACCGAAG---AAGAAGTCGCCG---------GCCAAAAAGGCTGCCAAGGCT---------GCTGAGCCAGCGCCGCAGCCT---------------------------------------------------------------------------GAGCAGCCGGACACG---CCGGCG---CTGGGTGGCGAGCAG------------------GCCGAGCTG------------ACG------------GCGGAAAGCTGAGTGATGGCAGAGGCTAAGACCGGCGCGAAGGCGGCGCCT------AGGGTGGCTAAGGCCGCCAAGGCGGCCCCC------AAGAAGGCCGCACCCAAC---GACGCTGAGGCCATAGGT------------------------------GCGGCCAACGCGGCAAACGTTAAGGGGCTCAAGCACACTCCGCGTACTCCGAAGCCACGCGGCCGCCGCAAGACACGAATTGGCTATGTGGTGAGCGACAAAATGCAGAAGACCATTGTGGTGGAGCTGGAAGACCGCATGCGGCACCCGCTATACGGCAAGATCATCCGGACCACTAAGAAGGTCAAGGCACACGACGAAGACAGCGTTGCCGGCATTGGCGACCGTGTCTCGCTGATGGAGACGCGTCCCCTGTCGGCGACCAAGCGCTGGCGGCTCGTCGAGATCCTCGAGAAGGCTAAGTAAATGCCACGCAGCCTGAAGAAGGGCCCGTTCGTCGACGAGCATCTGCTCAAGAAGGTCGATGTCCAGAACGAGAAGAACACCAAGCAGGTCATCAAGACCTGGTCGCGTCGGTCGACCATCATTCCGGACTTCATCGGCCATACCTTTGCGGTGCACGACGGCCGCAAGCACGTCCCCGTGTTCGTCACCGAATCGATGGTGGGCCACAAACTTGGTGAGTTCGCGCCGACACGCACCTTCAAGGGCCACATTAAAGACGACCGAAAGAGCAAGCGGCGATGAGTGGCCAACATCAAGTCGCAGCAGAAGCGCAACCGCACCAACGAGCGCGCCCGGCTGCGCAACAAGGCGGTGAAGTCCTCGCTTCGTACCGCCGTCCGTGCCTTCCGCGAAGCTGCCCATGCCGGCGACAAGGAAAAGGCCGCGGAACTGCTGGCGTCGACCAACCGCAAGCTGGACAAGGCGGCCAGCAAGGGCGTGATCCACAAAAACCAGGCCGCCAACAAGAAGTCGGCACTGGCCCAGGCCCTCAACAAGCTCTGA------
>NZ_CP011883_M_haemophilum 9741
ATGCCGAGTCCCGCCGTCACCTCGCCGCAAGTAGCCGTCAACGACATAGGCTCCAGCGAGGACTTTCTCGCCGCAATAGACAAAACGATCAAGTACTTCAACGATGGCGACATCGTCGAAGGCACCATCGTCAAAGTGGACCGGGACGAGGTGCTCCTCGACATCGGCTACAAAACCGAAGGGGTCATCCCCGCCCGCGAACTCTCCATCAAGCACGACGTCGACCCCAATGAGGTCGTCTCCGTCGGCGACGAGGTCGAGGCTCTGGTGCTCACCAAGGAGGACAAAGAGGGCCGCCTGATCCTGTCCAAGAAGCGCGCGCAGTACGAGCGCGCGTGGGGCACCATCGAGGCACTCAAGGAGAAGGACGAGGCCGTCAAGGGCACCGTTATCGAGGTGGTCAAGGGTGGTCTGATCCTCGACATCGGGTTGCGCGGCTTCCTGCCCGCTTCGTTGGTGGAGATGCGGCGGGTCCGGGATCTGCAGCCCTACATCGGCAAGGAGATCGAAGCCAAGATCATCGAGCTGGACAAGAACCGCAACAACGTGGTGCTGTCCCGTCGCGCCTGGTTGGAGCAGACCCAGTCCGAGGTGCGCAGCGAGTTCCTCAACCAGCTGCAGAAGGGCGCCATCCGCAAGGGTGTGGTGTCGTCCATCGTCAACTTCGGCGCGTTCGTCGACTTGGGCGGTGTGGACGGTCTGGTGCACGTCTCCGAGCTGTCCTGGAAGCACATCGACCACCCGTCCGAGGTGGTCCAGGTGGGCGACGAGGTCACCGTCGAGGTGCTCGACGTCGACATGGACCGCGAACGGGTTTCGTTGTCGCTGAAGGCGACCCAGGAAGACCCGTGGCGGCACTTCGCCCGCACCCACGCCATCGGACAAATCGTGCCGGGCAAGGTCACCAAGCTCGTTCCGTTCGGTGCCTTCGTCCGTGTTGAGGAGGGTATCGAAGGTCTGGTGCACATCTCGGAGCTGGCAGAGCGGCACGTCGAGGTGCCCGACCAGGTGGTTGCCGTTGGCGACGACGCGATGGTCAAGGTCATCGACATCGACCTGGAGCGGCGCCGGATTTCGCTGTCGCTGAAGCAGGCCAACGAGGACTACACCGAGGAGTTCGACCCGGCGAAGTACGGCATGGCCGACAGCTACGACGAGCAGGGCAACTACATCTTCCCCGAGGGCTTCGACGCCGAAACCAACGAGTGGCTGGAAGGCTTCGACACCCAGCGCGCCGAATGGGAGGCCCGCTACGCCGAAGCCGAGCGTCGGCACAAGATGCACACCACCCAGATGGAGAAGTTCGCTGCCGCCGAGGAGGCCGGACAC---AGCAGCAGCAGCAGCAGCGAG---CAGGTCCCGGCCGGC---AGTGCGCCGTCGGAGAAGGCCGCGGGCGGGTCGCTGGCTAGCGATGCTCAACTGGCCGCTCTACGGGAAAAGCTCGCCGGCAGC---GCATAAATGGCTGTTGTGACCATGAAGCAGCTGCTTGACAGCGGCACCCACTTCGGGCACCAGACCCGCCGTTGGAATCCCAAGATGAAGCGGTTCATTTTCACCGACCGCAACGGCATCTACATCATCGATCTGCAGCAGACGCTGACTTTCATCGACAAGGCTTACGAGTTCGTCAAAGAGACCGTCGCCCACGGCGGCTCAGTGTTGTTCGTTGGCACCAAGAAGCAGGCGCAGGAGTCGGTCGCGGCCGAAGCGACTCGCGTCGGCATGCCGTATGTGAACCAGCGCTGGCTGGGCGGCATGCTCACCAACTTCTCTACCGTGCACAAGCGGCTGCAGCGCCTCAAGGAGCTGGAGGCGATGGAGCAGACCGGCGGTTTCGAGGGTCGCACCAAGAAGGAGATCTTGGGCCTGACCCGGGAGAAAAACAAGCTGGAGCGCAGCCTGGGCGGTATCCGGGATATGGCCAAGGTGCCGTCGGCGATCTGGGTTGTCGACACGAACAAAGAGCACATCGCCGTTGGCGAGGCCCGCAAACTGGGCATCCCGGTGATCGCGATCCTGGACACCAACTGCGACCCCGACGAGGTCGACTACCCGATCCCGGGCAACGACGACGCGATCCGCTCGGCGGCGCTGCTGACCAAGGTGATCGCGTCCGCGGTTGCCGAAGGCTTGCAGGCCCGTGCCGGCCTGGGG------CGCGGTGACGGCAAGCCCGAG---------GCGGAAGCCGTTGAGCCGCTTCCGGAATGGGAGCAGGAGCTGTTGGCCGGTGCTGGTGCCAGCGCCCCC------------------------------------------------ACCGACTTGGGCGCAGGCGTATCCGAGACCACCACT---------GACCCCTCATAGGTGGGCCAGAAGATCAATCCGCACGGCTTCCGGCTGGGTATCACCACCGACTGGAAGTCTCGGTGGTACGCCGACAAGCAGTACGCCGAATACGTCAAGGAAGATGTTGCGATCCGGCGGCTGCTATCTACCGGCCTAGAGCGCGCGGGGATCGCCGACGTGGAGATTGAGCGCACCCGTGACCGGGTCCGGGTGGACATCCACACCGCCCGTCCGGGCATCGTCATTGGTCGCCGCGGCACCGAGGCCGACCGGATCCGAGCAGATCTGGAGAAGCTGACCCGCAAGCAGGTCCAACTCAATATCCTCGAAGTCAAAAACCCTGAGTCGCAAGCACAATTGGTGGCTCAAGGGGTCGCCGAGCAGCTGAGCAACCGGGTGGCGTTCCGCCGGGCGATGCGCAAGGCTATCCAGTCTGCGATGCGTCAGCCCAACGTCAAGGGCATCCGGGTGCAGTGCTCGGGCCGGCTCGGAGGCGCCGAGATGAGCCGCTCGGAGTTTTACCGCGAGGGCCGCGTGCCGTTGCACACCCTGCGCGCTGATATCGACTACGGGCTGTATGAAGCCAAGACCACCTTCGGCCGGATCGGTGTGAAGGTATGGATTTACAAGGGCGACATCGTCGGTGGCAAACGTGAATTGGCAGCCGCCGCGCCG------------GCTGGCGCCGAGCGTGCGCGCCGCGAGCGGCCGTCGGGCACGCGTCCACGCCGCAGTGGCGCGGCGGGCACCACCGCAACCGGTACCGATGCTGGACGGGCGGCGGGCAGCGAAGAAAGCGCTGCG------------CCCAGCACTGGG---CACTCCGAGGACAGCGCGGCTACCCCCGAACCGCAGAGCACGGAGAGCTGAATGGCTCGTTACACCGGACCCATCACCCGCAAATCACGCCGGCTTCGCACCGACCTCGTCGGCGGCGACCAGGCGTTCGAAAAGCGTCCCTACCCGCCTGGTCAGCACGGTCGCGCGCGGATCAAGGAAAGCGAATACCTGCTGCAGCTGCAGGAGAAGCAGAAGGCCCGCTTCACCTACGGCGTCATGGAAAAACAGTTCCGCCGTTACTACGAAGAGGCCGTGCGTCAGCCCGGTAAGACGGGTGAGGAACTGCTGAAGATCTTGGAAAGCCGGCTCGACAACGTGATCTACCGCTCCGGGCTGGCCCGCACCCGCCGGATGGCCCGTCAGCTCGTCAGCCACGGGCACTTCAGCGTCAACGGCGTGCACGTCAACGTCCCCAGCTACCGGGTGTCGCAGTACGACATCATCGACGTGCGGGACTCCTCGCTCAACACGGTGCCGTTCCAGATCGCGCGGGAGACCGCGGGGGATCGACCGATCCCGAGCTGGATGCAGGTCGTTGGCGAGCGCCAACGCATCCTGATCCACCAATTGCCGGAGCGTGCGCAGATCGAAGTGCCGCTGACCGAGCAACTGATCGTCGAGTATTACTCGAAGTAAATGGCGGAGCAGTCAGCTGGCGGGCTCGGC------------------------------GACACCCGCGGT---------------------------------GATAGC------CGCGAAGGCCGCGGC---CGGCGCGAGGGAGGTGGCCGGGGCGGTCGTGACCGG---GACCGGGAC---AGTGAGAAGAGCAACTACCTGGAACGGGTCGTTGCCATCAACCGCGTCTCCAAGGTGGTCAAGGGTGGCCGGCGATTCAGCTTCACCGCTTTGGTCATCGTGGGTGACGGCCACGGCATGGTCGGTGTCGGTTACGGCAAAGCCAAGGAAGTTCCCGCCGCGATTGCCAAGGGCGTAGAAGAGGCTCGCAAAGGCTTCTTCCGGGTGCCGCTGATCGGCGGCACTATCACTCACCCGGTGCAGGGCGAGGCGGCCGCGGGCGTGGTGCTGTTGCGCCCGGCCAGCCCGGGTACCGGTGTGATCGCCGGCGGTGCGGCGCGCGCGGTGCTGGAATGCGCTGGGGTGCACGACATCCTGGCTAAATCGTTGGGCAGCGACAATGCGATCAACGTGGTGCACGCCACCGTGGCCGCGCTCAAGCTGCTGCAGCGTCCTGAGGAGGTGGCGGCCCGGCGTGGCCTGCCCATTGAGGACGTCGCCCCGGCCGGGATGCTGAAGGCGCGACGGGAGAGCGAAGCGCTGGCTATCTCTGCCAGCGCGGCGGCG------ACGCGTGAGGGA------------ACGGCGTAA------ATGCGTCCATACGAAATCATGGTCATTCTTGACCCCACGCTCGACGAGCGCACCGTCGGCCCGTCCTTGGAGACGTTCCTCAACGTCGTCCGCAAGGACGGTGGAACCATCGGTAAGGTCGACATCTGGGGCCGGCGCCGGCTGGCCTACGAGATCGCCAAGCATGCCGAAGGCATCTACGTTGTCATCGACCTGAAGGCGGCGCCGGCTACCGTGTCCGAGCTCGACCGCCAGCTCAGCCTCAACGAGTCGGTGCTGCGCACCAAGGTGATGCGCACCGACAAGCACTAGATGCCACGCAAGGGGCCCGCACCCAAGCGTCCGTTGGTCAACGACCCCGTCTACGGGTCGCAGCTGGTCACCCAGCTGGTGAACAAAATTCTGCTGAAGGGGAAGAAATCGCTGGCCGAACGCATTGTTTATGGTGCGCTCGAGCATGCCCGCGACAAGACCGGCACCGATCCCGTCATCACGCTCAAGCGAGCTCTCGACAACGTCAAGCCGGCCCTTGAGGTGCGTAGCCGTCGCGTTGGCGGTGCGACGTATCAGGTGCCTGTCGAGGTTCGACCGGACCGATCGACCACGCTGGCCCTGCGCTGGCTGGTCGGCTTCTCGCGGCAACGTCGGGAGAAGACCATGATCGAGCGGCTGGCCAACGAGATCCTCGATGCCAGCAACGGCCTCGGAGCCTCGGTGAAGCGGCGCGAGGACACTCACAAGATGGCCGAGGCAAACCGCGCGTTTGCGCACTATCGCTGGTGAATGACTATGACGGACCCGATCGCAGACTTCTTGACACGTCTGCGCAACGCGAATTCGGCGTATCACGACGAAGTGACTTTGCCGCACTCCAAGATCAAGGCCAACATCGCCCAGATCCTCAAGAACGAGGGGTACATCAGCGACTTTCGCACCGAAGACGCTCGGGTCGGCAAGTCATTGGTCGTTCAACTCAAGTACGGGCCGAGCCGGGAGCGCAGCATCGCTGGTTTACGCCGGGTGTCCAAGCCGGGGTTGCGCGTGTACGCGAAATCCACCAACCTGCCCCGGGTGCTCGGCGGCCTGGGGGTGGCCATCATCTCGACCTCCTCGGGCCTGCTGACCGACCGCCAGGCAGCCAGACAGGGCGTGGGCGGCGAAGTCCTCGCGTACGTGTGGTGAGTGACCGAGACCAGTGAAGCCGTG---------------------------------------------------------------------------------GAGATTGCGGTGGAAACGCCAGCGGCCACGCGCAGTGAATCGTTCGTGTTCGAGCGGCCCATCCAGACCGTCGGCCGCCGCAAAGAGGCCGTTGTGCGGGTGCGGCTGGTGCCCGGCACGGGCAAGTTCGATCTCAACGGTCGCAGCCTGGAGGACTACTTCCCGAACAAGGTGCACCAGCAGCTCATCAAGGCACCGCTGGTCACCGTTGAGCGGACCGAGAGCTTCGACATCTTCGCTCTTCTGCACGGCGGCGGCCCCTCGGGTCAGGCCGGGGCGCTCCGCCTGGGCATCGCCCGAGCATTGATCCTGGCGTCACCGGAGGACCGGCCCGCCTTGAAGAAGGCCGGTTTCCTCACCCGTGATCCACGCGCGACCGAGCGCAAGAAGTACGGCCTGAAGAAGGCCCGTAAGGCGCCGCAGTACAGCAAGCGCTGAGTGGCGGGACAGAAGATCCGCATCAGGCTCAAGGCCTACGACCATGAGGCGATTGACGCCTCGGCTCGCAAAATCGTCGAGACCGTCGTACGCACCGGTGCCAGCGTCGTAGGTCCGGTGCCGCTGCCGACTGAGAAGAACGTGTACTGCGTCATCCGCTCGCCGCACAAGTACAAGGACTCGCGAGAGCACTTCGAAATGCGCACCCACAAGCGGCTGATCGACATCCTTGATCCAACGCCGAAGACGGTTGACGCCCTCATGCGTATCGATCTTCCGGCCAGTGTCGACGTCAACATCCAGTAGATGCCACCGAAGAAGGTA---------AGC---GCGGCGGGTCCC------AAGAAGGGGCAG---------AAGACCCGTAAGCGAGAAAAGAAGAACATCCCGCACGGTGCTGCGCACATCAAGAGCACCTTCAACAACACGATCGTGACCATCACCGACCCGCAGGGCAACGTCATTGCCTGGGCGTCATCGGGCCACGTCGGCTTCAAGGGCTCGCGGAAATCGACTCCGTTCGCCGCGCAGCTGGCGGCCGAGAACGCCGCCCGCAAGGCCCAGGAGCATGGGGTGCGCAAGGTCGACGTGTTCGTGAAGGGCCCGGGCTCGGGCCGGGAGACCGCGATCCGGTCGCTGCAGGCCGCTGGCCTGGAGGTGGGCGCGATCTCCGACGTCACTCCCCAGCCGCACAACGGCTGCCGCCCGCCCAAGCGCAGAAGAGTCTAGATGCCAACCATTCAGCAGCTGGTCCGCAAGGGCCGTCGGGACAAGATCGGCAAGGTCAAGACCGCGGCTCTGAAGGGCAGCCCGCAGCGTCGTGGTGTTTGCACCCGCGTGTACACCACCACCCCGAAGAAGCCGAACTCGGCGCTTCGCAAGGTTGCCCGCGTGAAGCTGACGAGTCAGGTTGAGGTCACGGCGTACATCCCAGGCGAGGGTCACAACCTGCAGGAACACTCCATGGTGCTGGTGCGTGGTGGCCGGGTGAAGGACCTGCCCGGTGTGCGCTACAAGATCATTCGCGGTTCGCTCGACACCCAGGGCGTCAAGAACCGCAAGCAGGCTCGTAGCCGTTATGGCGCCAAGAAGGAGAAGAGCTGAATGGCTCGACTAGTCGGCGTCGACCTGCCGCGCGACAAGCGGATGGAGGTCGCCCTGACCTACATCTATGGCATTGGCCGCACCCGCTCCAACGAAATCCTGGAGGCCACCGGCATTGACCGGGACCTACGGACCAGGGATCTCACCGATGACCAGCTGACCCACCTGCGCGACTACATCGAAGCCAACCTCAAGGTGGAAGGTGACTTGCGTCGCGAGGTGCAGGCCGACATCCGCCGCAAGATGGAGATCGGCTGCTACCAAGGTCTGCGGCACCGCCGGGGCCTGCCGGTGCGCGGCCAGCGGACCAAGACCAACGCGCGGACCCGCAAAGGCCCCAAGCGCACCATCGCAGGCAAGAAGAAGGCCAGGTAAGTGGCGCTGACAGCCGAGCAGAAAAAAGAGATTCTGGGTTCCTACGGCCTGCATGAAACCGATACCGGGTCCCCGGAGGCGCAGATCGCGCTGCTGACCAAGCGGATCGCGGACCTGACCGAGCACCTCAAGGTGCACAAGCATGACCATCACTCGCGGCGGGGGTTGCTGCTGCTGGTCGGGCGCCGGCGGCGGCTGATTAAGTACCTGTCCTCGATTGATGTGCAGCGTTATCGTTCGCTGATTGAACGGCTTGGTCTGCGCCGCTGAATGGCTGTAAAGATCAAGCTCACTAGGCTTGGCAAGATCCGCAATCCCCAGTACCGCATCGCCGTCGCCGACGCGCGGACGCGGCGCGACGGCCGTTCCATCGAGGTCATCGGTCGGTATCACCCGAAAGAAGAGCCGAGCCTGATCGAGATCAACTCCGAGCGCGCTCAGTATTGGCTGTCGGTGGGCGCTCAACCCACTGAACCCGTCCTCAAGCTGCTGAAGATCACCGGCGACTGGCAAAAATTCAAAGGCCTGCCCGGCGCCGAGGGCCGGCTGAAGGTCGCCCCGCCCAAGCCCAGCAAGCTGGAGTTGTTCAACGCCGCGTTAGCCGCCGCCGACGGCGCTCCCACCACTGAGGCCGCGCGGCCGAAG---AAGAAAGCCCCG---------GCCAAGAAAGCCGCGAAGGCC---------GCCGAATCCGACGCT------------------------------------------------------------------------------------------------------------GAGGGCGGCGAGCAG------------------TCCGAGCAG------------ACG------------AGCGAAAGCTGAGTGATGGCAGAAGCTAAGACCGGCGCGAAGGCA---------------GTGCCCTCGGCAGCCAAAGCCGCCGCT------AAGGGCGCAACTGCG------------------------------------------------------AAGGATGGCGCGCCAAAAGACAAGGGTTCCAAGCACACTCCGAGTAATCCGAAGGTGCGGGGCCGGCGTAAGATGCGCATTGGTTATGTGGTGAGCGACAAGATGCAGAAGACCATTGTGGTTGAGCTGGAAGACCGCATGCGTCACCCGCTGTACGGCAAGATCATCCGCACCACCAAGAAGGTCAAGGCGCACGACGAGAACAGCGTCGCTGGCATCGGTGACCGTGTTTCGCTGATGGAGACGCGGCCGCTGTCGGCGACCAAACGGTGGCGGCTGGTGGAGATCCTCGAAAAGGCCAAGTAGATGCCACGCAGCCTGAAGAAGGGCCCGTTCGTCGACGACCACCTGCTCAAGAAGGTCGACGTGCAGAACGAAAAGAACACCAAGCAGGTCATCAAGACCTGGTCGCGGCGGTCGACCATCATTCCAGACTTCATTGGCCACACCTTTGCGGTCCATGACGGACGCAAGCATGTCCCGGTTTTCGTCACCGAGGCGATGGTGGGTCACAAGCTGGGTGAATTCGCGCCGACCCGCACCTTCAAGGGACACATCAAGGACGACCGGAAGGCCAAACGGCGATGAGTGGCCAACATCAAGTCGCAGCAGAAGCGCAACCGCACCAACGAGCGCGCCAGATTGCGCAACAAGTCGGTGAAGTCTGCGCTTCGTACCGCTGTCCGCGCGTTCCGCGAGGCGGCCCACACCGGCGAGAAGGAGAAGGCCGCGGAGCTGCTGGTGTCGACCAGCCGCAAGCTGGACAAGGCTGCCAGCAAGGGTGTGATCCATAAAAACCAGGCGGCCAACAAGAAGTCGGCGCTGGCCCGGACCCTCAACAAGCTCGGCTGA---
>NZ_HG917972_M_marinum 9741
ATGCCGAGTCCCACCGTCACCTCGCCGCAAGTAGCCGTCAACGACATTGGCTCCGCCGAGGACTTTCTCGCCGCAATAGACCAAACGATCAAGTACTTCAACGATGGTGACATCGTCGAAGGCACCATCGTCAAAGTGGACCGGGACGAGGTGCTCCTCGACATCGGCTACAAGACCGAAGGGGTAATCCCCGCCCGCGAGCTCTCGATCAAACACGACGTCGACCCCAATGAGGTCGTTACCGTGGGCGACGAGGTCGAGGCCCTGGTTCTCACCAAAGAGGACAAAGAGGGCCGGCTCATCCTCTCCAAGAAGCGCGCACAGTACGAGCGCGCCTGGGGCACCATCGAGGCGCTCAAGGAGAAGGACGAGGCCGTCAAGGGCACCGTCATCGAGGTGGTCAAGGGTGGTCTGATCCTCGACATCGGGCTTCGTGGCTTCCTGCCTGCCTCGCTGGTCGAGATGCGCCGGGTTCGTGATCTGCAGCCGTACATCGGCAAGGAGATCGAAGCCAAGATCATCGAGCTGGACAAGAACCGCAACAACGTTGTCTTGTCGCGGCGGGCCTGGCTGGAGCAGACCCAGTCCGAGGTGCGCAGCGAATTCCTCAACCAGCTGCAGAAGGGCACCATCCGCAAGGGTGTGGTTTCCTCCATCGTCAACTTCGGCGCGTTCGTCGATCTCGGCGGTGTTGACGGTCTGGTGCACGTCTCCGAGCTGTCCTGGAAGCACATCGACCACCCGTCCGAGGTGGTTCAGGTGGGCGACGAGGTCACCGTCGAGGTGCTCGACGTCGACATGGACCGCGAGCGGGTTTCGTTGTCGCTGAAGGCGACTCAGGAAGACCCGTGGCGCCACTTCGCCCGCACCCACGCCATCGGCCAGATCGTGCCGGGCAAGGTCACCAAGCTGGTGCCCTTCGGTGCGTTCGTCCGCGTCGAGGAGGGCATCGAGGGTCTGGTGCACATCTCCGAGCTGGCTGAGCGCCACGTCGAGGTGCCCGACCAGGTGGTCGCCGTCGGCGACGACGCGATGGTCAAGGTCATCGACATCGACCTGGAGCGTCGCCGGATCTCGTTGTCGCTCAAGCAGGCCAACGAGGACTACACCGACGAGTTCGACCCGGCCAAGTACGGCATGGCCGACAGCTACGACGACCAGGGTAACTACATCTTCCCCGAGGGCTTCGATCCCGAAACCAACGAATGGATGGAAGGATTCGACACCCAGCGTGCCGAATGGGAAGCCCGCTACGCCGAGGCCGAGCGCCGGCACAAGATGCACACCACGCAGATGGAGAAGTTCGCTGCTGCGGAGGCGGCCGGACAT------------GGCGACAACGGT---GGTGGCTCGTCGAGC---AGCAGCTCCTCGGAGAAGTCCGCGGGTGGATCGCTGGCTAGCGATGCCCAACTGGCCGCGCTGCGCGAAAAGCTCGCAGGTAAC---GGGTAGATGGCTGTTGTAACCATGAAGCAGCTGCTTGACAGCGGCACCCACTTCGGGCACCAGACCCGTCGTTGGAATCCCAAGATGAAGCGGTTCATTTTCACCGACCGCAACGGCATCTACATCATCGACCTTCAGCAGACGCTGACCTTCATCGACAAGGCGTACGAGTTCGTCAAAGAGACCGTCGCCCACGGTGGAACCGTGCTGTTTGTCGGCACCAAGAAGCAGGCGCAGGAGTCCGTCGCCGCCGAAGCGACCCGCGTCGGTATGCCGTACGTGAACCAGCGCTGGCTGGGTGGCATGCTCACCAACTTCTCCACCGTGCACAAGCGGCTGCAGCGCCTCAAGGAGCTCGAGGCCATGGAGCAGACCGGTGGCTTCGAGGGCCGCACCAAGAAGGAGATCCTGGGCCTGACCCGGGAGAAGAACAAGCTCGAGCGCAGCCTCGGTGGTATTCGCGACATGGCCAAGGTGCCGTCGGCGATCTGGGTTGTCGACACCAACAAGGAGCACATCGCCGTCGGCGAGGCCCGCAAGCTGGGTATCCCGGTCATCGCGATCCTGGACACCAACTGCGACCCCGACGAGGTCGACTACCCGATCCCGGGCAACGACGACGCGATCCGCTCGGCCGCGCTGCTGACCAAGGTGATTGCCTCCGCGGTCGCCGAGGGCCTGCAGGCACGTGCCGGAGCGGGC------CGCGGTGATGGCAAGCCTGTG---------GTCGAGGCCGCGGAGCCGCTGGCCGAATGGGAGCAGGAGCTGCTTGCCGGTGCCACTGCCGCCGCCCCGGCCGAA---------------------------------------------------GGCGCTGTCGCAACCGAAACAACCCCC---------ACGGAAGGCTGAGTGGGCCAGAAGATCAACCCGCACGGCTTCCGCTTGGGCATCACCACCGACTGGAAGTCGCGTTGGTATGCCGACAAGCAGTACGCCGACTACGTCAAGGAAGACGTCGCCATCCGTCGGCTGCTGTCCAGCGGCCTGGAGCGCGCCGGAATCGCCGACGTGGAGATCGAGCGCACCCGTGACCGGGTCCGGGTCGACATCCACACCGCGCGTCCGGGCATCGTCATTGGCCGCCGTGGCACCGAGGCCGACCGCATCCGTGCGGATCTGGAGAAGCTGACCGGCAAGCAGGTTCAGCTCAACATCCTCGAAGTCAAAAACCCTGAGTCGCAAGCGCAACTGGTGGCCCAAGGGGTCGCTGAGCAGCTGAGCAACCGGGTGGCGTTCCGCCGGGCGATGCGTAAAGCCATCCAGTCCGCGATGCGTCAGCCCAACGTCAAGGGCATCCGGGTGCAGTGCTCGGGTCGTCTTGGTGGCGCGGAGATGAGCCGGTCGGAGTTCTACCGCGAGGGCCGGGTTCCGCTGCACACGCTGCGCGCGGACATCGACTACGGCCTGTATGAGGCCAAGACCACCTTCGGCCGGATCGGTGTGAAGGTGTGGATCTACAAGGGCGACATCGTCGGCGGCAAGCGCGAATTGGCCGCCGCCGTTCCC------------GCGGGCGCCGACCGTCCGCGCCGCGAGCGGCCGGCGGGCAGCCGTCCGCGCCGCAGCGGTGCTTCCGGCACCACGGCCACCGGCACCGAAGCCGGACGCGCCGTGGGTAGCGAAGAGCCC---------------------------------GCCGCCGCAGAAAGCGCTACCACCCCCGAAGCGCAGAGCACGGAGAGCTAAATGGCTCGTTACACCGGACCCGTCACCCGCAAGTCGCGCCGGCTGGGCACCGACCTCGTTGGTGGCGACCAGTCATTCGAAAAGCGTCCCTACCCGCCCGGCCAGCACGGCCGCGCCCGGATCAAGGACAGTGAATACCGCCAGCAGTTGCAGGAAAAGCAGAAGGCCCGCTTCACCTACGGCGTGATGGAAAAGCAGTTCCGCCGCTACTACGAAGAGGCCGTTCGCCACTCCGGCAAGACCGGTGAGGAACTGCTGAAGATCCTGGAGAGCCGGCTCGACAACGTCGTATACCGGGCCGGGTTGGCACGTACCCGCCGGATGGCTCGTCAGCTGGTCAGCCACGGGCACTTCAGCGTCAACGGCGTGCACGTCAATGTGCCCAGCTACCGGGTTTCGCAGTACGACATCATCGATGTGCGGGACAACTCGCTCAACACGGTGCCGTTCCAGATTGCGCGCGAAACGGCGGGTGACCGTCCGATCCCGAGCTGGTTGCAGGTCGTGGGGGAGCGTCAGCGCATCCTGATCCACCAGCTGCCCGAGCGGGCACAGATCGAGGTCCCGCTCACCGAGCAGCTGATCGTCGAGTACTACTCGAAGTAAATGGCGGAGCAGTCGGCCGGTGGGCAAGGC------------------------GCCCCTGAAGGCCGCGAC---------------------------AGCCGCGACTCA------CGCGAAGGCCGCGGC---CGGCGCGACGGTGGCCGC---------------GGT---GGCCGCGAC---AGCGACAAGAGCAACTACTTGGAGCGTGTGGTTGCGATCAACCGCGTCTCCAAGGTGGTCAAGGGTGGTCGGCGATTCAGCTTCACCGCCCTGGTCATCGTCGGTGACGGCAACGGGATGGTCGGTGTCGGCTACGGCAAGGCCAAAGAGGTCCCGGCCGCGATCGCCAAGGGCGTCGAGGAGGCTCGCAAGGGCTTCTTCCGGGTGCCGTTGATCGGCGGCACCATCACCCATCCGGTGCAGGGCGAGGCGGCCGCCGGTGTGGTGCTGCTGCGTCCGGCCAGCCCGGGTACCGGTGTGATCGCCGGTGGCGCTGCGCGCGCCGTGCTGGAATGCGCCGGCGTGCACGACATCCTGGCCAAGTCGTTGGGTAGCGACAACGCGATCAACGTGGTGCACGCCACCGTTGCCGCGCTGAAGATGCTGCAGCGTCCCGAGGAGGTGGCGGCCCGACGCGGACTGCCCATCGAGGACGTTGCCCCGGCCGGAATGCTCAAGGCGCGCCGCGAAAGCGAAGCGCTGGCC------------GCCGCTGCA------GTACGCGAGGCC---CAAACTTCGGGGGCACAACCATGAATGCGTCCATACGAAATCATGGTCATCCTTGACCCAACGCTCGACGAACGTACTGTTGCCCCGTCCCTGGAGACGTTCTTGAATGTCATCCGGAAAGACGGCGGAACGGTCGACAAGGTCGACATCTGGGGCCGGCGGCGCCTGGCCTACGAAATCGCCAAGCACGCCGAAGGCATCTACGCCGTCATCGACGTGAAGGCAGCCCCGGCGACGGTATCCGAGCTCGACCGCCAGCTGAGCCTGAACGAGTCGGTGCTGCGCACCAAGGTGATGCGCGCCGACAAGCGCTGAATGCCGCGCAAAGGGCCCGCGCCCAAGCGTCCGCTGGTCAACGACCCCGTCTACGGGTCCCAGCTGGTCACGCAACTGGTGAACAAAGTCCTGTTGCAGGGGAAGAAATCGCTCGCTGAGCGCATTGTTTATGGTGCGCTCGAGCAGGCGCGCGACAAGACCGGCACCGATCCGGTCATCACCCTCAAGCGGGCTCTCGACAACGTCAAGCCCGCGCTGGAAGTTCGTAGCCGCCGCGTCGGTGGTGCGACCTACCAGGTGCCCGTCGAGGTGCGGCCGGACCGGTCGACCACGCTGGCGCTGCGCTGGCTGGTCGGCTACTCGCGGCAACGCCGGGAGAAGACCATGATCGAGCGCCTGGCGAACGAGATCCTGGATGCCAGCAATGGCCTGGGTGCCTCCGTCAAGCGGCGTGAGGACACGCACAAGATGGCCGAGGCGAACCGCGCCTTTGCGCACTACCGCTGGTAAATGACCATGACGGACCCGATCGCAGACTTCTTGACTCGTCTGCGTAACGCCAATTCGGCGTACCACGACGAGGTGAGTTTGCCGCACTCCAAGATCAAGGCCAACATCGCCCAGATCCTCAAGAACGAGGGCTACATCAGCGACTTCCATACCGAAGACGCGCGAGTTGGCAAATCGTTGATCGTTCAACTCAAGTACGGGCCGAGCCGGGAACGCAGCATCGCCGGTTTGCGGCGGGTGTCCAAGCCCGGGCTGCGGGTCTACGCCAAGTCCACCAACCTGCCGCGGGTACTCGGCGGCCTGGGTGTGGCGATCATTTCGACCTCCTCAGGCTTGCTGACCGACCGCCAGGCAGCCAGACAGGGCGTGGGCGGCGAAGTCCTCGCGTACGTGTGGTGAATGACCGAAACCACCCCAGAA------------------------------------------------------------------------------------GTGGAAGTCGCTGTCGAAGCTGAAGTGACTTACAGCGAATCGTTCGTGTTTGAGCGGCCCATCCAGACCGTCGGGCGTCGCAAGGAAGCCGTGGTGCGGGTGCGCCTGGTGCCCGGAAGCGGCAAGTTCGACCTCAACGGGCGCAGCCTCGAGGACTACTTCCCGAACAAGGTCCACCAGCAGCTCATCAAGGCTCCGCTGGTCACCGTCGACCGGCTGGAGAGCTACGACATCTTTGCGCTGCTGCACGGCGGCGGCCCCTCGGGCCAGGCCGGCGCGCTGCGGCTGGGCATCGCCCGGGCATTGATCGTGGCAAACCCGGAGGACCGGCCCGCCCTGAAGAAGGCTGGCTTCCTCACCCGTGACCCGCGTGCTACCGAGCGGAAGAAGTACGGCCTGAAGAAGGCCCGCAAGGCGCCTCAGTACAGCAAGCGCTGAGTGGCGGGACAGAAGATCCGCATCAGGCTCAAGGCCTACGACCACGAGGCTATTGACGCTTCGGCGCGCAAGATCGTCGAGACGGTGGTCCGTACCGGCGCCAGCGTGGTTGGTCCGGTGCCGTTGCCGACCGAGAAGAACGTGTACTGCGTCATTCGCTCACCGCACAAGTACAAGGACTCGCGGGAGCACTTCGAGATGCGTACGCACAAGCGGTTGATCGACATCATCGATCCGACGCCGAAGACGGTTGACGCACTCATGCGCATCGACCTTCCGGCCAGTGTCGACGTCAACATCCAGTAGATGCCACCGAAGAAAGCC---------AGC---GGCACGGGCCCC------AAGAAGGGCCAG---------AAGACCCGCCGCCGGGAAAAGAAGAACGTCCCGCACGGTGCCGCGCACATCAAGAGCACGTTCAACAACACGATCGTGACGATCACCGACCCGCAGGGCAACGTCATCGCCTGGGCGTCGTCGGGTCACGTCGGCTTCAAGGGATCCCGCAAGTCGACACCGTTCGCAGCGCAGCTGGCCGCCGAGAACGCCGCGCGCAAGGCCCAGGAGCACGGTGTCCGCAAGGTCGACGTGTTCGTGAAGGGGCCGGGTTCGGGCCGCGAGACCGCGATCCGGTCGCTGCAGGCCGCTGGCCTGGAGGTCGGTGCGATCTCCGATGTCACCCCGCAGCCGCACAACGGTGTCCGCCCGCCCAAGCGTCGGCGCGTCTAGATGCCAACCATTCAGCAGCTGGTCCGCAAGGGTCGTCGGGACAAGATCGGCAAGGTCAAGACCGCGGCTCTGAAGGGCAGCCCGCAGCGCCGTGGCGTATGCACTCGCGTGTACACCACCACCCCGAAGAAGCCGAACTCGGCGCTTCGGAAGGTTGCCCGTGTGAAGCTGACGAGTCAGGTTGAGGTCACGGCCTACATCCCGGGCGAGGGCCACAACCTGCAGGAGCACTCGATGGTGCTCGTTCGTGGTGGCCGGGTGAAGGACCTTCCCGGTGTGCGTTACAAGATCATCCGCGGTTCGCTGGACACCCAGGGAGTCAAGAACCGCAAGCAGGCTCGCAGTCGCTACGGCGCCAAGAAGGAGAAGAGCTAAATGGCTCGACTAGTCGGCGTCGATCTACCGCGCGACAAGCGGATGGAGATCGCCCTGACCTACATCTACGGCGTCGGCCGTACCCGGTCGAACGAGATCTTGGCAGCTACGGGCATTGACCGTAACCTGCGCACTCGCGATCTCACTGACGACCAGCTGACGCACCTGCGTGACTACATCGAAGCGAACTTGAAGATCGAGGGTGACCTGCGCCGCGAGGTGCAGGCCGACATTCGTCGCAAGATCGAGATCGGCTGCTACCAGGGCCTGCGGCACCGCCGTGGTTTGCCGGTACGTGGCCAGCGCACCAAGACCAACGCGCGGACCCGCAAGGGCCCCAAGCGCACCATCGCAGGCAAGAAGAAGGCCAGGTAAGTGGCGCTGACTGCCGAGCAGAAAAAGGAAATTCTGAATTCCTACGGTCTTCATGAGACCGACACCGGATCCCCGGAGGCGCAGATTGCGCTGCTGACCAAGCGGATCTCTGACCTCACCGAGCACCTCAAGGTGCACAAGCACGACCACCACTCGCGGCGTGGACTGCTGCTCCTAGTGGGGCGCCGGCGCCGGCTGATCAAGTACATCTCCCAGATCGATGTGCAGCGCTATCGCTCGCTCATTGAGCGGCTGGGCCTGCGTCGCTGAATGGCTGTAAAGATCAAGCTCACCCGGCTCGGCAAGATCCGCAACCCGCAGTACCGCATCGCGGTCGCGGACGCTCGCACCCGGCGTGACGGTCGCTCGATCGAGGTCATCGGCCGCTACCACCCCAAGGAAGAGCCGAGCCTGATCGAGATCAACTCCGAGCGGGCCCAATACTGGCTGTCCGTGGGGGCGCAGCCCACCGAACCCGTTCTCAAGCTGCTCAAGATCACCGGTGACTGGCAGAAGTTCAAGGGCCTGCCCGGCGCAGAGGGCCGGTTGAAGGTCAAGCCCCCCAAGCCCAGCAAGCTCGAACTGTTCAACGCCGCGTTGGCTGCCGCCGAGGGTGGTCCCACCACCGAGGCCACCAAGCCGAAG---AAGAAGTCGCCG---------GCCAAGAAGGCCAAGGGCGGC------------GAAGGCGACGCCGATGCAGCGGCCGAGAAG---------------------------------------------------------------GTGGAAGCTTCCGCC---------------GAGGGTAAGCAG------------------ACCGAATCG---------------------------GCCGAGAGCTGA---ATGGCAGAGGCGAAGACTGGC------------------------------------GCTAAGGCCACCAAG---TCCGCAGCGGCGGGCGCG------------------------------------------------------GTCGATGGCGCTTCCAAGGAAAAGGGTCCCAAGCACACGCCGAGCACTCCTAAGCCGCGCGGTCGTCGCAAGACGCGCATCGGCTACGTCGTGAGCGACAAGATGCAGAAGACCATCGTGGTCGAGCTCGAAGACCGCGTGCGTCACCCGCTCTACGGCAAGATCATTCGCACCACCAAGAAGGTCAAGGTGCACGACGAGCACAGCGCCGCCGGCATCGGCGACCGCGTTTCCCTGATGGAGACGCGTCCGCTGTCGGCCACCAAGCGCTGGCGGCTCGTCGAAATTCTCGAGAAGGCCAAGTAAATGCCACGCAGCCTGAAGAAGGGCCCGTTCGTCGACGACCACCTGCTGAAGAAGGTCGACGTGCAGAACGAGAAGAACACCAAGCAGGTCATCAAGACCTGGTCGCGGCGTTCGACCATCATCCCGGACTTCATCGGCCACACCTTCGCGGTGCACGATGGCCGCAAGCATGTCCCGGTGTTCGTCACCGAGTCGATGGTCGGTCACAAGCTCGGTGAATTTGCCCCCACGCGCACGTTCAAGGGACATATCAAGGACGACCGAAAGAGCAAGCGGCGATGAGTGGCCAACATCAAGTCGCAGCAAAAGCGCAACCGCACCAACGAGCGCGCCCGACTGCGCAACAAGTCGGTGAAGTCGTCGCTGCGTACGGCGGTCCGGTCGTTCCGCGACGCTGCTCACTCGGGCGACAAGGAAAAGGCCGCCGAGCTGCTGGTTTCGACCAACCGCAAGTTGGACAAGGCGGCCAGCAAGGGCGTCATTCACAAGAACCAGGCCGCCAACAAGAAGTCGGCTCTGGCGCGCGCCCTCAACAAGCTGGGCTGA---
>NZ_CP083405_M_lepromatosis 9741
ATGTCGAGTCCCGCCGTAACCTCGCCCCAAGTAGCCGTCAATGACGTAGGCTCCGGCGAGGACTTTCTTGCCGCAATAGACAAAACGATCAAGTACTTTAACGATGGTGACATCGTCGAAGGCACCATCGTTAAAGTGGACCGAGACGAGGTGCTCCTCGACATCGGCTACAAAACCGAAGGGGTAATTCCCTCCCGCGAACTCTCCATCAAACACGACGTTGACCCCAATGAGGTCGTTTCCGTGGGAGACGAGGTCGAGGCCCTGGTACTTACCAAAGAGGACAAAGAGGGGCGGCTGATCCTGTCCAAGAAGCGCGCGCAGTACGAGCGCGCGTGGGGCACCATCGAGGTGCTCAAGGAGAAGGATGAGGCCGTCAAGGGCGTCGTCATCGAAGTGGTCAAGGGTGGCCTGATCCTCGACATCGGGTTGCGTGGCTTCCTGCCCGCCTCGTTGGTGGAGATGCGTCGTGTTCGCGATCTGCAACCATACATCGGCAAGGAGATCGAGGCCAAGATCATCGAGCTAGACAAAAACCGCAACAACGTGGTATTATCGCGACGGGCGTGGCTGGAACAAACCCAATCTGAAGTGCGCAGCGAGTTTCTCAATCGGCTGCAGAAGGGTAATATACGCAAGGGTGTAGTGTCGTCCATCGTCAACTTCGGCGCTTTCGTCGATCTGGGTGGTGTGGACGGTCTGGTGCACGTCTCCGAGCTGTCCTGGAAGCATATCGACCACCCGTCCGAGGTTGTCCAGGTAGGTAACGAGGTTACCGTCGAGGTGCTTGACGTCGATATGGACCGTGAGCGGGTTTCGTTGTCGCTCAAAGCAACTCAGGAAGATCCGTGGAGGCACTTCGCCCGTACCCACGCCATCGGGCAAATCGTGCCAGGTAAGGTCACCAAGCTGGTTCCGTTTGGCGCCTTCGTTCGTGTTGAGGAGGGCATCGAAGGTCTGATTCACATCTCGGAGCTGGCCGAGCAGCACGTCGAGGTGCCTGACCAGGTGGTTGCTGTCGGCGACGATGCGATGGTCAAGGTCATCGACATCGACTTGGAGCGGCGCCGGATTTCACTGTCGTTGAAGCAGGCCAACGAGGACTACATCGAGGAGTTCGACCCGGCGAAGTACGGTATGGCCGACAGCTACGACGAGCAGGGCAACTATATCTTCCCTGAGGGCTTTGATCCCGACTCCAACGAGTGGCTGGAGGGCTTCGACACCCAGCGCGCCGAATGGGAGGCTCGTTATGCTGAAGCCGAACGTCGATACAAGATGCACACCACCCAGATGGAAAAGTTCGCTGCCACCGAGGATGCCGGACGT---------------AGTAGCGAG---CAGGCCCTGGCCGGC---AGTACACCGCCGGCGACGGCCACAGGTGGGTCACTGGCTAGCGATGCCCAACTAGCCGCTCTACGGGAAAAGCTCGCCGGCGGC---GCGTAAATGGCTGTTGTGACCATGAAGCAGCTGCTTGACAGCGGCACTCACTTCGGGCATCAGACCCGTCGTTGGAATCCCAAGATGAAGCGGTTCATTTTCACTGATCGCAACGGCATCTACATTATTGACTTGCAGCAGACGTTGACTTTCATCGACAAGGCCTACGAGTTCGTCAAAGAGACCGTCGCCCGCGGTGGTTTAGTTTTGTTCGTTGGCACCAAGAAGCAGGCGCAGGAGTCCGTCGCGGCCGAAGCGACGCGCGTCGGCATGCCGTATGTGAACCAGCGCTGGCTGGGTGGCATGCTCACTAACTTTTCCACTGTGCATAAGCGGCTGCAGCGTCTCAAGGAGCTGGAGGCGATGGAGCAGACTGGTGGTTTCGAGGGTCGTACCAAGAAGGAGATCTTGGGCTTGACCCGGGAAAAGAACAAGCTGGAGCGCAGCCTGGGTGGTATCCGGGATATGGCGAAGGTGCCGTCGGCAATCTGGGTCGTCGACACGAACAAAGAGCACATCGCCGTTGGCGAGGCCCGCAAACTGGGCATCCCGGTGATTGCGATTCTGGACACTAACTGCGACCCTGACGAGGTCGACTACCCGATCCCGGGCAACGACGACGCGATCCGATCGGCGGCACTGTTGACCACGGTGATCGCCTCGGCGGTTGCCGAAGGTTTACAGGTCCGTGCCGGCCTTAGG------TGCGGCGATGGCAAGCCCGAA---------GCGGAGGCCGTTGAGCCGCTCCCGGAATGGGAGCAGGAGTTGTTGGCCGGTGCTGGTGCCAGCGCCCTCAACGAT------------------------------------------------TCGGGCGCAAGTGTATCCGAAGCCACCCCT---------ACGGAAGCCTGAGTGGGCCAGAAGATCAATCCGCATGGCTTCCGATTGGGTATCACCACCGGCTGGAAGTCTCGGTGGTACGCTGACAAGCAGTATGCAGAGTACGTTAAGGAAGATGTCGCGATCCGGCGGCTGCTATCCACCGGCTTAGAGCGCGCGGGGATCGCCGAAGTGGAGATTGAGCGTACCCGTGACCGGGTCCGGGTGGATATCCACACCGCCCGTCCCGGCATCGTCATTGGTCGTCGCGGTACCGAAGCCGACCGGATCCGGGCAGATCTGGAGAAGTTGACCTGCAAGCAGGTTCAGCTCAATATCCTCGAAGTCAAAGACCCTGAGTCGCAAGCACAATTGGTTGCCCAAGGGGTCGCTGAGCAGTTGAGCAATCGGGTGGCGTTCCGTCGGGCGATGCGCAAGGCTATCCAGTCTGCGATGCGTCATCCTAACGTCAAGGGCATCCGGGTGCAGTGCTCGGGCCGGCTTGGCGGTGCGGAGATGAGCCGCTCGGAGTTTTACCGTGAGGGCCGCGTGCCGTTGCACACCCTGCGCGCCGATATCGACTACGGGTTACATGAGGCCAAGACCACCTTCGGCCGGATTGGCGTGAAGGTATGGATCTACAAGGGCGACATCGTCGGGGGTAGACGTGAATTGACAGCCGTCGCGCCG------------GCTGGCGCTGAGCGTGCGCGCCGCGAGCGGCCGTCGGGCACGCGTCCGCGCCGTAGTGGCGCGGGTGGGCACCACTGCAACCGGCACCGATGCTGGACGGGCGTTGGGGGGTGAAGAAAGCGATGT---------TGCGCCCATTACTGA---GCACTCTGAGGACAGCGCGGCTACCCATGAACCGCAGAGAGCGGAGAGCTGATGGCTCGTTACACCGGACCCATCACCCGCAAATCGCGCCGGCTTCGCACCGACCTCGTCGGCGGCGATCAGGCGTTCGAGAAGCGTCCTTACCCGCCCGGCCAGCACGGCCGCGCGCGGATCAAGGAAAGTGAATATCTACTGCAGCTGCAGGAAAAGCAGAAGGCTCGTTTCACCTACGGTGTAATGGAAAAGCAGTTTCGCCGTTACTACGAAGAGGCTGTGCGACAACCTGGTAAGACGGGTGAGGAACTGCTGAAGATCCTGGAAAGCCGGCTCGATAACGTGATCTACCGTGCCGGGCTGGCGCGTACCCGCCGGATGGCCCGTCAGCTGGTCAGCCACGGGCACTTCAGCGTCAATGGCGTGCATATCAACGTCCCCAGCTATCGGGTGTCGCAGTACGATATTATCGATGTGCGGGACAAGTCACTAAACACGGTGCCGTTCCAAATCGCTCGGGAGATGGTGGGCGACCGACCGATCCCGAGCTGGTTGCAGGTCGTTGGTGAGCATCAACGCATCCTGATCCATCAATTGCCCGAGCGTGTGCAGATCGAAGTGCCGCTCATCGAGCAGCTGATTGTCGAGTACTACTCGAAGTAAATGGCGGAGCAGTCAGCTGGCGTGCTAGGTGATAGC---------------------------------------------------------------------------------CGCGAGGGCCGTAGC---CGGCGCGAGGGAGGTGGCCGCAGTGGCCGCGATCGG---GACCGTGAC---GGTGAGAAGGGCAATTATCTGGAACGGGTTGTTGCCATCAATCGGGTCTCTAAGGTGGTTAAGGGTGGTCGGCGATTCAGCTTCACCGCTTTGGTCATCGTGGGTGACGGCCACGGCATGGTTGGTGTTGGTTATGGCAAGGCCAAGGAAGTCCCCGCCGCGATTGCCAAGGGTGTAGAAGAGGCTCGTAAAGGCTTTTTCTGGGTGCCGCTGATCGATGGCACTGTCACTCACCCGGTGCAGGGCGAGGCAGCCGCGGGCGTGGTGCTGTTGCGCCCTGCCAGCCCCGGTACCGGTGTGATCGCCGGCGGTGCGGTGCGCGCTGTGCTGGAATGCGCTGGGGTGCACGACATCCTGGCTAAATCGTTGGGCAGTGATAATGCAATCAACGTGGTGCATGCCACCGTGGCCGCGCTTAAGCTGCTGCAGCGTCCTGAAGAGGTGGCGGCCCGGCGTAGTTTGCCGATCGAGGATGTCGCCCCGGCTGGGATCTTGAAGGCGCGGCGGGAGGAGAGC---------------------GAAGCGTTA------ATTGGCCAGCGC------------AGCGCGTGA------ATGCGTCCGTATGAAATCATGGTCATTCTTGACCCCACGCTCGACGAGCGCACCGTCGGGCCGTCTTTGGAGACGTTCCTCAACATCGTCCGCAAGGACGGTGGAGCTATCGATAAGGTCAACATCTGGGGTCGGCGCCGGCTGGCTTACGAGATCGCCAAGCACGCCGAAGGCATCTACGTTGTCATCGATCTGAAGGCTGCGCCGGCAACGGTGTCCGAACTTGACCGCCAGCTCAGCCTCAACGAGTCGGTGTTGCGCACCAAGGTAATGCGAATCGACAAGCACTAGATGCCACGCAAAGGGCCCGTGCCTAAGCGTCCGTTGGTCAATGACCCTGTCTACGGGTCGCAGTTGGTCACCCAGCTGGTGAACAAAATTCTGCTGAAGGGGAAGAAATCGCTGGCTGAACACATTGTTTATGGCGCGCTTGAGCACGCCCGCGAAAAGACCGGCACCGATCCTGTCATCACGCTTAAGCGTGCTCTCGACAACGTTAAGCCGGCCCTCGAGGTGCGTAGCCGCCGTGTCGGCGGTGCGACTTATCAGGTGCCTGTCGAGGTTCGGCCAGACCGATCGACCACGCTGGCGCTGCGTTGGCTCGTCGGCTTCTCACGGCAGCGTCGGGAGAAGACCATGATTGAGCGGTTGGCAAACGAGATCTTGGATGCTAGCAATGGCCTCGGAGCCTCCGTGAAGCGGCGCGAGGATACCCACAAGATGGCCGAGGCTAACCGTGCGTTTGCGCACTATCGTTGGTAGATGACCATGACAGACCCGATCGCAGATTTTTTGACACGTCTGCGCAACGCTAATTCAGCATATCACGACGAAGTGACTGTGCCGCACTCCAAGATCAAAGCCAATATCGCCAAGATCCTCAAGAACGAAGGATACATCCGAAACTTCCGCACCGAAGACGCTCGGGTCGGCAAGTCATTGATCATCCAACTCAAGTACGGGCCCAGCCGGGAGCGTAGCATCGCTGGTTTGCGCCGGGTATCTAAGCCGGGGTTGCGGGTGTATGCGAAGTCGATCAACCTGCCGCGTGTGCTGGGCGGGCTGGGTGTGGCCATTATCTCGACCTCCTCGGGCCTGCTGACCGACCGTCAGGCAGCCAGGCAGGGTGTGGGCGGCGAAGTCCTCGCGTACGTGTGGTAGGTGACTGAGACTAGCGAAGCG---------------------------------------------------------------------------------------------GTGGAGACTCCAGTAGCCAAGCACAGCGAATCGTTTGTGTTCGAGCGGTCAATCCAGACTGTCGGCCGCCGCAAAGAGGCCGTCGTGCGGGTGCGGCTGGTGCCCGGCACCGGCAAGTTCGATCTCAACGGTCGCAGCCTGGAGGACTACTTCCCGAACAAGGTGCATCAGCAGCTCATCAAGGCACCACTGGTCACTGTTGATCGGACAAGGAACTTCGACATACTCGCTCTCCTGCACGGCGGTGGCCCATCGGGTCAGGCCGGAGCGCTTCGTCTGGGCATCGCCCGAGCGTTGATCCTGGCGTCACCGGAGGACCGGTCCCCTTTGAAGAAGGCAGGTTTCCTCACCCGTGATCCACGCGCGACGGAGCGCAAGAAGTACGGCTTGAAGAAGGCCCGCAAGGCGCCGCAGTACAGCAAGCGCTGAGTGGGGGGACAGAAGATCCGCATCAGGCTCAAGGCCTACGACCATGAGGCGATTGACGCTTCGGCTCGCAAAATCGTCGAGACCGTCGTACGCACCGGTGCCAGCGTCGTAGGTCCGGTGCCATTGCCGACCGAGAAGAACGTGTACTGCGTCATCCGCTCGCCGCACAAGTACAAGGACTCGCGAGAGCACTTCGAAATGCGCACCCACAAGCGGCTCATCGACATCCTTGATCCAACACCGAAGACGGTTGACGCCCTCATGCGTATCGATCTTCCGGCCAGTGTCGACGTCAACATCCAGTAGATGCCACCCAAGAAAGCA---------AGC---GCAGGGGGTCCC------AAAAAGGGGCAA---------AAGACCCGTAAACGGGAAAAAAAGAATATCCCATACGGTGCTGCGCACATTAAGAGCACCTTCAACAACACGATCGTGACTATCACTGACCAGCAGGGTAACGTTATTTCCTGGGCGTCATCGGGTCACGTTGGCTTCAAAGGCTCGCGGAAATCGACTCCGTTCGCCGCACAGCTGGCTGCCGAGAACGCCGCACGCAAGGCTCAGGAGCACGGGGTGCGCAAGGTCGACGTATTCGTGATGGGCCCGGGCTCGGGCCGGGAGACCGCGATCCGGTCTCTGCAGGCTGCTGGCCTAGAAGTCGGCGCGATCTCCGACGTCACCCCCCAGCCGCACAATGGCTGCCGTCCACCCAAGCGGAGAAGAGTTTAGATGCCCACCATTCAGCAGCTGGTACGCAAGGGTCGCCGGGATAAGATTGGCAAGGTCAAGACTGCGGCTCTGAAGGGCAACCCGCAGCGTCGCGGTGTTTGCACCCGTGTGTACACTTCCACCCCAAAGAAACCGAACTCGGCGCTTCGCAAGGTTGCCCGCGTGAAGCTGACGAGCCAGGTTGAGGTCACAGCGTACATCCCAGGCGAGGGCCACAACTTGCAGGAACATTCCATGGTGCTGGTGCGTGGTGGTCGGGTGAAAGATCTGCCTGGTGTGCGCTACAAGATCATTCGCGGTTCGCTCGACACCCAGGGTGTCAAGAACCGGAAACAGGCTCGTAGCCGCTATGGCGCCAAGAAGGAGAAGAGCTGAATGGCTCGACTAGTCGGTGTCGACCTGCCACGCGACAAGCGGATGGAGGTTGCCCTGACCTACATCTATGGCATTGGCCGCACCCGTTCCAACCAAATCTTGGAGGCCACTGGTATTGAACGGGACCTACGGACCAGGGATCTCACCGATGACCAGCTGACCCACCTGCGCGACTACATCGAAGCCAATCTCAAGGTGGAAGGTGACTTGCGTCGCGAGGTGCAGGCTGATATTCGCCGCAAGATGGAGATCGGTTGCTACCAAGGTTTGCGACACCGCCGCAGCTTGCCGGTGCGCGGCCAGCGGACCAAGACTAACGCGCGGACCCGCAAAGGCCCCAAGCGCACCATCGCAGGAAAGAAGAAGGTCAGGTAAGTGGCGCTGACAACCAAGCAGAAAAAAGAGATTCTGAGTTTCTACGGCCTGCACGACACCGATACGGGGTCCCCGGAAGCGCAAATCGCGCTGTTGACCAAGCGGATTGCGGACCTGACTGAGCATCTCAAAGCACACCAGCATGATCATCACTCGCGGCGCGGGTTACTGCTGTTAGTCGGGCGCCGGCGGCGGCTGATCAAGTACCTATCGCTGATCGATGTGCAGCGTTATCGCTCGTTGATCGAGCGGCTTGGTCTACGCCGCTGAATGGCTGTGAAAATCAAACTCACTCGGCTTGGCAAGATCCGCAATCCACAGTACCGCGTCGTCGTCGCCGACGCGCGGACGCGACGCGACGGCCGTTTCATCGAGGTCATTGGTCGGTATCACCCGAAAGAAGAGCCAAGCCTGATCGACATCAACTCCGAACGCACTCAATATTGGCTTTCGGTGGGTGCGCAACCTACCGAACCCGTTCTTAAGCTGCTGAAGATCACCGGCGATTGGCAAAAGTTCAAAGGCCTGCCCGGCGCTGAAGGCCGGCTGAAGGTCGCCCCACCCAAGCCCAGCAAGCTGGAGTTATTCAACGCCGCGTTAGCTGTCGCTGACGACGGTCCCACCGCCGAGGCCGCACGGCCAAAG---AAGAAGGCTCCG---------GCCAAGAAAGTCGCTAAAGCC---------GTAGAATCCGATGCTGAGGGCGCCGAAGCT------------------------------------------------------------------ACGAAAGCGGACGCG---CTGGCC---GAGGGCGGCGAGCAG------------------TCCGAGTAA---------------------------------------ATGACAGAAGAAGCTAAGACCGGCGCGAAGGCA---------------GCGTCCTCGGCAACCAAAGCCGCTCCT------AAGGGCGCAGCTGTG------------------------------------------------------AGGGATGGTACACCAAAAGACAAGGGTCCCAAGCACACTCCGAGTGGTCCGAAAGTGCGTGGGCGGCGTAAGTTGCGCATTGGTTATGTAGTGAGCGACAAGATGCAGAAGACCATTGTGGTTCAGCTGGAAGACCGCATGCGTCACCCTTTGTACGGCAAGATCATCCGTACCACCAAGAAGGTCAAGGTGCACGACGAGAACAGCGTTGCGGGCATTGGTGACCGTGTTTCGCTTATGGAAACCCGGCCGCTGTCGGCGACCAAACGGTGGCGGCTGGTGGAGATCCTCGAAAAGTCCAAGTAGATGCCTCGCAGCTTGAAGAAGGGCCCGTTCGTCGACGACCACTTGCTCAAGAAGGTCGACGTTCAGAACGAAAAGAACACCAAGCAGGTCATCAAGACCTGGTCGCGGCGGTCAACGATTATTCCGGACTTCATTGGCCATACCTTTGCGGTCCATGACGGACGCAAGCATGTCCCGGTTTTCGTTACCGAGGCGATGGTGGGTCACAAACTCGGTGAATTCGCGCCGACCCGCACCTTTAAGGGACACATCAAGGACGACCGGAAGACTAAACGGCGATGAGTGACCAACATCAAGTCACAGCAGAAACGCAACCGCACCAACGAGCGCGCCAGATTGCGCAACAAGTCGGTGAAGTCTTCGCTTCGTACCGCTGTCCGCGCGTTCCGTGAGGCGATCCACGCCGGCGAGAAGGAGAAGGCCGCGATGCTGCTGATGTCAACCAGCCGCAAATTGGACAAGGCAGCCAGCAAAGGTGTGATCCACAAGAACCAGGCGGCCAACAAGAAGTCGGCGCTGGCTCGCACCCTCAACAAGCTCTGA------
>NZ_CP020809_M_dioxanotrophicus 9741
ATGCCAAGTCCCTCCGTCACGTCCCCGCAGGTAGCCGTCAACGACATCGGCTCCGCGGAAGACTTTCTCGCCGCCATCGACAAAACCATCAAATACTTCAACGATGGCGACATCGTCGAGGGAACCATCGTCAAGGTTGACCGTGACGAGGTCCTGCTCGACATCGGCTACAAGACCGAAGGTGTCATCCCTTCCCGCGAACTCTCCATCAAGCACGATGTCGACCCCAACGAGGTCGTTTCCGTGGGCGATGAGGTCGAGGCCCTCGTTCTCACCAAGGAGGACAAGGAAGGCCGCCTGATCCTGTCCAAGAAGCGGGCTCAGTACGAGCGCGCCTGGGGCACCATCGAGGAGCTCAAGGAGAAGGACGAGGCCGTCAAGGGCACCGTCATCGAGGTCGTCAAGGGCGGCCTGATCCTCGACATCGGCCTGCGTGGCTTCCTGCCTGCCTCCCTCGTCGAGATGCGTCGCGTCCGCGATCTGCAGCCGTACATCGGCAAGGAGATCGAGGCCAAGATCATCGAGCTCGACAAGAACCGCAACAACGTGGTGCTGAGCCGCCGCGCCTGGCTGGAGCAGACCCAGTCCGAGGTTCGCAGCGAGTTCCTCAACCAGCTCACCAAGGGTGCCATCCGCAAGGGTGTGGTGTCCTCGATCGTCAACTTCGGCGCGTTCGTCGACCTGGGCGGCGTGGACGGCCTGGTGCACGTCTCCGAGCTGTCCTGGAAGCACATCGATCACCCGTCCGAGGTGGTTCAGGTGGGCGACGAGGTCACCGTCGAGGTGCTCGACGTCGACATGGATCGCGAGCGGGTTTCGCTGTCGCTCAAGGCGACTCAGGAAGACCCGTGGCGCCACTTCGCCCGCACCCACGCGATCGGCCAGATCGTGCCGGGCAAGGTCACCAAGCTGGTGCCGTTCGGTGCGTTCGTCCGCGTCGAGGAGGGCATCGAGGGTCTGGTGCACATCTCGGAGCTGTCCGAGCGCCACGTCGAGGTCCCGGACCAGGTGGTCCAGGTGGGCGACGACGCGATGGTCAAGGTCATCGACATCGACCTGGAGCGTCGTCGTATCTCGCTGAGCCTCAAGCAGGCCAACGAGGACTACACCGAGGAGTTCGACCCGTCGAAGTACGGCATGGCCGACAGCTACGACGAGCAGGGCAACTACATCTTCCCCGAGGGCTTCGACGCCGAGAGCAACGAATGGCTCGAGGGCTTCGAGAAGCAGCGTGACGAGTGGGAGGCCCGGTACGCCGAGGCCGAGCGCCGCCACAAGATGCACACCACGCAGATGGAGAAGTTCGCCGCTGCGGAGGCCGAGGCCGCC------------------AGTGCC---CCGGTGTCCAACGGT---TCGTCGCGCTCGGAGGAGTCGACCGGCGGAACGCTGGCCAGCGACGCTCAGCTCGCTGCGCTGCGCGAGAAGCTCGCGGGCAAC---GCCTAAATGGCTGTTGTAACCATGAAGCAGCTGCTCGACAGCGGCGCACACTTCGGGCATCAGACCCGACGCTGGAACCCCAAGATGAAGCGGTTCATCTTCACCGACCGCAACGGCATCTACATCATCGACCTGCAGCAGACGCTGACCTACATCGACAAGGCGTACGAGTTCGTCAAGGAAACCGTTGCCCACGGTGGCAGCGTCCTGTTCGTCGGCACCAAGAAGCAGGCGCAGGAGTCCATCGCCGATGAGGCCACCCGCGTCGGCATGCCGTACGTGAACCAGCGCTGGCTGGGCGGCATGCTCACCAACTTCTCCACCGTGCACAAGCGCCTGCAGCGCCTCAAGGAGCTCGAGGCCATGGAGCAGACCGGTGGCTTCGAGGGTCGCACCAAGAAGGAAATCCTCATGCTCACGCGTGAGAAGAACAAGCTTGAGCGCAGCCTCGGCGGTATTCGCGACATGCAGAAGGTGCCATCGGCCATCTGGGTCGTCGACACCAACAAGGAGCACCTGGCGGTCAACGAGGCCATCAAGCTGGGCATCCCGGTCATCGCGATCCTCGACACCAACTGCGACCCCGACCAGGTCAACTACCCGATCCCGGGCAACGACGACGCGATCCGCTCGGCAGCTCTGCTGACCAAGGTGATCGCCTCCGCGGTTGCCGAGGGCCTGCAGGCCCGCGCC------GGC------CAGGGTGGGGCCAAGCAGGAC---------GCCGAAGGTGCCGAGCCGCTCGCCGAGTGGGAGCAGGAACTGCTCGCCGGGGCGACCGCGGCCCCCGCCGAGGGC------------------------------------------GGTGCCGAAGGTGCTCCCGCATCTGAATCATCCACT---------GACGCTTCCTGAGTGGGCCAGAAGATCAATCCCCACGGCTTCCGACTCGGCATCACGACCGAATGGAAGTCCCGCTGGTACGCCGACAAGCAGTACAAGGACTACGTCAAGGAAGACGTCGCCATCCGTCGCCTGCTGGCCACCGGCCTGGAGCGGGCCGGCATCGCCGATGTGGAGATCGAGCGCACCCGTGACCGGGTTCGCGTTGACATCCACACCGCGCGTCCCGGCATCGTGATCGGCCGCCGCGGCACCGAGGCCGACCGCATCCGTGCGGACCTGGAGAAGCTGACCGGCAAGCAGGTTCAGCTCAACATCCTCGAGGTGAAGAATCCTGAGTCGCAGGCTCAGCTCGTCGCCCAGGGTGTTGCCGAACAGCTGAGCAACCGTGTCGCGTTCCGTCGCGCCATGCGTAAGGCCATCCAGTCGGCGATGCGTCAGCCCAACGTCAAGGGCATCCGGGTGCAGTGCTCGGGCCGCCTCGGCGGTGCTGAGATGAGCCGCTCGGAGTTCTACCGCGAGGGCCGGGTTCCGCTGCACACGCTGCGGGCCGACATCGACTATGGCCTGTACGAGGCCAAGACCACCTTCGGCCGGATCGGCGTGAAGGTGTGGATCTACAAGGGCGACATCGTCGGTGGCAAGCGCGAGCTCGCTGCCGCCGCGCCG------------GCCGGTTCCGACCGTCCGCGTCGTGAGCGTCCTTCGGGCAGCCGTCCGCGTCGTAGCGGTTCGTCGGGTACCACCGCGACGAGCACCGAGGCCGGCCGTGCTGCCGAGGAGACCGCGGAG---------------------------TCC---GCAGTGCCGGTGACGGCTGAGGCGCCCTCCGCAGAGAACACGGAGAGCTGAATGGCTCGTTACACCGGACCCGCGACCCGCAAGTCGCGCCGCCTCGGCGTCGACCTGGTCGGCGGCGATCAGTCGTTCGAGAAGCGCCCCTACCCGCCCGGCCAGCACGGCCGTGCGCGGATCAAGGAGAGCGAATACCGCACGCAGCTGCAGGAGAAGCAGAAGGCTCGCTTCACCTACGGCGTGCTGGAGAAGCAGTTCCGCAAGTACTACGAAGAGGCCAACCGCAAGTCGGGTAAGACCGGCGAGAACCTGCTCCAGATCCTGGAGAGCCGGTTGGACAACGTCGTGTACCGCGCCGGCTTGGCCCGGACCCGCCGGATGGCGCGTCAGCTGGTCAGCCACGGCCACTTCACCGTCAACGGTGTCAAGGTGAACATCCCGAGCTACCGGGTGTCGCAGTACGACATCATCGACGTGCGGGACAAGTCGCTGAACACCGACCCGTTCATCATCTCTCGCGAGACCGCCGGCGAGCGGCCGATCCCGTCCTGGCTGCAGGTCGTCGGCGAGCGCCAGCGCATCCTGGTCCACCAGCTCCCGGAGCGGGCGCAGATCCAGGTGCCGCTCGCGGAGCAGCTCATCGTCGAGTTCTACTCGAAGTAAATGGCCGAGCAGGCTGGCGCCGCTTCGGCG---------------------------CAGGACAACCGTGGC---------------------------GGTCGTGGTGAC------CGCGACGGCCGGGGC---CGCCGCGATGACCGTGGTGGCCGCGGC------CGCGGCGACGACCGT---GGTGAGAAGAGCAACTACATCGAGCGCGTGGTCACGATCAACCGCGTGTCCAAGGTGGTCAAGGGTGGCCGCCGGTTCAGCTTCACCGCTCTGGTGATCGTCGGCGACGGTCACGGCATGGTTGGTGTGGGCTACGGCAAGGCCAAGGAAGTTCCGGCCGCCATCGCCAAGGGTGTCGAGGAAGCGCGCAAGGGCTTCTTCCGGGTTCCGCTGATCGGCGGCACCATCACCCACCCCGTGCAGGGCGAAGCCGCTGCCGGTGTGGTGATGCTGCGTCCGGCCAGCCCCGGTACCGGTGTGATCGCCGGTGGCGCCGCCCGCGCCGTGCTGGAATGCGCTGGGGTGCACGACATCCTGGCCAAGTCGCTGGGTAGCGACAACGCGATCAACGTGGTTCACGCCACCGTTGCCGCGCTGAAGCTGCTGCAGCGTCCGGAAGAGGTGGCGGCCCGTCGCGGTCTGCCCATCGAGGATGTTGCGCCGGCCGGCATGCTGCGGGCCCGACGCGAGAGCGAAGCGCTGGCT------------GCTGCAGCC------GCGCGTGAGGGA------------TCGGCATAA------ATGCGTCCATACGAAATCATGGTCATTCTCGACCCCACACTTGACGAGCGCACCGTAGCTCCCTCGCTGGAGACGTTCCTGAACGTCGTCCGCAAGGATGGCGGCTCTGTCGACAAGGTTGACATCTGGGGCCGTCGCCGGCTGGCGTACGAGATCTCCAAGCATGCCGAGGGCATCTACGCCGTCGTCGATGTCAAGGCCGAACCGGCCACCGTGTCCGAGCTCGACCGTCAGCTCAACCTGAACGAGTCCGTGCTGCGGACCAAGGTGCTGCGGACCGACAAGCACTAGATGCCGCGCAAGGGTCCCGCGCCGAAGCGTCCGTTGGTCAACGATCCGGTCTACGGGTCGCAGCTGGTCACCCAGCTGGTCAACAAGGTCCTGCTGGACGGCAAGAAGTCGCTGGCCGAGCGCATCGTCTACGGCGCGCTGGAGCAGGCCCGCGACAAGACCGGCACCGATCCGGTCGTCACCCTCAAGCGTGCGCTCGACAACGTCAAGCCCGCCCTCGAGGTGCGTAGCCGCCGCGTCGGTGGCGCCACCTACCAGGTCCCGGTCGAGGTGCGCCCCGATCGCTCCACCACGCTGGCCCTGCGCTGGCTGGTGAGCTTCTCCAAGGCCCGTCGCGAGAAGACCATGGTCGAGCGGCTCGCCAACGAGATCCTCGATGCGAGCAACGGCCTCGGCGCCGCGGTGAAGCGTCGTGAGGACACTCACAAGATGGCTGAAGCGAACCGGGCTTTCGCGCACTACCGCTGGTGAATGACAATGACGGATCCGATCGCAGACTTCCTGACACGTCTGCGCAACGCCAACTCGGCGTACCACGATGAGGTGACCCTGCCCCACTCGAAGATCAAGGCGAACATCGCCGAGATCCTCAAGAAAGAGGGCTACATCTCCGATTACCGCACTGAGGACGCCCGCGTCGGCAAGTCCCTGGTGGTGCAGCTCAAGTACGGCCCCAGCCGTGAGCGCAGCATCGCCGGCCTGCGTCGCGTGAGCAAGCCCGGTCTGCGGGTTTACGCAAAATCCACCAATCTGCCGCGCGTTCTCGGCGGCCTGGGCGTGGCGATCATCTCCACGTCCTCGGGCCTGCTCACCGACCGCCAGGCATCTCGACAGGGCGTGGGCGGCGAAGTCCTCGCTTACGTCTGGTAGGTGGCCGACGTT---------------------------------------------------------------------------------------------GTGACGGAGGCCGTCGAAGAGGTCGTCGAGCACCGCGAGCCGGTCATCATCGACCGTCCCATCCAGACCGTCGGCCGCCGCAAGGAGGCTGTGGTCCGGGTGCGCCTGGTGCCCGGCACCGGCCAGTTCCACCTGGACGGCCGCAGCCTGGAGGCCTACTTCCCGAACAAGGTGCACCAGCAGCTGATCAAGGCCCCGCTGGTCACCGTTGACCGGCTGGAGAGCTTCGACGTCTACGCCCACCTCGATGGTGGCGGCCCGTCCGGCCAGGCCGGCGCGCTGCGTCTGGCCATCGCCCGGGCGCTGATCCTGGTGCAGCCGGAGGACCGCCCTGCCCTGAAGCGGGCCGGCTTCCTGACGCGTGACCCGCGTGCCATCGAGCGCAAGAAGTACGGCCTCAAGAAGGCCCGTAAGGCTCCTCAGTACAGCAAGCGCTGAGTGGCGGGACAGAAGATCCGCATCAGGCTCAAGGCCTACGACCATGAGGCCATTGACGCCTCGGCGCGCAAGATCGTCGAAACGGTCACCCGTACCGGTGCCAGTGTGGTGGGCCCTGTGCCGCTGCCGACCGAGAAGAACGTGTATTGCGTCATCCGGTCGCCGCACAAGTACAAGGACTCGCGCGAGCATTTCGAGATGCGCACGCACAAGCGGCTGATCGACATCCTCGACCCGACGCCCAAGACCGTTGACGCTCTCATGCGCATCGATCTGCCGGCCAGTGTCGACGTCAACATCCAGTAGATGCCACCGAAGAAG------------------GCAGGCGCTCCC------AAGAAGGGCGTG---------AAGACCCGTCGCAGGGAAAAGAAGAACGTCCCGCACGGCGCCGCTCACATCAAGAGCACGTTCAACAACACCATCGTGTCGATCACCGATCCGCAGGGCAACGTCATCGCCTGGGCATCGTCGGGTCACGTCGGCTTCAAGGGGTCGCGTAAGTCGACGCCGTTCGCCGCACAGCTGGCCGCCGAGAACGCCGCCCGCAAGGCGCAGGAGCACGGCGTGAAGAAGGTCGACGTGTTCGTCAAGGGCCCGGGCTCGGGCCGCGAGACCGCCATCCGCTCGCTGCAGGCCGCCGGCCTGGAGGTGGGCGCCATTTCCGACGTCACCCCGCAGCCCCACAACGGCTGCCGCCCGCCCAAGCGGCGCCGGGTCTAGATGCCAACCATCAACCAGCTGGTCCGCAAGGGTCGCCGCGACAAGGTCGCGAAGGTCAAGACCGCGGCCCTCAAGGGCAGCCCGCAGCGCCGCGGCGTGTGCACCCGCGTGTACACCACCACCCCGAAGAAGCCGAACTCGGCGCTTCGTAAGGTTGCCCGCGTGAAGCTGACCAGCGGGGTTGAGGTCACCGCTTACATCCCGGGTGAGGGTCACAACCTGCAGGAGCACTCGATGGTGCTGGTGCGCGGTGGTCGTGTGAAGGACCTCCCCGGCGTCCGTTACAAGATCATCCGCGGGTCGCTGGACACCCAGGGTGTCAAGAACCGCAAGCAGGCCCGTAGCCGTTACGGCGCCAAGAAGGAGAAGAGCTGAATGGCACGCCTCGTGGGCGTCGATCTTCCGCGCGACAAGCGCATGGAGATCGCGCTGACCTACATCTACGGCATCGGCCGTACCCGCTCCCAGGAAATCCTGGACGCGACCGGAATCGACCGGAACATGCGCACCAAGGACCTCACCGACGATCAGGTGACCGTGCTGCGCGACTACATCGAAGGCAACCTCAAGGTTGAGGGTGACCTGCGCCGCGAGGTGCAGGCCGACATTCGTCGCAAGATCGAGATCGGCTGCTACCAGGGCCTGCGGCACCGCCGCGGTCTGCCGGTGCGTGGCCAGCGGACCAAGACCAATGCGCGTACCCGCAAGGGCCCCAAGCGCACCATCGCCGGCAAGAAGAAGGCCAGGTAAGTGGCGCTTACCGCCGAGCAGAAAAAAGAGATCCTGGGCTCCTATGGCCTGCACGAGACCGACACCGGTTCGCCGGAGGCACAGGTCGCGCTGCTGACCAAGCGGATCTCGGACCTGACCGAGCACCTCAAGGCACACAAGCACGACCACCACTCGCGGCGCGGACTGCTGCTGCTCGTGGGTCGGCGTCGCCGGCTGCTCAAGTACGTGGCGCAGGTCGACGTCGAGCGTTACCGCTCGCTGATCGAGCGCCTCGGGCTGCGTCGCTGAGTGGCTGTCAAGATCAAGCTGACCCGGCTTGGCAAGATCCGCAACCCCCAGTACCGCATCATCGTCGCCGACGCGCGCAACCGCCGCGACGGCCGCGCCATCGAGGTCATCGGCCGGTACCACCCCAAGGAAGAGCCGAGCCTGATCGAGATCGATTCGGAGCGCGCGCAGTACTGGCTGGGTGTCGGCGCTCAGCCCACCGAGCCGGTCGCGGCTCTGCTGAAGATCACCGGTGATTGGCAGAAGTTCAAGGGCCTGCCGGGCGCCGAGGGCACGCTGAAGGTCAAGGAGCCCAAGCCTTCCAAGCTGGACCTGTTCAACGCCGCGCTCGCCGAGGCGGAGAGCGGCACCACCGCTCAGGCCGTGACGCTCAAG---AAGAAGAAGTCC---------AAGAAGGACGAAGCC---------------GCCGAGGCTCCGGCCGATTCCGCG---------------------------------------------------------------------------------------------------GCCGACGAGGCTGCG------------------ACTGACGCC------------GCC------------AGCGAGAGCTGA---------------------------------------------------------------------------------------------------------------------------------------------------------------ATGGCAGAAACTAAGGGCCCCAAGCACACCCCGGCCACCGAGCAGCCCCGTGGCCGTCGCAAGACCGCCATCGGCTACGTGGTGAGCGACAAGATGCAGAAGACCATCGTGGTCGAGCTGGAAGATCGCAAGAGCCACCCGCTCTACGGCAAGATCATCCGCACCACCAAGAAGGTGAAGGCGCATGACGAGAACGGTGAGGCCGGCATCGGTGACCGCGTCTCGTTGATGGAGACCCGGCCGCTGTCGGCCAGCAAGCGCTGGCGGCTGGTCGAGGTGCTCGAGCGCGCCAAGTAAATGCCACGCAGCCTGAAGAAGGGTCCGTTCGTCGACGACCATCTGTTGAAGAAGGTCGACGTTCAGAACGACAAGAACACCAAGCAGGTCATCAAGACCTGGTCGCGTCGGTCGACCATCATCCCGGACTTCATCGGGCACACCTTTGCGGTGCATGACGGCCGCAAGCACGTGCCGGTGTTCGTGACCGAGGCGATGGTCGGGCACAAGCTCGGCGAGTTCGCCCCGACGCGCACGTTCAAGGGTCACATCAAGGACGACCGGAAGAGCAAGCGTCGATGAGTGGCCAACATCAAGTCGCAGGAAAAGCGCATCCTCACCAACGAGCGTCGCCGGCTGCGCAACCAGTCGGTGAAGTCGTCGCTGCGCACCGCCGTTCGCGGCTTCCGTGAGGCCGTCGAGGCGGGCGAGAAGGAAAAGGCCGCCGAGCTGCTGGTGTCGACCAGCCGCAAGCTCGACAAGGCCGCCAGCAAGGGCGTCATCCACGCCAACCAGGCCGCGAACAAGAAGTCCGCGCTGGCCCTGGCTCTCAACAAGCTCTGA------
>NZ_CP023147_M_marseillense 9741
ATGCCGAGTCCCGCCGTCACCTCGCCCCAAGTAGCCGTCAACGACATTGGCTCCAGCGAGGACTTTCTTGCCGCAATAGACAAAACGATCAAGTACTTCAACGATGGCGACATCGTCGAGGGCACGATCGTCAAAGTGGACCGGGACGAGGTGCTCCTCGACATCGGCTACAAGACCGAAGGGGTCATCCCCGCCCGCGAGCTCTCGATCAAGCACGACGTCGACCCCAATGAGGTCGTTTCCGTGGGCGACGAGGTCGAAGCCCTCGTTCTCACCAAGGAGGACAAAGAGGGTCGCCTGATCCTGTCCAAGAAGCGCGCGCAGTATGAGCGCGCCTGGGGCACCATCGAGGCGCTCAAGGAGAAGGACGAGGCCGTCAAGGGCACCGTCATCGAGGTGGTCAAGGGTGGCCTGATCCTCGACATCGGGTTGCGCGGCTTCCTGCCCGCCTCGCTGGTCGAGATGCGCCGGGTGCGCGATCTGCAGCCGTACATCGGCAAGGAGATCGAGGCCAAGATCATCGAGCTGGACAAGAACCGCAACAACGTGGTGCTGTCCCGCCGGGCATGGCTGGAGCAGACGCAGTCCGAGGTGCGCAGCGAGTTCCTCAACCAGCTGCAGAAGGGCGCCATCCGCAAGGGTGTCGTCTCCTCCATCGTCAACTTCGGCGCGTTCGTCGACCTCGGCGGTGTGGACGGTCTGGTGCACGTCTCCGAGCTGTCCTGGAAGCACATCGACCACCCGTCCGAGGTGGTTCAGGTGGGCGACGAGGTCACCGTCGAGGTGCTCGACGTCGATATGGACCGCGAGCGGGTTTCGTTGTCGCTCAAGGCGACTCAGGAAGACCCGTGGCGCCACTTCGCCCGCACCCACGCCATCGGCCAGATCGTGCCCGGCAAGGTCACCAAGCTGGTTCCGTTCGGCGCGTTCGTGCGCGTGGAGGAGGGCATCGAGGGCCTGGTGCACATCTCCGAGCTGGCCGAGCGCCACGTCGAGGTTCCCGACCAGGTGGTTGCCGTCGGCGACGACGCGATGGTCAAGGTCATCGACATCGACCTGGAGCGTCGCCGGATCTCGCTGTCGCTCAAGCAGGCCAACGAGGACTACACCGACGAGTTCGACCCGGCGAAGTACGGCATGGCCGACAGCTACGACGAGCAGGGCAACTACATCTTCCCCGAGGGCTTCGACTCCGAGACCAACGAATGGCTCGAGGGCTTCGACAAGCAGCGCACCGAGTGGGAAGCCCGCTACGCCGAGGCCGAGCGCCGGCACAAGATGCACACCGCGCAGATGGAGAAGTTCGCCGCGGCCGAGGCCGCCGGCCAC------------ACCTCCGGCGAG---CAGTCGCCGGGCAAC---GGTGCGCCCCCGGAGAAG---GCGGGCGGATCGCTGGCCAGCGATGCCCAATTGGCCGCGCTGCGGGAGAAACTCGCCGGCAAC---GCGTGAATGGCCGTCGTAACCATGAAGCAGCTGCTCGACAGCGGCACCCACTTCGGGCACCAGACCCGTCGCTGGAATCCCAAGATGAAGCGTTTCATCTTCACCGACCGCAACGGCATCTACATCATCGACCTGCAGCAGACGCTGACTTTCATCGATCAGGCGTACGAATTCGTCAAGGAGACCGTCGCCCACGGCGGCAGCGTGCTGTTCGTCGGCACCAAGAAGCAGGCGCAGGAGTCCGTCGCCGCCGAGGCCACCCGCGTCGGCATGCCCTACGTGAACCAGCGCTGGCTGGGCGGGATGCTCACCAACTTCTCCACCGTGCACAAGCGTCTGCAGCGGCTCAAGGAGCTCGAGGCGATGGAGCAGACCGGTGGCTTCGAAGGTCGCACCAAGAAGGAAATCTTGATGCTGACCCGCGAGAAGAACAAGCTCGACCGCAGCCTCGGCGGTATCCGCGACATGGCCAAGGTGCCGTCGGCGATCTGGGTCGTCGACACCAACAAAGAGCACATCGCCGTCGGCGAGGCCCGCAAGCTCGGTATCCCGGTCATCGCGATCCTGGACACCAACTGCGACCCCGACGAGGTCGACTACCCGATCCCGGGCAACGACGACGCGATCCGTTCGGCCGCGCTGCTGACCAAGGTCATCGCCTCCGCCGTCGCCGAGGGCCTGCAGGCCCGCGCCGGGGTCGGC------CGCGGAGACGGCAAGCCCGAG---------GCCGAGGCCGCCGAGCCGCTGCCCGAATGGGAGCAGGAACTGCTGGCTTCCGCCGCTGCCAGC------------------------------------------------GCCCCCACCGACGCCGCTGCGGGCACCCCCGAACCAACCACT---------GAATCCTCTTAGGTGGGCCAGAAGATCAATCCGCACGGCTTCCGGCTGGGCATCACGACCGACTGGAAGTCGCGCTGGTACGCCGACAAGCAGTACTCGGACTACGTCAAGGAAGACGTCGCGATCCGGCGGCTGCTGTCGACCGGCCTGGAGCGCGCCGGGATCGCCGACGTGGAGATCGAGCGCACCCGCGACCGCGTCCGGGTGGACATCCACACCGCGCGTCCGGGCATCGTCATCGGCCGTCGCGGCACCGAGGCCGACCGCATCCGTGCCGATCTGGAGAAGCTGACCGGCAAGCAGGTGCAGCTCAACATCCTCGAGGTCAGAAACCCTGAGTCGCAAGCACAATTGGTGGCCCAGGGCGTCGCCGAGCAGCTGAGCAACCGGGTCGCGTTCCGCCGGGCGATGCGCAAGGCCATCCAGTCGGCGATGCGCCAGCCCAACGTCAAGGGCATCCGGGTGCAGTGCTCCGGCCGTCTCGGTGGTGCCGAGATGAGCCGCTCGGAGTTCTACCGCGAGGGCCGGGTGCCGCTGCACACGCTGCGGGCGGACATCGACTACGGCCTGTACGAGGCCAAGACCACCTTCGGCCGGATCGGCGTGAAGGTGTGGATCTACAAGGGCGACATCGTCGGTGGCAAGCGCGAGCTGGCCGCCGCCGCCCCC------------GCGGGTGCCGAGCGTTCCCGCCGTGAGCGTCCGTCGGGCACCCGCCCGCGCCGCAGTGGCGCGTCGGGCACCACGGCCACCAGCACCGAGGCCGGCCGGGCCGCCAGCGCCGAAGAGGGC---------------------------------GCTGCGAGCGCCGCCGCACCCGCTGCAGAACCGCAAAGCACGGAGAGCTGAATGGCTCGTTACACCGGACCCATCACCCGCAAGTCGCGCCGGCTGCGCACCGACCTCGTCGGGGGCGACCAGGCCTTCGAGAAGCGCCCCTACCCGCCCGGCCAGCACGGCCGCGCGCGGATCAAGGAAAGTGAATACCTGCTGCAGCTGCAGGAGAAGCAGAAGGCCCGCTTCACCTACGGCGTGATGGAGAAGCAGTTCCGTCGCTACTACGAAGAGGCCGTGCGGCAATCCGGCAAGACCGGTGAAGAGCTGCTGCGGATCCTGGAAAGCCGGCTCGACAATGTCGTGTACCGCGCCGGGCTGGCTCGGACCCGCCGGATGGCGCGTCAGCTGGTCAGCCACGGACACTTCAGCGTCAACGGCGTGCACGTGAACGTTCCCAGCTACCGGGTGTCCCAGTACGACATCATCGACGTGCGGGACTCCTCGCTGAACACCGTGCCGTTCCAGATCGCGCGGGAGACGGCGGGCGACCGGCCGATCCCGAGCTGGCTGCAGGTCGTGGGGGAGCGGCAGCGCATCCTCGTCCACCAGCTGCCCGAGCGGGCGCAGATCGACGTCCCACTCACCGAGCAGCTCATCGTCGAGTTCTACTCGAAGTAAATGGCGGAGCAGCCGGCCGGCGGACAAGGC------------------------GCCGGCGACAGCCGTGAC---------------------------TCGCGCGGTGAC------CGCGACAACCGGGGT---CGGCGCGGCGACGGCGGT---CGTGGC------CGC---GACCGCGAC---GGCGACAAGAGCAACTACCTGGAGCGGGTCGTCGCCATTAACCGCGTCTCCAAGGTGGTCAAGGGTGGTCGGCGATTCAGCTTCACCGCGCTGGTGATCGTCGGTGACGGCAACGGCATGGTCGGCGTCGGCTACGGCAAGGCCAAGGAAGTTCCCGCGGCCATCGCCAAGGGCGTCGAGGAGGCCCGCAAGGGCTTCTTCCGGGTGCCGCTGATCCGCGGCACCATCACGCACCCGGTGCAGGGTGAGGCGGCCGCCGGAGTGGTGCTGCTGCGCCCGGCCAGCCCGGGTACCGGTGTGATCGCCGGCGGCGCGGCCCGCGCGGTGCTGGAATGCGCTGGCGTGCACGACATCCTGGCCAAGTCGCTGGGCAGTGACAACGCCATCAACGTGGTGCACGCGACCGTCACGGCGCTCAAGCTGCTGCAGCGCCCCGAGGAGGTTGCCGCTCGCCGCGGACTGCCCATCGAGGACGTTGCGCCGGCCGGAATGCTCAAGGCGCGACGGGAAAGCGACGCGCTGGCC------------AGTGCCGCC------GCACGTGAGGCG---CAGATTTCGGGGACCCAACCATGAATGCGTCCATACGAAATCATGGTCATTCTTGACCCCACGCTCGACGAGCGCACCGTTGCTCCGTCCTTGGAGACGTTCCTGAACGTCGTCCGCAAGGATGGCGGATCCGTCGACAAGGTCGACATCTGGGGCCGGCGCCGGCTGGCGTACGAGATCGCCAAGCACGCCGAAGGCATTTACGTCGTCGTCGACCTGAAAGCCGAGCCGGCGACGGTGTCCGAGCTCGACCGCCAGCTCAGCCTCAACGAGTCGGTACTGCGCACCAAGGTGATGCGCACCGACAAGCACTAAATGCCGCGCAAGGGCCCCGCGCCGAAGCGCCCGCTGGTCAACGACCCGGTCTACGGGTCGCAGCTGGTCACCCAGCTGGTGAACAAAGTCCTGCTGCAGGGGAAGAAATCGCTCGCCGAGCGCATTGTTTATGGTGCGCTCGAACAAGCCCGGGACAAGACCGGCACCGATCCCGTGATCACGCTCAAGCGTGCTCTCGACAACGTCAAGCCCGCCCTGGAGGTGCGCAGCCGCCGCGTCGGTGGTGCCACCTATCAGGTGCCGGTCGAGGTGCGTCCGGATCGGTCCACCACGCTGGCGCTGCGCTGGCTGGTCAGCTTCTCGCGGCAACGCCGGGAGAAGACCATGGTCGAGCGCCTGGCAAACGAGATTTTGGATGCCAGCAACGGTTTGGGTGCCGCCGTCAAGCGACGCGAGGACACCCACAAGATGGCCGAGGCCAACCGCGCCTTCGCGCACTACCGCTGGTAGATGACCATGACGGACCCGATCGCAGACTTCTTGACGCGTCTGCGCAACGCCAATTCGGCGTACCACGACGAGGTGACCCTGCCGCACTCGAAGCTCAAGGCGAACATCGCCCAGATCCTCAAGAGCGAGGGCTACATCAGCGACTACCACACCGAGGATGCTCGGGTCGGCAAGTCGCTGATCGTTCAGCTCAAGTACGGGCCGAGCCGCGAGCGCAGCATCGCCGGCCTGCGTCGTGTGTCCAAGCCCGGTTTGCGGGTGTACGCGAAATCCACCAATCTGCCGCGCGTGCTCGGTGGCCTGGGTGTGGCGATCATCTCCACGTCCTCCGGCCTGCTGACCGACCGCCAGGCAGCCCGACAGGGCGTGGGCGGCGAAGTCCTCGCGTACGTGTGGTGAGTGACCGAAGCCCCGGTT---------------------------------------------------------------------------------------GAGGCCTCCGAGGCCTCCGATGTCGCCGCCCCCGCCGAGTCCTACGTCTTCGAGCGGCCCATCCAGACTGTCGGCCGCCGCAAGGAGGCCGTGGTGCGGGTGCGCCTGGTGCCCGGCACCGGCCAGTTCAACCTGAACGGCCGCAGCCTGGAGGGCTACTTCCCCAACAAGGTGCACCAGCAGCTCATCAAGGCCCCGCTGGTGACCGTGGACCGGGTGGAGAGCTTCGACATCTACGCCCACCTGCACGGCGGCGGCCCCTCGGGGCAGGCCGGCGCGCTGCGCCTGGGCATCGCGCGGGCACTGATCGTGGCCTCGCCGGACGACCGTCCCGCGCTGAAGAAGGCCGGCTTCCTCACCCGTGACCCGCGCGCCACCGAGCGCAAGAAGTACGGCCTGAAGAAGGCCCGCAAGGCGCCTCAGTACAGCAAGCGCTGAGTGGCGGGACAGAAGATCCGCATCAGGCTTAAGGCCTACGACCATGAGGCTATCGACGCGTCGGCGCGCAAGATCGTCGAGACCGTCGTTCGCACGGGTGCCAGTGTCGTAGGGCCGGTGCCGCTGCCGACCGAGAAGAATGTGTATTGCGTCATCCGCTCTCCGCACAAGTACAAGGACTCGCGGGAGCACTTCGAGATGCGCACGCACAAGCGGCTGATCGACATCCTCGACCCGACGCCGAAGACCGTTGACGCGCTGATGCGCATCGACCTTCCGGCCAGTGTCGACGTCAACATCCAGTAGATGCCACCAGCCAAGAAG---------GCA---GCGTCCGCCCCC------AAGAAGGGGCAG---------AAGACCCGTCGCCGGGAAAAGAAGAACGTCCCGCACGGCGCCGCCCACATCAAGAGCACGTTCAACAACACGATCGTGACGATCACCGACCCGCAGGGCAACGTCATCGCCTGGGCGTCGTCGGGTCACGTCGGGTTCAAGGGCTCGCGGAAGTCGACGCCGTTCGCCGCGCAGCTGGCCGCCGAGAACGCGGCCCGCAAGGCGCAGGAGCACGGCGTCAAGAAGGTCGACGTGTTCGTCAAGGGCCCGGGCTCGGGCCGGGAGACGGCGATCCGGTCGCTGCAGGCCGCCGGACTGGAGGTCGGCGCGATCTCCGACGTCACCCCCCAGCCGCATAACGGCGTGCGCCCCCCGAAGCGACGCAGGGTCTAGATGCCAACCATTCAGCAGCTGGTCCGCAAGGGTCGCCGCGACAAGGTCGCCAAGGTCAAGACCGCGGCCCTCAAGGGCAGCCCGCAGCGCCGTGGCGTATGCACCCGCGTGTACACGACCACTCCGAAGAAGCCGAACTCCGCTCTTCGGAAGGTCGCCCGCGTGAAGCTGACGAGCCAGGTTGAGGTCACGGCCTACATCCCCGGTGAAGGTCACAACCTGCAGGAGCACTCGATGGTGCTGGTGCGTGGTGGCCGGGTGAAGGACCTGCCCGGTGTCCGGTACAAGATCATCCGCGGTTCGCTCGACACCCAGGGCGTCAAGAACCGCAAGCAGGCTCGCAGCCGTTACGGCGCCAAGAAGGAGAAGAGCTGAATGGCACGACTAGTAGGCGTCGATCTGCCGCGTGACAAGCGGATGGAGATCGCGCTGACTTACATTTTCGGCGTCGGCCGGACCCGTTCGAACGAGATTCTCGACGCGACGGGGATCGACAGGAACCTGCGGACCAGGGACCTCACCGACGACCAGCTGACCCACTTGCGTGACTACATCGAAGCCAACCTGAAGGTGGAGGGTGACCTGCGCCGCGAGGTCCAGGCCGACATCCGACGCAAGATCGAGATCGGCTGCTACCAGGGCCTGCGGCACCGCCGTGGCCTGCCGGTGCGCGGCCAGCGGACCAAGACCAACGCGCGCACCCGCAAGGGCCCCAAGCGCACCATCGCCGGCAAGAAGAAGGCCAGGTAAGTGGCGCTGACAGCCGAGCAGAAAAAAGAAATCCTGGGCACCTACGGCCTGCATGACACCGACACCGGTTCCCCGGAGGCCCAGGTCGCGCTGCTGACCAAGCGGATCGCAGACCTGACCGAGCACCTCAAGGTGCACAAGCACGACCACCACTCGCGGCGCGGCCTGCTGCTGCTGGTCGGCCGCCGCCGCCGGCTGCTGAAGTACGTCGCGCAGATCGACGTGGCGCGCTACCGCTCGCTGGTCGAACGCCTCGGCCTGCGTCGCTGAATGGCTGTCAAGATCAAGCTCACCCGGCTTGGCAAGATCCGCAACCCCCAGTACCGCATCGCCGTCGCCGACGCACGGACCCGGCGCGACGGTCGCTCCATCGAGGTCATCGGCCGGTATCACCCGAAGGAAGACCCGAGCCTCATCGAGATCAACTCCGAGCGCGCCCAGTACTGGCTGTCCGTGGGTGCCCAGCCCACCGAGCCCGTCCTCAAGCTGCTGAAGATCACCGGCGACTGGCAGAAGTTCAAGGGGCTGCCCGGCGGCGAGGGCCGGCTGAAGGTCAAGCCCGCCAAACCCAGCAAGCTGGAGCTGTTCAACGCCGCGCTGGCCGAGGCCGAGGGTGGACCGACCACCGAGGCCGCGAAGCCGAAG---AAGAAGTCCCCG---------GCGAAGAAGACCGCGAAGGCC---------GCCGAGGGCGAGCCCAAGGCCGAGCCCAAGGCCGAG------------TCCGAGGGCGCCGCTGAGACCGCCGAGACC------------------ACGCCCGCCGAGGCG---CCCGCC---GAGGGCGGCGAGCAG------------------GCCGAGTCG------------ACC------------ACCGAAAGCTGA---ATGGCAGAAGCCAAG---------------------------------------------AAGGCCGCCCCC------AAGAAGGCCGCTGCA------------------------------------------------------GCGCAGGCCGCCTCAAAGGACAAGGGCCCCAAGAACACCCCGGCGAACCCGAAGGTGCGCGGCCGGCGCAAGATGCGCATCGGTTACGTGGTGAGCGACAAGATGCAGAAGACCATCGTGGTCGAACTGGAAGACCGCGTGCGTCACCCGCTGTACGGCAAGATCATCCGGACCACCACGAAGGTCAAGGCGCACGACGAGAACAGCACCGCCGGGATCGGCGACCGCGTCTCGCTGATGGAGACGCGCCCGACGTCGGCCACCAAGCGCTGGCGGCTCGTCGAAATTCTGGAAAAGGCGAAATAAATGCCACGCAGCCTGAAGAAGGGCCCGTTCGTCGATGGCCACCTGCTCAAGAAGGTGGACACGCAGAACGAGAAGAACACCAAACAGGTGATCAAGACATGGTCGCGCCGTTCGACGATCATTCCTGACTTCATCGGCCACACCTTCGCCGTCCACGACGGACGCAAGCACGTCCCGGTGTTCGTCACCGAGTCGATGGTCGGCCACAAGCTTGGTGAATTCGCCCCCACCCGCACCTTCAAGGGACACATCAAGGACGACCGGAAGGCCAAACGGCGATGAGTGGCCAACATCAAGTCGCAGCAGAAGCGCAACAAGACGAACGAGCGCGCTCGCTTGCGCAACAAGTCGGTGAAGTCGTCGCTGCGCACCGCCGTCCGCGCGTTCCGCGAGGCGACCCACGCCGGCGACAAGGAGAAGGCCGCCGAGTTGTTGGTGTCGACCAACCGCAAGCTGGACAAGGCTGCCAGCAAGGGCGTGATCCACAAGAACCAGGCCGCCAACAAGAAGTCGGCGCTGGCGCAGGCCCTCAACAAGCTCTGA------
>NZ_AP018164_M_shigaense 9741
ATGCCGAGTCCCACCGTCACCTCGCCGCAAGTAGCCGTCAACGACATTGGCTCGAGCGAGGACTTTCTCGCCGCAATAGACAAAACGATCAAGTACTTCAACGATGGCGACATCGTCGAAGGCACGATTGTCAAAGTGGACCGGGACGAGGTGCTCCTCGATATCGGCTACAAGACCGAAGGGGTCATCCCCGCCCGCGAGCTCTCCATCAAGCACGATGTCGACCCCAATGAGGTCGTTTCCGTCGGTGACGAGGTCGAGGCCCTTGTTCTCACCAAGGAGGACAAAGAAGGCCGTCTGATCCTGTCCAAGAAGCGCGCGCAGTACGAGCGCGCCTGGGGCACCATCGAGGCGCTCAAGGAGAAGGACGAGGCCGTCAAGGGCACCGTCATCGAGGTCGTCAAGGGCGGCCTGATCCTCGACATCGGGTTGCGGGGCTTCCTGCCCGCTTCGCTGGTCGAGATGCGTCGCGTCCGCGATCTGCAGCCGTACATCGGCAAGGAGATCGAGGCCAAGATCATCGAGCTGGACAAGAACCGCAATAACGTGGTGCTGTCGCGGCGCGCGTGGCTAGAGCAGACCCAGTCCGAGGTGCGCAGCGAGTTCCTCAACCAGCTGCAGAAGGGCACCATCCGCAAGGGTGTCGTCTCGTCCATCGTCAACTTCGGCGCGTTCGTCGATCTCGGCGGGGTGGACGGCCTGGTGCACGTCTCCGAGCTGTCCTGGAAGCACATCGATCACCCGTCCGAGGTCGTTCAGGTGGGCGACGAGGTCACCGTCGAAGTGCTCGACGTCGACATGGACCGCGAACGGGTTTCGTTGTCGCTCAAGGCGACTCAGGAAGACCCGTGGCGCCACTTCGCTCGCACCCACGCCATCGGCCAGATCGTGCCCGGCAAGGTCACCAAGCTGGTGCCGTTCGGCGCGTTCGTCCGCGTCGAGGAGGGCATCGAGGGTCTGGTGCACATCTCCGAGCTGGCCGAGCGTCACGTCGAGGTGCCTGACCAGGTCGTCGCCGTCGGCGACGACGCGATGGTCAAGGTCATCGACATCGACCTGGAGCGCCGACGAATCTCGTTGTCGCTCAAGCAGGCCAACGAGGACTACACCGAGGAATTCGACCCGGCGAAGTACGGCATGGCCGACAGCTACGACGAGCAGGGCAACTACATCTTCCCCGAGGGCTTCGACCCCGAAACCAACGAATGGCTGGAAGGTTTCGACGCCCAGCGCAACGAGTGGGAAGCCCGCTACGCCGAGGCCGAGCGCCGGCACAAGATGCACACCGCGCAGATGGAGAAGTTCGCCGCTGCCGAAGCTGCCGGGCAC------------GCCGAC---GAT---CGCGCGCCGGGCAAC---GGTGCGTCCGCGGAAAAGGCTGCGGGCGGGTCGCTGGCCAGCGACGCCCAGCTGGCCGCACTGCGGGAAAAGCTCGCCGGCAAC---GCCTAAATGGCCGTCGTGACCATGAAACAGCTGCTGGACAGCGGCACCCACTTCGGGCACCAGACCCGTCGCTGGAACCCCAAGATGAAGCGGTTCATCTTCACCGACCGCAACGGCATCTACATCATCGACCTGCAGCAGACGCTGACCTACATCGACAAGGCGTACGAGTTCGTCAAGGAAACCGTCGCCCACGGTGGCAGCGTCATGTTCGTCGGCACCAAGAAGCAGGCGCAGGAGTCGGTCGCAGCCGAAGCGACCCGCGTCGGCATGCCCTACGTGAACCAGCGCTGGCTGGGCGGCATGCTCACCAACTTCTCCACGGTGCACAAGCGTCTGCAACGCCTCAAGGAACTCGAGGCCATGGAGCAGACCGGTGGCTTCGAGGGCCGCACCAAGAAGGAAATCTTGATGCTGACCCGTGAGAAGAACAAGCTCGAGCGCAGCCTCGGCGGTATCCGCGACATGGCCAAGGTGCCGTCGGCGATCTGGGTCGTCGACACCAACAAGGAGCACATCGCCGTCGGCGAGGCCCGCAAGCTCGGTATCCCGGTCATCGCGATCCTGGACACCAACTGCGACCCCGACGAGGTCGACTACCCGATCCCGGGCAACGACGACGCGATTCGCTCGGCGGCGCTGCTGACCAAGGTGATCGCCTCCGCGGTCGCCGAGGGCCTGCAGGCGCGCGCCGGCGTGGGC------CGCGGCGACGGCAAGCCCGAG---------GCGGATGCGGCCGAGCCGCTCGCCGAATGGGAGCAGGAGCTGCTCGCCTCCGCGACCGCGACCGCGACGACTACA------------------------------------GCCACCACCGACGCCGCTGGAGGCGCACCCGAACCCACCCTC---------ACGGAAGGCTGAGTGGGCCAGAAGATCAATCCGCATGGCTTCCGGTTGGGCATCACCACTGACTGGAAGTCGCGCTGGTACGCCGACAAGCAGTACGCCGACTACGTCAAGGAAGACGTGGCGATCCGTCGACTGCTGTCCACGGGCCTCGAGCGCGCCGGTATCGCCGACGTGGAGATCGAGCGCACCCGTGACCGGGTCCGGGTGGACATCCACACCGCCCGTCCGGGCATTGTGATCGGACGCCGCGGCACCGAGGCAGACCGGATTCGTGCCGACCTGGAAAAGCTGACCGGAAAGCAGGTTCAGCTCAACATCCTCGAGGTGAAAAACCCTGAGTCGCAGGCACAATTGGTGGCCCAGGGTGTCGCCGAGCAGCTGAGCAACCGCGTGGCGTTCCGCCGGGCGATGCGCAAGGCGATCCAGTCTGCGATGCGCCAGCCCAACGTCAAGGGCATCCGGGTGCAGTGCTCGGGCCGCCTCGGCGGCGCCGAGATGAGCCGCTCGGAGTTCTACCGCGAGGGCCGCGTACCGCTGCACACGTTGCGTGCCGACATTGACTACGGCCTGTACGAGGCCAAGACCACCTTCGGCCGGATCGGCGTGAAGGTGTGGATTTACAAGGGCGACATCGTCGGCGGTAAGCGTGAGCTGGCCGCTGCCGCGCCG------------GCAGGCGCCGACCGTCCGCGCCGCGAGCGGCCGTCGGGCACCCGCCCACGTCGCAGCGGCGCGTCGGGGACCACGGCGACCAGCACCGACGCCGGACGGGCCGCGGGTGCCGAGGAAAGC---------------ACTGCCGCCACCGCA---CCGACCGCCGACGCTGCGCCCGCACCGGAACCGCAGAGCACGGAGAGCTGAATGGCTCGTTACACCGGACCTATCACGCGCAAGTCGCGCCGGTTGCGCACCGACCTCGTCGGTGGAGACCAGGCGTTCGAGAAGCGCCCCTACCCGCCCGGCCAGCACGGCCGCGCGCGGATTAAGGAAAGCGAATACCTGCTGCAGCTGCAGGAGAAGCAGAAGGCCCGCTTCACCTACGGCGTGATGGAAAAGCAGTTCCGCCGCTACTACGAAGAGGCCGTTCGTCAGCCGGGCAAGACCGGTGAGGAACTGCTGCGCATCCTGGAAAGCCGCCTGGACAACGTGGTCTACCGGGCCGGCCTGGCGCGCACCCGCCGGATGGCTCGCCAGCTGGTCAGCCACGGCCACTTCAGCGTCAACGGCGTGCACGTCGACGTCCCCAGTTACCGGGTGTCGCAGTACGACATCATCGACGTCCGGGACGGGTCGCTGAACACCGTGCCGTTCCAGATCGCGCGGGAGACGGCGGGCGACCGCCCGATCCCGAGCTGGCTGCAGGTGGTCGGGGAGCGGCAGCGCATCCTCGTTCACCAGCTGCCCGAGCGGGCACAGATCGACGTGCCGCTCACCGAGCAGCTGATCGTCGAGTACTACTCGAAGTAGATGGCGGAACAGTCGGCTGGGTCGCAGGGC------------------------GGCCCGGACAGTCGTGACAGCCGC------------------GGCGACCGGGGCGGC---GACCGCGACGGCCGTGGCCGTGGCCGCGACGGCGGTGGCCGTGGTGGT------CGT---GACCGCGAC---GGTGACAAGAGCAATTACCTCGAGCGTGTGGTCGCGATCAACCGCGTGTCCAAGGTGGTCAAGGGTGGGCGGCGGTTCAGCTTCACCGCCCTGGTCATCGTCGGCGACGGCGCGGGCATGGTCGGTGTCGGATACGGCAAGGCCAAGGAAGTCCCCGCCGCGATCGCCAAGGGCGTCGAGGAGGCCCGCAAGGGCTTCTTCCGGGTGCCGCTGATCGGTGGCACCATCACGCACCCGGTGCAGGGTGAGGCCGCCGCGGGCGTAGTGCTGCTGCGTCCCGCCAGCCCCGGTACCGGTGTGATCGCCGGCGGCGCGGCGCGTGCGGTGCTGGAATGCGCTGGGGTGCACGACATCCTGGCCAAGTCGCTGGGTAGCGACAACGCGATCAACGTGGTGCACGCCACCGTCGCGGCGCTCAAGCTCTTGCAGCGCCCCGAGGAGGTGGCCGCTCGTCGCGGACTGCCGATCGAGGACGTCGCCCCGGCCGGAATGTTGAAGGCGCGGCGCGAAAGTGACGCGCTGGCC---------AGTGCGGCGGCA------GCACGAGAGGCC------------CAACCATGA------ATGCGTCCATACGAAATCATGGTCATTCTTGACCCCACACTCGACGAGCGAACTGTTGCTCCGTCGTTGGAAACGTTCCTTAACGTCGTCCGCAAGGACGGTGGCAGCGTGAACAAGGTCGACATCTGGGGCAAGCGGCGTCTTGCCTACGAGATCGCCAAGCATGCCGAGGGCATCTACGTCGTGGTCGACCTGAAGGCGGAGCCGGCGACGGTGTCCGAGCTCGACCGTCAGCTGAGCCTCAACGAGTCGGTACTGCGCACCAAAGTGATGCGCACCGACAAGCACTGAATGCCGCGCAAGGGACCCGCGCCCAAGCGTCCGTTGGTCAATGACCCGGTCTACGGGTCGCAGTTGGTGACCCAGCTGGTCAACAAAGTTCTGCTGCAGGGGAAGAAATCGCTGGCCGAGCGCATTGTCTATGGTGCGCTCGAGCAGGCCCGCGACAAGACCGGTACCGATCCGGTGATCACCCTCAAGCGGGCGCTGGACAACGTCAAACCAGCCCTGGAGGTGCGCAGCCGCCGCGTGGGTGGTGCGACCTACCAGGTGCCTGTCGAGGTGCGTCCGGACCGGTCCACCACGCTGGCGCTGCGCTGGCTTGTCAGCTTCTCGCGGCAGCGTCGGGAGAAGACCATGATCGAGCGCCTGGCGAACGAGATTTTGGACGCCAGCAATGGTCTCGGGGCCTCCGTCAAACGGCGCGAGGACACCCACAAGATGGCCGAGGCCAACCGCGCCTTCGCGCACTATCGCTGGTAGATGACTATGACGGACCCGATCGCAGACTTCTTGACACGTCTGCGCAACGCCAACTCGGCGTACCACGACGAGGTGACCCTGCCTCATTCGAAGATCAAGGCGAACATCGCCCAGATCCTCAAGAGCGAGGGCTACATCACCGATTTCCGGACCGAAGACGCTCGCGTCGGCAAGTCACTGGTCGTTCAACTCAAGTACGGACCGAGCCGGGAACGCAGCATTGCCGGCTTGCGACGGGTGTCCAAGCCGGGTTTGCGGGTGTACGCCAAGTCGACCAACCTGCCGCGGGTGCTCGGCGGTCTGGGCGTGGCGATCATCTCGACCTCTTCCGGCCTGCTCACCGATCGTCAGGCGGCCAGACAGGGCGTGGGCGGCGAAGTCCTCGCGTACGTGTGGTAG---------------------------------------------------------------------------------------------------------------GTGGAGAGCGCGCCGGCGGCCAAGCCCGTCGAGGCGTTCGTGTTCGAGCGCCCCATTCAGACCGTCGGTCGCCGCAAGGAGGCCGTGGTGCGGGTGCGCCTGGTGCCCGGCACCGGCAAATTCGACCTCAACGGCCGCAGCCTGGAGGAGTACTTCCCCAACAAGGTGCACCAGCAGCTCATCAAGGCGCCGCTGGTCACCGTTGACCGGGCGGAAAGCTTCGACATTTTTGCGCTCCTGCACGGTGGCGGCCCGTCGGGCCAGGCCGGCGCGCTGCGCCTGGGTATCGCCCGGGCCCTGATCGTGGCCGCACCGGACGACCGGCCCCCGCTGAAGAAGGCCGGCTTCCTGACCCGCGACCCGCGGGCCACCGAGCGCAAGAAGTACGGGCTGAAGAAGGCCCGCAAGGCGCCTCAGTACAGCAAGCGCTGAGTGGCGGGACAGAAGATCCGCATCAGGCTTAAGGCCTACGACCATGAGGCTATCGACGCGTCGGCGCGCAAGATCGTCGAGACCGTCGTCCGCACAGGTGCCAGCGTCGTAGGGCCAGTGCCGCTGCCGACCGAAAAGAATGTGTATTGCGTCATCCGCTCCCCGCACAAGTACAAGGACTCGCGGGAGCACTTCGAGATGCGCACGCACAAGCGGTTGATCGACATTCTCGATCCGACGCCGAAGACCGTTGACGCATTGATGCGTATCGATCTTCCGGCCAGTGTCGACGTCAACATCCAGTAGATGCCACCAGCCAAGAAG---------GCA---GCCTCTGCTCCC------AAGAAGGGGCAG---------AAGACCCGTAAGCGGGAGAAGAAGAACATCCCGCACGGTGCCGCGCACATCAAGAGCACGTTCAACAACACGATCGTGAGCATCACCGACCCGCAGGGCAACGTCATTGCCTGGGCGTCGTCGGGTCACGTCGGCTTCAAGGGCTCGCGCAAGTCGACGCCGTTCGCCGCGCAGCTGGCCGCCGAGAACGCCGCACGCAAGGCCCAGGAGCACGGTGTGCGCAAGGTCGACGTGTTCGTGAAGGGCCCGGGTTCGGGTCGGGAGACCGCGATCCGCTCGCTGCAGGCCGCCGGCCTGGAAGTCGGCGCGATCTCCGACGTCACCCCGCAGCCGCACAACGGCTGCCGTCCGCCCAAGCGCAGAAGGGTCTAGATGCCAACCATTCAGCAGCTGGTCCGCAAGGGTCGCCGCGACAAGATCGCCAAGGTCAAAACCGCGGCCCTGAAGGGCAGCCCGCAGCGTCGTGGCGTATGCACTCGCGTGTACACCACCACCCCGAAGAAGCCGAACTCGGCGCTTCGGAAGGTAGCGCGTGTGAAGCTGACGAGCCAGGTCGAGGTCACCGCCTACATCCCCGGTGAGGGCCACAACCTGCAGGAGCACTCGATGGTGCTGGTGCGCGGCGGTCGTGTGAAGGACCTGCCCGGTGTGCGGTACAAGATCATCCGCGGTTCGCTGGACACCCAGGGCGTCAAGAACCGCAAGCAGGCCCGCAGCCGCTACGGCGCCAAGAAGGAGAAGAGCTGAATGGCACGACTAGTAGGCGTCGATCTGCCGCGCGACAAGCGGATGGAGATCGCGCTGACATACATCTTCGGCATCGGCCGGACCCGTTCCAACGAGATCCTGGCGGCTACGGGGATCGACAAGGACCTGCGTACCAGGGACCTCACCGACGACCAGCTGACCCACCTGCGCGACTACATCGAAGCCAACATCAAGGTCGAGGGTGACCTGCGCCGCGAGGTGCAGGCCGACATTCGCCGCAAGATCGAGATCGGCTGCTACCAGGGCCTGCGGCACCGCCGCGGCCTGCCGGTGCGCGGCCAGCGCACCAAGACCAATGCGCGTACCCGCAAGGGCCCCAAGCGCACCATCGCCGGCAAGAAGAAGGCCAGGTAAGTGGCGCTGACAGCCGAGCAGAAAAAAGAGATTCTGGGCCAATACGGCCTGCATGACACCGACACCGGGTCCCCGGAGGCGCAGATCGCGCTGCTGACCAAGCGGATCGCCGACCTGACTGAGCACCTCAAGGTGCACAAGCACGACCACCACTCGCGGCGCGGACTGCTGCTGCTGGTGGGCCGCCGCCGCCGGCTGATCAAGTACATCTCCCAGATCGACGTCGAGCGGTACCGCTCGCTGATCGAGCGCCTCGGCCTGCGTCGCTGAATGGCTGTGAAGATCAAGCTGACTCGGCTTGGCAAAATCCGCAATCCCCAGTACCGCATCGCCGTCGCCGACGCGCGCAACCGCCGCGACGGGCGTTCCATCGAGGTCATCGGCCGCTACCACCCGAAGGAAGACCCGAGCCTGATCGAGATCAACTCCGAGCGGGCCCAGTACTGGTTGTCGGTCGGGGCACAGCCCACCGAGCCCGTCCTCAAGCTGCTGAAGATCACCGGCGACTGGCAGAAGTTCAAGGGCCTGCCCGGTGCCGAGGGAAGCCTGATCGTCGCCCCGGCCAAGCCCAGCAAGCTGGAGCTGTTCAACGCCGCGCTGGCCGAGGCCGACGGCGCGCCCACCACCGAGGCCGCCAAGCCGAAG---AAGAAGGCCCCG---------GTCAAGAAGGCGAAGGCCGAC---------GCCGAAGCCGCAGCCCCTGAGGCCGCCGAGGCC---------------------------------------------------------------CCGGCAGCCGAGGCCGAGGCTGCC---CCGGCCGCCGAGCAG------------------GCCGAACCG------------GCG------------ACCGAAGGCTGA---ATGACAGAAGCCAAG---------------------------------------------AAGGCCGCGCCG---------AAGGCGGACGCC------------------------------------------------------GCGTCGAAAGCCGGTACTGCCAAAGGCCCCAAGCACACTCCGGCCAACCCCAAGACGCGCGGTCGCCGCAAGACCCGCATCGGCTACGTGGTGAGCGACAAGATGGAAAAGACTATCGTGGTCGAGCTGGAAGACCGCATGCGTCACGCGCTGTACGGCAAGATCATCCGGACCACCAAGAAGGTCAAGGCGCACGACGAGAACAGCATCGCCGGCGTCGGCGACCGCGTCTTGCTGATGGAGACCCGGCCCATATCGGCGACTAAGCGTTGGCGGCTCGTCGAGATCCGGGAAAAGGCCAAGTAAATGCCACGCAGCCTGAAAAAGGGACCGTTCGTCGACGACCACCTGCTCAAAAAGGTGGACGTGCAGAACGAGAAGAACAGCAAGCAGGTCATCAAGACCTGGTCGCGTCGTTCGACGATCATCCCCGACTTCATCGGCCACACCTTCGCGGTGCACGACGGGCGCAAGCACGTCCCGGTGTTCGTCACCGAGGCGATGGTCGGTCACAAGCTTGGTGAATTCGCGCCGACGCGCACCTTCAAGGGGCACATCAAAGACGACCGGAAGGCCAAACGGCGATGAGTGGCCAACATCAAGTCGCAGCAGAAGCGCATCAAGACCAACGAGCGCGCTCGGCTGCGCAACAAGTCGGTGAAGTCCTCGCTGCGTACCGCCGTGCGCGCGTTCCGCGAGGCCGCCGACGGTGGCGACAAAGACAAGGCCGCGGAGCTGCTGGTCGCGACCAACCGCAAGCTGGACAAGGCGGCCAGCAAGGGCGTCATTCACAAGAACCAGGCGGCCAACAAGAAGTCCGCACTGGCCCGCGCGCTCAACAAGATCTGA------
>NZ_CP029543_M_leprae 9741
ATGTCAATTCCCGCCGTCCCCTCGCCCCAAATAGCCGTCAATGACGTAGGCTCCAGCGAGGACTTTCTTGCCGCAATAGACAAAACGATCAAGTACTTTAACGATGGCGACATCGTCGAAGGCACCATCGTTAAAGTGGACCGGGACGAGGTGCTCCTTGACATCGGATACAAGACCGAAGGGGTAATTCCCGCCCGCGAACTCTCCATCAAACACGACGTCGACCCCAATGAGGTCGTTTCTGTGGGCGACGAGGTGGAGGCTCTGGTACTTACCAAAGAGGACAAAGAGGGGCGGCTCATCCTGTCCAAGAAGCGTGCGCAGTACGAGCGCGCGTGGGGCACCATCGAGGCACTTAAGGAGAAGGATGAGGCTGTCAAGGGCATCGTCATCGAGGTGGTCAAGGGCGGTCTGATCCTCGATATCGGGTTGCGTGGCTTCCTACCTGCCTCGTTGGTGGAGATGCGCCGTGTTCGCGATCTGCAACCGTACATCGGCAAGGAGATCGAGGCCAAGATCATCGAGCTAGACAAAAACCGCAACAACGTGGTATTATCGCGGCGGGCTTGGCTGGAACAGACCCAATCCGAGGTGCGCAGTGAATTCCTCAATCAGCTGCAGAAGGGTGCTATACGCAAGGGTGTAGTATCGTCCATCGTAAACTTTGGTGCGTTTGTCGATCTGGGCGGTGTAGACGGTTTGGTGCACGTCTCCGAACTGTCCTGGAAGCACATCGACCATCCGTCCGAGGTGGTCCAGGTGGGGAATGAAGTTACCGTCGAGGTTCTCGACGTTGATATGGACCGCGAGCGGGTTTCGTTGTCTCTCAAAGCAACTCAGGAAGACCCGTGGCGGCATTTTGCCCGCACCCACGCCATCGGGCAAATCGTGCCAGGTAAGGTGACCAAGTTGGTTCCGTTTGGTGCCTTCGTTCGTGTTGAGGAAGGCATCGAAGGTCTGGTGCACATCTCGGAGCTGGCCGAACGGCACGTCGAGGTGCCTGACCAGGTGGTTGCTGTCGGCGACGATGCGATGGTCAAAGTCATTGACATCGACTTGGAGCGACGCCGGATTTCGCTGTCGTTGAAGCAGGCCAACGAGGACTACATCGAGGAGTTCGACCCGGCAAAGTACGGTATGGCCGACAGCTACGACGAGCAGGGCAACTACATCTTCCCTGAGGGCTTTGATCCCGACTCCAACGAGTGGCTAGAGGGTTTTGACACCCAGCGCGCCGAATGGGAGGCCCGTTACGCTGAAGCCGAACGTCGCTACAAGATGCACACCATCCAAATGGAGAAGTTCGCTGCAACCGAGGAGGCCGGACAC------------GGCAGTAGCGAG---CAGCCCCCGGCCAGC---AGTACACCTTCGGCGAAGGCCACGGGTGGGTCGCTGGCTAGCGATGCCCAACTAGCAGCTTTACGGGAAAAGCTCGCCGGCAGC---GCATAAATGGCTGTTGTGACCATGAAACAGCTGCTTGACAGCGGCACCCACTTCGGGCACCAGACCCGTCGTTGGAATCCCAAGATGAAGAGGTTCATTTTCACTGATCGCAACGGCATCTACATCATTGACCTACAGCAGACGCTGACTTTCATCGACAAGGCCTACGAGTTCGTTAAAGAGACTGTCGCCCGCGGTGGCTTAGTTTTGTTCGTTGGCACCAAGAAGCAGGCGCAGGAGTCCGTCGCGGCCGAAGCGACTCGCGTCGGCATGCCGTATGTGAACCAGCGCTGGCTGGGTGGCATGCTCACCAACTTCTCCACCGTGCATAAGCGGTTGCAGCGTCTAAAGGAGCTGGAGGCGATGGAGCAGACTGGTGGTTTCGAGGGTCGTACCAAGAAGGAGATCTTGGGCTTGACCCGGGAAAAGAACAAGCTGGAGCGCAGCCTGGGCGGTATCCGGGATATGGCGAAGGTGCCGTCGGCAATCTGGGTTGTCGACACGAACAAAGAGCACATCGCCGTTGGCGAAGCCCGCAAACTGGGCGTCCCGGTGATTGCGATCCTGGACACTAATTGCGACCCCGACGAGGTCGACTACCCGATCCCGGGCAACGACGACGCGATCCGATCGGCGGAGCTGTTGACTACGGTGATCGCCTCCGCGGTTGCCGAAGGCTTGCAGGTCCGTGCCGGTCTGAGG------TGCGGCGATGGCAAGCCCGAA---------ACGGAGGCCGTTGAGCCGCTCCCGGAATGGGAGCAGGAGCTGTTAGCCGGTGCTGGTTCCAGCGCCCTCAACGAT------------------------------------------------TCGGGCGCGGACTTATCAGAAGCCAACCCT---------ACGGAAGCCTGAGTGGGCCAGAAGATTAATCCGCATGGCTTCCGGTTGGGTATCACCACCGGCTGGAAGTCTCGTTGGTACGCCGACAAACAGTACGCCGAGTACGTCAAGGAAGATGTCGCGATCCGGCGGCTGCTATCCACCGGCCTAGAGCGCGCGGGGATCGCCGACGTGGAGATTGAGCGCACCCGTGACCGGGTCAGGGTGGACATCCACACCGCCCGTCCCGGCATCGTCATTGGTCGTCGCGGTACCGAAGCCGACCGGATACGGGCAGATCTAGAGAAGTTGACCTGCAAGCAGGTTCAACTCAATATCCTCGAAGTCAAAAACCCTGAGTCGCAAGCACAATTGGTGGCCCAAGGGGTCGCTGAGCAGTTGAGCAATCGGGTGGCGTTCCGTCGGGCGATGCGCAAGGCTATCCAGTCTGCGATGCGTCAACCTAACGTCAAGGGCATCAGGGTGCAGTGCTCGGGCCGGCTTGGTGGCGCGGAGATGAGCCGCTCGGAGTTTTACCGTGAGGGCCGCGTGCCGTTGCACACCTTGCGCGCTGATATCGACTACGGGTTACATGAGGCCAAGACTACCTTCGGCCGGATCGGCGTGAAGGTATGGATCTACAAGGGCGACATTGTCGGTGGCAAACGTGAAGTGACAGCCGTCGCGCCG------------GCTGGTGCTGAGCGTGCGCGCCGCGAGCGGCCGTCGGGCACGCGTCCGCGCCGCAGTGGCGCGGCGGGCACCACCGTAACTGGCACCGACGCTGGACGGGCGGTGGGTGGCGAAGAAAGCGCTGCT------------ACCAACATTGGG---CACTCTGACGACAGCGTGGTTACCCACGAACCGCAGATCGCGGAGAGCTGAATGGCTCGTTACACTGGACCCATCACCCGCAAATCGCGCCGGCTGCGTATCGACCTCGTCGGCGGCGATCAGGCGTTCGAGAAGCGTCCTTACCCGCCCGGCCAGCACGGCCGCGCGCGGATCAAGGAAAGTGAATATCTGCTGCAGCTGCAGGAGAAGCAGAAGGCCCGCTTCACCTACGGCGTAATGGAAAAGCAGTTCCGCCGTTACTACGAAGAGGCTGTGCGGCAACCTGGTAAGACGGGTGAGGAATTGCTGAAGATCCTGGAAAGTCGGCTCGATAACGTGATCTACCGTGCCGGACTGGCGCGCACCCGCCGGATGGCCCGTCAGCTTGTCAGCCACGGGCACTTCAGCGTCAACGGCGTGCATGTCAATGTCCCCAGCTACCGGGTGTCGCAGTACGACATTATCGATATTCGGGACAAGTCGCTAGATACGGTGCCGTTCCAAATCGCGCGGGAGACAGTGGGTGACCGACCGATCCCGAGCTGGTTGCAGGTCGTTGGTGAGCATCAACGCATCCTGATCCACCAATTGCCCGAGCGTGTGCAGATTGAAGTGCCGCTCATCGAGCAGCTGATCGTCGAGTACTACTCGAAGTAGATGGCGGCGCAGTCAGCTGGCCTGCTAGGTGATAGC---------------------------------------------------------------------------------CGCGAGGGTCGTAGC---CGGCGCGAGGGAGGTAGCCGCGGCGGTCGCGATCGG---GACCGTGAT---GGTGAGAAGGGCAACTACCTGGAACGGGTTGTTGCCATCAACCGGGTCTCCAAGGTCGTTAAAGGTGGTCGGCGATTCAGCTTCACCGCTTTGGTCATCGTGGGTGACGGACACGGCATGGTTGGCGTTGGTTATGGTAAGGCCAAGGAAGTCCCCGCCGCGATTGCCAAGGGCGTAGAAGAGGCCCGTAAAAGCTTCTTCCGGGTGCCGCTGATCGATGGCACTATCACTCACCCCGTACAGGGCGAGGCAGCCGCGGGCGTGGTGCTGTTGCGCCCTGCCAGCCCTGGTACCGGTGTTATCGCCGGCGGCGCGGTACGTGCTGTGCTGGAATGCGCTGGGGTGCACGATATCCTGGCTAAATCCTTGGGCAGTGACAATGCGATCAATGTGGTGCATGCCACCGTGGCTGCGCTCAAGCTGCTGCAGCGTCCTGATGAGGTGGCGGCCCGGCGCGGCCTGCGATCGGGTATGTTGCCTCGGAGCTGGGATCCTGCAGGCGTGGCGGGAGAGCGAAGCGTTGAT---------CGGCCAGTGGGG------CGCGTGAGGGAA------------CAGGCATAA------ATGCGTCCATACGAAATCATGGTCATTCTTGACCCCACGCTCGACGAGTGCACTGTCGGTCCGTCTTTGGAGACGTTCCTCAACGTCGTCCGCAAGGACGGTGGAGCTATCGATAAGGTCGACATCTGGGGTCGGCGCCGGCTGGCCTACGAGATCTCCAAGCACGCTGAAGGCATCTACGTTGTCATTGATCTGAAGGCTGCGCCGGCAACGGTATCCGAGCTTGACCGCCAGCTCAGCCTCAACGAGTCGGTGTTGCGCACCAAGGTAATGCGCACTGACAAGCACTAGATGCCACGCAAGGGGCCCGCACCCAAGCGTCCGTTGGTCAACGACCCTGTCTATGGGTCGCAGTTGGTCACCCAGCTGGTGAACAAAATTCTGCTGAAAGGGAAGAAATCGCTGGCCGAACGCATTGTTTATGGTGCGCTCGAGCACGCCCGCGACAAGACCGGCACCGATCCCGTCATCACTCTCAAGCGTGCTCTCGACAACGTTAAGCCGGCCCTCGAGGTGCGTAGCCGTCGCGTTGGCGGTGCGACTTATCAAGTGCCTGTCGAGGTTCGGCCAGACCGATCGACCACGCTGGCGTTGCGCTGGCTCGTCGGCTTCTCGCGGCAACGTCGGGAGAAGACCATGATTGAGCGTTTGGCAAACGAGATCCTGGATGCTAGCAATGGTCTCGGAGCCTCCGTGAAGCGGCGCGAAGACACCCATAAGATGGCTGAGGCAAACCGGGCGTTTGCGCACTATCGTTGGTAGATGACCATGACGGACCCGATCGCAGATTTTTTGACACGTCTGCGCAACGCCAATTCGGCGTATCACGACGAAGTGACTGTGCCGCACTCCAATATCAAGGCCAACATCGCCCAGATCCTTAAGAACGAAGGATACATCCGAGACTTCCGTACCGAAGACGCTCGTGTCGGCAAGTCATTGATCATCCAACTCAAGTACGGACCCAGCCGGGAGCGTAGCATCGCTGGTTTGCGCCGGGTGTCCAAGCCGGGGTTGCGGGTGTATGCGAAGTCGATCAACTTGCCGCGTGTGCTGGGCGGTCTGGGCGTGGTCATCATCTCGACCTCCTCAGGCCTGCTGACCGACCGTCAGGCAGCCAGGCAGGGTGTGGGCGGCGAAGTCCTCGCGTACGTGTGGTAGGTGACCGAAACCAGCGAAGCCGTG---------------------------------------------------------------------------------GAGATTGCGGTGGGGACTCCAGCAGCCAAGCATAGTGAATCTTTTGTGTTCGAGCGGTCCATCCAGACTGTTGGCCGCCGCAAAGAGGCCGTCGTGCGGGTGCGGTTGGTGCTCGGCACCGGCAAGTTCGATCTCAATGGTCGCAGCCTGGAGGACTACTTCCCGAACAAGGTGCATCAGCAGCTCATTAAAGCACCGTTGGTCACTGTTGAGCGGACAAGGAACTTCGACATATTCGCTCTCCTACACGGTGGTGGACCATCGGGTCAGGCCGGGGCGCTTCGTCTGGGCATCGCCCGGGCGTTGATCCTGGCGTCACCGGAGGACCGGCCCGCCTTGAAGAAGGCCGGTTTCCTCACCCGTGATCCACGCTCGACTGAGCGCAAGAAGTATGGCTTGAAGAAGGCCCGCAAGGCGCCGCAGTACAGCAAGCGCTGAGTGGCGGGACAGAAGATCCGCATCAGGCTCAAGGCCTACGACCATGAGGCGATTGACGCCTCGGCTCGCAAAATCGTCGAGACCGTCGTACGCACCGGTGCCAACGTCGTAGGTCCGGTGCCACTGCCGACTGAGAAGAATGTGTACTGCGTCATCCGCTCGCCGCACAAGTACAAGGATTCGCGAGAGCACTTCGAAATGCGCACCCACAAGCGGCTGATAGACATCCTTGATCCAACACCGAAGACGGTTGACGCCCTCATGCGTATCGATCTTCCGGCCAGTGTCGATGTCAACATCCAGTAGATGCCGCCGAAGAAGGCA---------AAC---GCAGCGGGTCCC------AAGAAGGGACAG---------AAGACCCGTAAGCGGGAAAAGAAGAATATCCCATACGGTGCTGCGCATATTAAGAGCACCTTCAACAATACGATCGTGACCATTACTGACCAGCAGGGTAACGTCATTGCCTGGGCGTCATCGGGCCACGTTGGCTTCAAAGGATCGCGGAAATCGACTCCGTTCGCCGCGCAGTTGGCTGCTGAGAACGCCGCACGCAAGGCTCAGGAGCACGGGGTGCGCAAGGTCGACGTATTCGTGATGGGCCCGGGCTCGGGCCGGGAGACTGCGATCCGGTCGCTGCAGGCTGCTGGCCTAGAGGTCGGCGCGATCTCTGACGTCACCCCCCAGCCGCACAATGGCTGCCGTCCACCCAAGCGCAGAAGAGTCTAGATGCCCACCATTCAGCAGCTGGTACGCAAGGGTCGTCGAGACAAGATTGGCAAGGTCAAGACTGCGGCTCTGAAGGGCAACCCACAGCGTCGCGGTGTTTGCACCCGTGTGTACACTTCCACCCCGAAGAAGCCGAACTCGGCGCTTCGCAAGGTTGCCCGCGTGAAGCTGACGAGTCAGGTTGAGGTCACAGCGTACATACCAGGCGAGGGTCACAACCTACAGGAACACTCCATGGTGTTGGTGCGTGGTGGCCGGGTGAAAGATCTGCCTGGTGTGCGTTACAAAATCATTCGCGGTTCGCTCGACACCCAGGGTGTCAAGAACCGGAAGCAGGCTCGTAGCCGCTATGGAGCCAAGAAGGAGAAGAGCTGAATGGCTCGACTAGTCGGCGTCGACCTGCCGCGCGACAAGCGGATGGAGGTCGCCCTGACCTACATCTATGGTATTGGACGCACCCGTGCCAACGAAATTTTAGAGGCCACCGGCATTGAACGGGACCTACGGACCAGGGATCTCACCGATGACCAGCTGACCCACCTGCGCGACTACATCGAAGCTAATCTCAAGGTGGAAGGTGACTTGCGTCGCGAGGTGCAGGCCGATATCCGCCGCAAGATGGAGATCGGCTGTTACCAAGGTTTGCGACACCGCCGCGGCCTGCCGGTGCGTGGCCAGCGGACCAAAACCAACGCGCGGACCCGCAAAGGCCCCAAGCGCACCATTGCAGGCAAGAAGAAGGCCAGGTAAGTGGCGCTGACAAGCGAGCAGAAAAAAGAAATTTTGAGTTCCTACGGCCTGCATGCCACCGATACCGGGTCCCCGGAGGCGCAAATCGCGTTGTTGACCAAGCGGATTGCGGACCTGACTGAGCACCTCAAGGTACACAAACACGATCATCACTCGCGGCGCGGGTTGCTGCTGCTGGTCGGGCGCCGGCGGCGGCTGATCAAGTACCTATCGCTGATCGATGTGCAGCGTTATCGCTCGCTGATCGAGCGGCTTGGTCTGCGCCGCTGAATGGCTGTAAAGATCAAGCTCACTAGGCTTGGCAAGATCCGCAATCCCCAGTACCGTGTCATCGTCGCCGACGCGCGGACGCGGCGCGACGGTCGTTCCATCGAGGTCATCGGTCGGTATCACCCGAAAGAAGAGCCAAGCCTGATCGACATCAACTCTGAGCGCACTCAGTATTGGCTTTCGGTGGGTGCGAAGCCTACTGAACCTGTTCTCAAGCTGCTGAAGATCACAGGCGATTGGCAAAAGTTCAAAGGCCTGCCCGGTGCCGAGGGCCGGCTGAAGGTCGCCCCACCCAAGCCCAGCAAGCTGGAGTTGTTCAACGCCGCGTTAGCTGTCGCCGACGGCGGTCCCACCACCGAGGCCACACGGCCGAAG---AAGAAGGTTTCG---------GCTAAGAAAGCCGCTAAGGCT---------GTAGAATCCGACGCTGAGGGCGCCAAAGCC------------------------------------------------------------------ACGAAAGCGTATGCG---CTGGCC---GAGGGCGACGAGCAG------------------TCCGAGTAA---------------------------------------ATGGCAGCAGAAGCTAAGACCAGCGCTAAGGCA---------------GCGCCCTCGGCAACCACAGCCGCTCCT------AAGGGAGGAGCTGTC------------------------------------------------------AAGGGTGGCGTATCAAAAGACAAGGGTCCCAAGCACACTCCGAGTATTCCGAAGGTACGTGGGGGACGTAAAATGCGCATTGGCTATGTAGTGAGCGACAAGATGCAGAAGACCATTGTGGTTGAACTGGAAGACCGCATGCGCCATCCCTTGTACGGCAAGATCATTCGTACCACCAAGAAGGTCAAGGCGCACGACGAGAACAGCGTTGCGGGCATTGGTGATCGTGTTTCGCTGATGGAGACGCGGCCTCTATCGGCGACCAAACGGTGGCGGCTGGTGGAGATCCTCGAAAAGGCCAAGTAGATGCCTCGCAGCTTGAAAAAGGGTCCGTTCGTTGACGACCACCTGCTCAAGAAGGTCGACGTTCAGAACGAAAAGAACACCAAGCAGGTCATCAAGACCTGGTCGCGCCGGTCAACGATTATTCCGGACTTCATTGGTCATACCTTTGCGGTCCATGACGGACGCAAGCATGTTCCGGTTTTCGTTACCGAGGCAATGGTGGGTCACAAACTTGGCGAATTCGCGCCGACTCGCACCTTCAAGGGACACATCAAGGATGACCGGAAGGCCAAACGACGATGAGTGACCAACATCAAGTCGCAGCAGAAGCGCAACCGCACCAACGAGCGCGCCAGATTGCGCAACAAGTCGGTGAAGTCTTCGCTTCGTACCGCTGTCCGCGCGTTCCGCGAGGCGGTCCATGCCGGCGAGAAGGAGAAGGCAGCGAAGCTGCTGGTGTCGACCAGCCGCAAATTGGACAAGGCGGCCAGCAAAGGTGTGATCCACAAGAACCAGGCGGCTAACAAGAAGTCGGCACTGGCTCGTACTCTCAACAAACTCTGA------
>NZ_AP018410_M_pseudoshottsii 9741
ATGCCGAGTCCCACCGTCACCTCGCCGCAAGTAGCCGTCAACGACATTGGCTCCGCCGAGGACTTTCTCGCCGCAATAGACCAAACGATCAAGTACTTCAACGATGGTGACATCGTCGAAGGCACCATCGTCAAAGTGGACCGGGACGAGGTGCTCCTCGACATCGGCTACAAGACCGAAGGGGTAATCCCCGCCCGCGAGCTCTCGATCAAACACGACGTCGACCCCAATGAGGTCGTTACCGTGGGCGACGAGGTCGAGGCCCTGGTTCTCACCAAAGAGGACAAAGAGGGCCGGCTCATCCTCTCCAAGAAGCGCGCACAGTACGAGCGCGCTTGGGGCACCATCGAGGCGCTCAAGGAGAAGGACGAGGCCGTCAAGGGCACCGTCATCGAGGTGGTCAAGGGTGGTCTGATCCTCGACATCGGGCTTCGTGGCTTCCTGCCTGCCTCGCTGGTCGAGATGCGCCGGGTTCGTGATCTGCAGCCGTACATCGGCAAGGAGATCGAAGCCAAGATCATCGAGCTGGACAAGAACCGCAACAACGTTGTCTTGTCGCGGCGGGCCTGGCTGGAGCAGACCCAGTCCGAGGTGCGCAGCGAATTCCTCAACCAGCTGCAGAAGGGCACCATCCGCAAGGGTGTGGTTTCCTCCATCGTCAACTTCGGCGCGTTCGTCGATCTCGGCGGTGTTGACGGTCTGGTGCACGTCTCCGAGCTGTCCTGGAAGCACATCGACCACCCGTCCGAGGTGGTTCAGGTGGGCGACGAGGTCACCGTCGAGGTGCTCGACGTCGACATGGACCGCGAGCGGGTTTCGTTGTCGCTGAAGGCGACTCAGGAAGACCCGTGGCGCCACTTCGCCCGCACCCACGCCATCGGCCAGATCGTGCCGGGCAAGGTCACCAAGCTGGTGCCCTTCGGTGCGTTCGTCCGCGTCGAGGAGGGCATCGAGGGTCTGGTGCACATCTCCGAGCTGGCTGAGCGCCACGTCGAGGTGCCCGACCAGGTGGTCGCCGTCGGCGACGACGCGATGGTCAAGGTCATCGACATCGACCTGGAGCGTCGCCGGATCTCGTTGTCGCTCAAGCAGGCCAACGAGGACTACACCGACGAGTTCGACCCGGCCAAGTACGGCATGGCCGACAGCTACGACGACCAGGGCAACTACATCTTCCCCGAGGGCTTCGATCCCGAAACCAACGAATGGATGGAAGGATTCGACACCCAGCGTGCCGAATGGGAAGCCCGCTACGCCGAGGCCGAGCGCCGGCACAAGATGCACACCACGCAGATGGAGAAGTTCGCTGCTGCGGAGGCGGCCGGACAT------------GGCGACAACGGT---GGTGGCTCGTCGAGC---AGCAGCTCCTCGGAGAAGTCCGCGGGTGGATCGCTGGCTAGTGATGCCCAACTGGCCGCGCTGCGCGAAAAGCTCGCAGGTAAC---GGGTAGATGGCTGTTGTAACCATGAAGCAGCTGCTTGACAGCGGCACCCACTTCGGGCACCAGACCCGTCGTTGGAATCCCAAGATGAAGCGGTTCATTTTCACCGACCGCAACGGCATCTACATCATCGACCTTCAGCAGACGCTGACCTTCATCGACAAGGCGTACGAGTTCGTCAAAGAGACCGTCGCCCACGGTGGAACCGTGCTGTTTGTCGGCACCAAGAAGCAGGCGCAGGAGTCCGTCGCCGCCGAAGCGACCCGCGTCGGCATGCCGTACGTGAACCAGCGCTGGCTGGGTGGCATGCTCACCAACTTCTCCACCGTGCACAAGCGGCTGCAGCGCCTCAAGGAGCTCGAGGCCATGGAGCAGACCGGCGGCTTCGAGGGCCGCACCAAGAAAGAGATCCTGGGCCTGACCCGGGAGAAGAACAAGCTCGAGCGCAGCCTCGGTGGTATTCGCGACATGGCCAAGGTGCCGTCGGCGATCTGGGTTGTCGACACCAACAAGGAGCACATCGCCGTCGGCGAGGCCCGCAAGCTGGGTATCCCGGTCATCGCGATCCTGGACACCAACTGCGACCCCGACGAGGTCGACTACCCGATCCCGGGCAACGACGACGCGATCCGCTCGGCCGCGCTGCTGACCAAGGTGATTGCCTCCGCGGTTGCCGAGGGCCTGCAGGCACGTGCCGGAGCGGGC------CGCGGTGATGGCAAGCCTGTG---------GTCGAGGCCGCGGAGCCGCTGGCCGAATGGGAGCAGGAGCTGCTTGCCGGTGCCACTGCCACCGCCCCGGCCGAA---------------------------------------------------GGCGCTGTCGCAACCGAAACAACCCCC---------ACGGAAGGCTGAGTGGGCCAGAAGATCAACCCGCACGGCTTCCGCTTGGGCATCACCACCGACTGGAAGTCGCGTTGGTATGCCGACAAGCAGTACGCCGACTACGTCAAGGAAGACGTCGCCATCCGTCGGCTGCTGTCCAGCGGCCTGGAGCGCGCCGGAATCGCCGACGTGGAGATCGAGCGCACCCGTGACCGGGTCCGGGTCGACATCCACACCGCGCGTCCGGGCATCGTCATTGGCCGCCGTGGCACCGAGGCCGACCGCATCCGTGCGGATCTGGAGAAGCTGACCGGCAAGCAGGTTCAGCTCAACATCCTCGAAGTCAAAAACCCTGAGTCGCAAGCGCAACTGGTGGCCCAAGGGGTCGCTGAGCAGCTGAGCAACCGGGTGGCGTTCCGCCGGGCGATGCGTAAAGCCATCCAGTCCGCGATGCGCCAACCCAACGTCAAGGGCATCCGGGTGCAGTGCTCGGGTCGTCTTGGTGGCGCGGAGATGAGCCGGTCGGAGTTCTACCGCGAGGGCCGGGTTCCGCTGCACACGCTGCGCGCGGACATCGACTACGGCCTGTATGAGGCCAAGACCACCTTCGGCCGGATCGGTGTGAAGGTGTGGATCTACAAGGGCGACATCGTCGGCGGCAAGCGCGAATTGGCCGCCGCCGTTCCC------------GCGGGCGCCGACCGTCCGCGCCGCGAGCGGCAGGCGGGCAGCCGTCCGCGCCGCAGCGGTGCTTCCGGCACCACGGCCACCGGCGCCGAAGCCGGACGTGCCGTGGGTAGCGAAGAGCCC---------------------------------GCCGCCGCAGAAAGCGCTACCACCCCCGAAGCGCAGAGCACGGAGAGCTAAATGGCTCGTTACACCGGACCCGTCACCCGCAAGTCGCGCCGGCTGGGCACCGACCTCGTTGGTGGCGACCAGTCATTCGAAAAGCGTCCCTACCCGCCCGGCCAGCACGGCCGCGCCCGGATCAAGGACAGTGAATACCGCCAGCAGTTGCAGGAAAAGCAGAAGGCCCGCTTCACCTACGGCGTGATGGAAAAGCAGTTCCGCCGCTACTACGAAGAGGCCGTTCGCCACTCCGGCAAGACCGGTGAGGAGCTGCTGAAGATCCTGGAGAGCCGGCTCGACAACGTCGTATACCGGGCCGGGTTGGCACGTACCCGCCGGATGGCTCGTCAGCTGGTCAGCCACGGGCACTTCAGCGTCAACGGCGTGCACGTCAATGTGCCCAGCTACCGGGTTTCGCAGTACGACATCATCGATGTGCGGGACAACTCGCTCAACACGGCGCCGTTCCAGATTGCGCGCGAAACGGCGGGTGACCGTCCGATCCCGAGCTGGTTGCAGGTCGTGGGGGAGCGTCAGCGCATCCTGATCCACCAGCTGCCCGAGCGGGCACAGATCGAGGTCCCGCTCACCGAGCAGCTGATCGTCGAGTACTACTCGAAGTAAATGGCGGAGCAGTCGGCCGGTGGGCAAGGA------------------------GCCCCTGAAGGCCGCGAC---------------------------AGCCGCGACTCA------CGCGAAGGCCGCGGC---CGGCGTGACGGTGGCCGC---------------GGT---GGCCGCGAC---AGCGACAAGAGCAACTACTTGGAGCGTGTGGTTGCGATCAACCGCGTCTCCAAGGTGGTCAAGGGTGGTCGGCGATTCAGCTTCACCGCCCTGGTCATCGTCGGTGACGGCAACGGGATGGTCGGTGTCGGCTACGGCAAGGCCAAAGAAGTCCCGGCCGCGATCGCCAAGGGCGTCGAGGAGGCTCGCAAGGGCTTCTTCCGGGTGCCGTTGATAGGCGGCACCATCACCCATCCGGTGCAGGGCGAGGCGGCCGCCGGTGTGGTGCTGCTGCGTCCGGCCAGCCCGGGTACCGGTGTGATCGCCGGTGGCGCTGCGCGCGCCGTGCTGGAATGCGCCGGCGTGCACGACATCCTGGCCAAGTCGCTGGGTAGCGACAACGCGATCAACGTGGTGCACGCCACCGTTGCCGCGCTGAAGATGCTGCAGCGTCCCGAGGAAGTGGCGGCCCGACGCGGACTGCCCATCGAGGACGTTGCCCCGGCCGGAATGCTCAAGGCGCGCCGCGAAAGCGAAGCGCTGGCC------------GCCGCTGCT------GTACGCGAGGCC---CAAACTTCGGGGGCACAACCATGAATGCGTCCATACGAAATCATGGTCATCCTTGACCCAACGCTCGACGAACGTACTGTTGCCCCGTCCCTGGAGACGTTCTTGAATGTCATCCGGAAAGACGGCGGAACGGTCGACAAGGTCGACATCTGGGGCCGGCGGCGCCTGGCCTACGAAATCGCCAAGCACGCCGAAGGCATCTACGCTGTCATCGACGTGAAGGCCGCCCCGGCGACGGTATCTGAGCTCGACCGCCAGCTGAGCCTGAACGAGTCGGTGCTGCGCACCAAGGTGATGCGCGCCGACAAGCGCTGAATGCCGCGCAAAGGGCCCGCGCCCAAGCGTCCGCTGGTCAACGACCCCGTCTACGGGTCCCAGCTGGTCACGCAACTGGTGAACAAAGTCCTGTTGCAGGGGAAGAAATCGCTCGCTGAGCGCATTGTTTATGGTGCGCTCGAGCAGGCGCGCGACAAGACCGGCACCGATCCGGTCATCACCCTCAAGCGGGCTCTCGACAACGTCAAGCCCGCGCTGGAAGTTCGTAGCCGCCGCGTCGGTGGTGCGACCTACCAGGTGCCCGTCGAGGTGCGGCCGGACCGGTCGACCACGCTGGCGCTGCGCTGGCTGGTCGGCTACTCGAGGCAACGCCGGGAGAAGACCATGATCGAGCGCCTGGCGAACGAGATCCTGGATGCCAGCAATGGCCTGGGTGCCTCCGTCAAGCGGCGTGAGGACACGCACAAGATGGCCGAGGCGAACCGCGCCTTTGCGCACTACCGCTGGTAAATGACCATGACGGACCCGATCGCAGACTTCTTGACTCGTCTGCGTAACGCCAATTCGGCGTACCACGACGAGGTGAGTTTGCCGCACTCCAAGATCAAGGCCAACATCGCCCAGATCCTCAAGAACGAGGGCTACATCAGCGACTTCCATACCGAAGACGCGCGAGTTGGCAAATCGTTGATCGTTCAACTCAAGTACGGGCCGAGCCGGGAACGCAGCATCGCCGGTTTGCGGCGGGTGTCCAAGCCCGGGCTGCGGGTCTACGCCAAGTCCACCAACCTGCCGCGGGTACTCGGCGGCCTGGGTGTGGCGATCATTTCGACCTCCTCAGGCTTGCTGACCGACCGCCAGGCAGCCAGACAGGGCGTGGGCGGCGAAGTCCTCGCGTACGTGTGGTGAATGACCGAAACCACCCCAGAA------------------------------------------------------------------------------------GTGGAAGTCGCTGTCGAGGCTGAAGTGACTTACAGCGAATCGTTCGTGTTCGAGCGGCCCATCCAGACCGTCGGGCGTCGCAAGGAAGCCGTGGTGCGGGTGCGCCTGGTGCCCGGAAGCGGCAAGTTCGACCTCAACGGGCGCAGCCTCGAGGCTTACTTCCCGAACAAGGTCCACCAGCAGCTCATCAAGGCTCCGCTGGTCACCGTCGACCGGCTGGAGAGCTACGACATCTTTGCGCTGCTGCACGGCGGCGGCCCCTCGGGTCAAGCCGGCGCGCTGCGGCTGGGTATCGCCCGGGCATTGATCGTGGCAAACCCGGAGGACCGGCCCGCGCTGAAGAAGGCTGGCTTCCTCACCCGTGACCCGCGTGCTACCGAGCGCAAGAAGTACGGCCTGAAGAAGGCCCGCAAGGCGCCTCAGTACAGCAAGCGCTGAGTGGCGGGACAGAAGATCCGCATCAGGCTCAAGGCCTACGACCACGAGGCTATTGACGCTTCGGCGCGCAAGATCGTCGAGACGGTGGTCCGTACCGGCGCCAGCGTGGTTGGTCCGGTGCCGTTGCCGACCGAGAAGAACGTGTACTGCGTCATTCGCTCACCGCACAAGTACAAGGACTCGCGGGAGCACTTCGAGATGCGTACGCACAAGCGGTTGATCGACATCATCGATCCGACGCCGAAGACGGTTGACGCACTCATGCGCATCGACCTTCCGGCCAGTGTCGACGTCAACATCCAGTAGATGCCACCGAAGAAAGCC---------AGC---GGCACGGGCCCC------AAGAAGGGCCAG---------AAGACCCGCCGCCGGGAAAAGAAGAACGTCCCGCACGGTGCCGCGCACATCAAGAGCACGTTCAACAACACGATCGTGACGATCACCGACCCGCAGGGCAACGTCATCGCCTGGGCGTCGTCGGGTCACGTCGGCTTCAAGGGATCCCGCAAGTCGACACCGTTCGCAGCGCAGCTGGCCGCCGAGAACGCCGCGCGCAAGGCCCAGGAGCACGGTGTCCGCAAGGTCGACGTGTTCGTGAAGGGGCCGGGTTCGGGCCGCGAGACCGCGATCCGGTCGCTGCAGGCCGCTGGCCTGGAGGTCGGTGCGATCTCCGATGTCACCCCGCAGCCGCACAACGGTGTCCGCCCGCCCAAGCGTCGGCGCGTCTAGATGCCAACCATTCAGCAGCTGGTCCGCAAGGGTCGTCGGGACAAGATCGGCAAGGTCAAGACCGCGGCTCTGAAGGGCAGCCCGCAGCGCCGTGGCGTATGCACTCGCGTGTACACCACCACCCCGAAGAAGCCGAACTCGGCGCTTCGGAAGGTTGCCCGTGTGAAGCTGACGAGTCAGGTTGAGGTCACGGCCTACATCCCGGGCGAGGGCCACAACCTGCAGGAGCACTCGATGGTACTCGTTCGTGGTGGCCGGGTGAAGGACCTTCCCGGTGTGCGTTACAAGATCATCCGCGGTTCGCTGGACACCCAGGGAGTCAAGAACCGCAAGCAGGCTCGCAGTCGCTACGGCGCCAAGAAGGAGAAGAGCTAAATGGCTCGACTAGTCGGCGTCGATCTACCGCGCGACAAGCGGATGGAGATCGCCCTGACCTACATCTACGGCGTCGGCCGTACCCGGTCGAACGAGATCTTGGCAGCTACGGGCATTGACCGTAACCTGCGCACTCGCGATCTCACTGACGACCAGCTGACGCACCTGCGTGACTACATCGAAGCGAACTTGAAGATCGAGGGTGACCTGCGCCGCGAGGTGCAGGCCGACATTCGTCGCAAGATCGAGATCGGCTGCTACCAGGGCCTGCGGCACCGCCGTGGTTTGCCGGTACGTGGCCAGCGCACCAAGACCAACGCGCGGACCCGTAAGGGCCCCAAGCGCACCATCGCAGGCAAGAAGAAGGCCAGGTAAGTGGCGCTGACTGCCGAGCAGAAAAAGGAAATTCTGAATTCCTACGGTCTTCATGAGACCGACACCGGATCCCCGGAGGCGCAGATTGCGCTGCTGACCAAGCGGATCTCTGACCTCACCGAGCACCTCAAGGTGCACAAGCACGACCACCACTCGCGGCGTGGACTGCTGCTCCTGGTGGGGCGCCGGCGCCGGCTGATCAAGTACATCTCCCAGATCGATGTGCAGCGCTATCGCTCGCTCATTGAGCGTCTGGGCCTGCGTCGCTGAATGGCTGTAAAGATCAAGCTCACCCGGCTCGGCAAGATCCGTAACCCGCAGTACCGCATCGCGGTGGCGGACGCTCGCACCCGGCGTGATGGTCGCTCGATCGAGGTCATCGGCCGCTACCACCCCAAGGAAGAGCCGAGCCTGATCGAGATCAACTCCGAGCGGGCCCAATACTGGCTGTCCGTGGGGGCGCAGCCCACCGAACCCGTTCTCAAGCTGCTCAAGATCACCGGTGACTGGCAGAAGTTCAAGGGCCTGCCCGGCGCCGAGGGCCGGTTGAAGGTCAAGCCGCCCAAGCCCAGCAAGCTCGAACTGTTCAACGCCGCGTTGGCTGCCGCCGAGGGTGGTCCCACCACCGAGGCCACCAAGCCGAAG---AAGAAGTCGCCG---------GCCAAGAAGGCCAAGGGCGGC------------GAAGGCGACGCCGATGCGGCGGCCGAGAAG---------------------------------------------------------------GTGGAAGCTTCCGCC---------------GAGGGTGAGCAG------------------ACCGAATCG---------------------------GCCGAGAGCTGA---ATGGCAGAGGCGAAGACTGGC------------------------------------GCGAAGGCCACCAAG---TCCGCAGCGGCGGGCGCG------------------------------------------------------GCCGATGGCGCTTCCAAGGAAAAGGGTCCCAAGCACACGCCGAGCACTCCTAAGCCGCGCGGTCGTCGCAAGACGCGCATCGGCTACGTCGTGAGCGACAAGATGCAGAAGACCATCGTGGTCGAGCTCGAAGACCGCGTGCGTCACCCGCTCTACGGCAAGATCATTCGCACCACCAAGAAGGTCAAGGTGCACGACGAGCACAGCGCCGCCGGCATCGGCGACCGGGTTTCCCTGATGGAGACGCGTCCGCTGTCGGCCACCAAGCGCTGGCGGCTCGTCGAAATCCTCGAGAAGGCCAAGTGAATGCCACGCAGCCTGAAGAAGGGCCCGTTCGTCGACGACCACCTGCTGAAGAAGGTCGACGTGCAGAACGAGAAGAACACCAAGCAGGTCATCAAGACCTGGTCGCGGCGTTCGACCATCATCCCGGACTTCATCGGCCACACCTTCGCGGTGCACGACGGCCGCAAGCATGTCCCGGTGTTCGTCACCGAGTCGATGGTCGGTCACAAGCTCGGTGAATTCGCCCCCACGCGCACGTTCAAGGGGCACATCAAGGACGACCGAAAGAGCAAGCGGCGATGAGTGGCCAACATCAAGTCGCAGCAAAAGCGCAACCGCACCAACGAGCGCGCCCGACTGCGCAACAAGTCGGTGAAGTCGTCGCTGCGTACGGCGGTCCGGTCGTTCCGCGACGCTGCTCACTCGGGCGACAAGGAAAAGGCCGCCGAGCTGCTGGTTTCGACCAACCGCAAGTTGGACAAGGCGGCCAGCAAGGGCGTCATTCACAAGAACCAGGCCGCCAACAAGAAGTCGGCACTGGCGCGCGCCCTCAACAAGCTGGGCTGA---
>NZ_CP043474_M_grossiae 9741
ATGCCAAGTCCCTCCGTCACCTCGCCGCAAGTAGCCGTCAACGACATCGGCTCGGCTGAGGACTTCCTCGCCGCCATCGACAAGACCATCAAGTACTTCAACGATGGCGACATCGTCGAGGGGACCATCGTCAAGGTCGACCGCGACGAAGTCCTGCTCGACATCGGTTACAAGACCGAAGGCGTCATCCCTTCCCGCGAACTCTCGATCAAGCACGACGTCGACCCCTCCGAGGTCGTCTCCGTCGGCGACGAGGTCGAAGCCCTGGTCCTCACCAAGGAGGACAAGGAAGGTCGCCTGATCCTGTCCAAGAAGCGCGCTCAGTACGAGCGGGCCTGGGGCACCATCGAGGAACTCAAGGAAAAGGACGAGGCCGTCAAGGGCACCGTCATCGAGGTCGTCAAGGGTGGCCTCATCCTCGACATCGGCCTGCGCGGCTTCCTGCCCGCGTCGCTGGTCGAGATGCGGCGCGTCCGCGATCTGCAGCCGTACATCGGTCGCGAGATCGAGGCGAAGATCATCGAGCTGGACAAGAACCGCAACAACGTCGTGCTCTCCCGCCGCGCCTGGCTCGAGCAGACCCAGTCCGAGGTGCGCAGCGAGTTCCTCAACCAGCTGCAGAAGGGCGCCATCCGCAAGGGCGTCGTGTCCTCGATCGTCAACTTCGGCGCGTTCGTCGACCTCGGCGGCGTCGACGGCCTTGTGCACGTCTCCGAGCTGTCCTGGAAGCACATCGACCACCCGTCCGAGGTCGTGCAGGTGGGCGACGAGGTCACCGTCGAGGTGCTCGACGTCGACATGGACCGCGAGCGGGTGTCGCTGTCGCTCAAAGCGACTCAGGAAGACCCGTGGCGCCACTTCGCCCGTACCCACGCGATCGGCCAGATCGTGCCGGGCAAGGTCACCAAGCTGGTCCCGTTCGGTGCGTTCGTCCGCGTCGAGGAGGGCATCGAGGGCCTGGTCCACATCTCCGAGCTGTCCGAGCGCCACGTCGAGGTCCCGGACCAGGTGGTCCAGGTCGGCGACGACGCGATGGTCAAGGTCATCGACATCGACCTGGATCGTCGTCGCATCTCGCTGAGCCTCAAGCAGGCCAACGAGGACTACACCGAGGAGTTCGACCCCTCGAAGTACGGCATGGCCGACAGCTACGACGATGCGGGGAACTACATCTTCCCCGAGGGCTTCGACGCCGACAGCAACGAGTGGCTCGAGGGCTTCGAGAAGCAGCGTGACGAGTGGGAGGCCCGGTACGCCGAGGCCGAACGTCGGCACAAGATGCACACCGCGCAGATGGAGAAGTTCGCTGCGGCGGACGCCGAGGCGGCC------------AGCCGTCCG------GCGTCCAACGGTTCG---ACGTCGCGTGGCGACGAGCCGACCGGTGGCACCCTGGCCAGCGACGCCCAGCTCGCGGCGCTGCGCGAGAAGCTGGCCGGCAGC---GCCTGAATGGCTGTCGTAACCATGAAGCAGCTGCTCGACAGCGGCGCTCACTTCGGGCATCAGACCCGACGCTGGAACCCCAAGATGAAGCGGTTCATCTTCACCGACCGCAACGGCATCTACATCATCGACCTGCAGCAGACGCTGACCTACATCGACCAGGCGTACGAGTTCGTCAAGGAAACCGTCGCCCACGGCGGCAGCATCATGTTCGTCGGCACCAAGAAGCAGGCGCAGGAATCGATCGCCGAAGAGGCGACCCGCGTCGGCATGCCGTACGTGAACCAGCGCTGGCTCGGCGGCATGCTCACCAACTTCTCCACCGTCCACAAGCGTCTGCAGCGGCTCAAGGAACTCGAGTCGATGGAGCAGACCGGTGGCTTCGAGGGTCGCACCAAGAAGGAGATCTTGATGCTGACCCGCGAGAAGAACAAGCTGGAGCGCAGCCTCGGCGGTATCCGCGACATGGCCAAGGTGCCGTCGGCCCTCTGGGTCGTCGACACCAACAAGGAGCACCTCGCGGTGTCGGAGGCCATCAAGCTCGGCATCCCGGTCATCGCGATCCTGGACACCAACTGCGACCCCGATCAGGTGAACTACCCGATCCCGGGCAACGACGACGCCATCCGGTCGGCCGCACTGCTGACCCGGGTGATCGCGTCCGCGGTGGCCGAGGGCCTGCAGGCCCGCTCCGGTGCCGGC------AAGTCCGAC---------------------GCCGAGGCCACCGAGCCGCTCGCCGAATGGGAGCAGGAACTGCTGGCCGGCGCCACCGCGTCGCCCACGGCCGCCGGTGCC---------------------------GCCCCGGGAACCCCGGAGGCCGACATCCAGACCGAACCCACCCCC------GCCCAGAACCCCTAGGTGGGCCAGAAGATCAACCCGCACGGCTTCCGCCTCGGCATCACGACCGACTGGAAGTCCCGCTGGTACGCCGACAAGCAGTACGCGGACTACGTCAAGGAGGACGTGGCGATCCGCCGTCTGCTGGCCACCGGTCTGGAGCGCGCCGGCATCGCCGACGTGGAGATCGAGCGCACCCGCGACCGGGTCCGCGTCGACATCCACACCGCGCGTCCGGGCATCGTGATCGGCCGCCGCGGCACCGAGGCCGACCGCATCCGCGCCGACCTGGAGAAGCTCACCAAGAAGCAGGTGCAGCTGAACATCCTCGAGGTGAAGAACCCCGAGAGCCAGGCGCAGCTGGTGGCCCAGGGCGTGGCCGAGCAGCTGAGCAACCGCGTCGCGTTCCGCCGTGCCATGCGCAAGGCGATCCAGTCGGCCATGCGCCAGCCCAACGTCAAGGGCATCCGCGTGCAGTGCTCGGGCCGTCTCGGCGGCGCCGAGATGAGCCGCTCGGAGTTCTACCGCGAGGGTCGGGTGCCGCTGCACACGCTGCGTGCGGACATCGACTACGGCCTCTACGAGGCGAAGACCACCTTCGGCCGCATCGGCGTCAAGGTGTGGATCTACAAGGGCGACATCGTCGGTGGCAAGCGCGAGCTGACCGCCGCCGCGCCC------------GCCGGCGCCGACCGGCCGCGTCGCGAGCGTCCGTCGGGCACCCGCCCGCGTCGCAGCGGTGCCTCGGGTACCACGGCGACCAGCACCGACGTCGGCCGCGCGGCCACCGAGGAAGCTCCT---------------GCCATCGCCGAGGCG---ACGGTGGGCACCGAGGCGGCCGCGGGAACCGCAGAGAACACGGAGAGCTAGATGGCTCGTTACACCGGACCCGTCACCCGCAAGTCGCGCCGTCTGGGCGTCGACCTCGTCGGTGGAGACCAGTCCTTCGAGAAGCGCCCCTACCCGCCCGGCCAGCACGGCCGCGCGCGGATCAAGGAGAGCGAGTACCGCCAGCAGCTGCAGGAGAAGCAGAAGGCCCGCTTCTCCTACGGCGTGATGGAGAAGCAGTTCCGTCGCTACTACGAGGAAGCGGTGCGTCAGCCCGGCAAGACCGGTGACAACTTGCTCCGCATCCTCGAGAGCCGGCTGGACAACGTCGTGTACCGCGCCGGCCTGGCCCGCACGCGTCGCATGGCGCGCCAGCTGGTCAGCCACGGACACTTCCTGGTCAATGGCGTCAAGGTCGACATCCCCAGCTACCGGGTGTCGCAGTACGACATCATCGACATCAAGGAGAAGTCGCTCAACACGCTGCCGTTCGAGCTGTCCCGGCAGACCGCGGGTGAGCGTCCGATCCCGTCCTGGCTGCAGGTCATCGGCGAGCGCCAGCGCGTCCTCGTCCACCAGCTGCCCGAGCGTGCGCAGATCGACGTGCCGCTCACCGAGCAGCTCATCGTCGAGCTCTACTCGAAGTAGATGGCCGAGCAGGCTGGCGCCGCTCCGGCG---------------------------CAGGACAATCGCGGC------------------------GGCGGTCGCGGAGAC------CGCGACGGTCGGGGT---CGTCGTGACGACCGCGGTGGCCGTAGC------------GGCCGCGACGGCGGCGACAAGAGCAACTACCTGGAACGCGTCGTCACGATCAACCGCGTCTCCAAGGTCGTCAAGGGTGGTCGGCGCTTCAGCTTCACCGCCCTGGTGATCGTCGGTGACGGCAACGGCATGGTCGGCGTCGGCTACGGCAAGGCCAAGGAAGTCCCGGCCGCCATCGCCAAGGGCGTCGAGGAGGCCCGCAAGGGCTTCTTCCGCGTGCCGCTGATCGGCGGGACCATCGTCCACCCGGTGCAGGGCGAGGCCGCTGCGGGCGTCGTCATGCTCCGCCCGGCGAGCCCCGGTACCGGCGTCATCGCCGGTGGTGCGGCGCGTGCGGTGCTGGAGTGCGCCGGCGTGCACGACATCCTGGCCAAGTCGCTGGGCAGCGACAACGCGATCAACGTGGTGCACGCCACCGTGGCCGCGCTGAAGCAGATCCAGCGTCCCGAGGAGGTGGCGGCCCGTCGCGGCCTGCCCATCGAGGACGTCGCCCCCGCCGGCATGCTCCGTGCACGCCGCGAGGCCGAGACGGTGGCC------------GCGGCCGCC------GCACGTGAAGGA------------AGCGCATAG------ATGCGTCCATACGAAATCATGATCATTCTCGATCCCACTCTCGACGAGCGGACTGTGTCCCCGTCGTTGGAGACGTTCCTGAACGTCATCCGCAAGGACGGTGGCTCGGTCGACAAGGTCGACATCTGGGGCCGTCGCCGTCTCGCCTACGAGATCGCCAAGCACGGCGAGGGCATCTACGCCGTCGTCGACGTCAAGGCGGAACCGGCCACCGTGTCCGAGCTGGATCGTCAGTTGAACCTGAACGAGTCCGTGCTGCGGACCAAGGTGATGCGGACCGACAAGCACTAGATGCCTCGCAAGGGACCCGCGCCCAAGCGCCCGTTGGTCAACGACCCCGTCTACGGGTCGCAGCTGGTCACCCAGCTGGTCAACAAGGTGCTGCTGGATGGGAAGAAATCGCTGGCCGAGCGCATTGTCTATGGTGCGCTCGAACAGGCCCGCGACAAGACCGGCACCGATCCGGTCGTCACCCTCAAGCGTGCGATGGACAACGTCAAGCCCGCTCTCGAGGTCCGCAGCCGCCGCGTCGGTGGCGCCACCTACCAGGTCCCGGTCGAGGTCCGTCCGGACCGCTCGGTGACCCTCGCGCTGCGCTGGCTGGTGAGCTTCTCCAAGCAGCGTCGCGAGAAGACGATGATCGAGCGCCTGGCGAACGAGATCCTCGACGCCAGCAACGGCCTGGGTGCCGCCGTCAAGCGACGCGAGGACACCCACAAGATGGCCGAGGCGAACCGGGCCTTCGCGCACTACCGCTGGTGAATGACGATGACTGACCCGATCGCAGACTTCTTGACGCGTCTGCGCAACGCCAACTCGGCGTATCACGACGAGGTGACGCTGCCCCACAGCAAGATCAAGGCGAACATCGCCGAGATCCTCAAGGCCGAGGGCTACATCACCGACTTCCACACCGAGGACGCCCGCGTGGGCAAGTCCCTGGTGGTTCAGCTCAAGTACGGCCCGAGCCGTGAGCGCAGCATCGCGGGCCTGCGCCGGGTGTCCAAGCCCGGCCTGCGGGTGTACGCGAAGTCGACCAATCTGCCGCGGGTGCTGGGTGGCCTGGGCGTGGCGATCATCTCCACGTCCTCCGGTCTGCTCACCGACCGTCAGGCGCAACGACAGGGCGTGGGCGGCGAAGTCCTCGCGTACGTCTGGTAGGTGACCGAGACC------------------------------------------------------------------------------------------------------TACGCCGACGACGAAGCCGCCGTCCGCGAGCCCGTCTACATCGACCGTCCCATCCAGACCGTCGGCCGCCGCAAGGAGGCCGTGGTGCGGGTGCGCCTGGTGCCCGGCACCGGCAAGTTCGAACTCGACGGCCGTTCGCTGGAGGACTACTTCCCGAACAAGGTGCACCAGCAGCTCATCAAGGCGCCGCTGGTGACCGTCGACCGCGTCGACACGGTGGACATCTACGCCCACCTCGACGGTGGCGGCCCCTCCGGGCAGGCCGGCGCGCTGCGCCTCGCCATCGCGCGTGCACTGATCGTGCTGCAGCCCGAGGACCGTCCGGCGCTGAAGAAGGCCGGCTTCCTCACGCGTGACCCGCGTGCCATCGAGCGCAAGAAGTACGGTCTGAAGAAGGCCCGCAAGGCGCCTCAGTACAGCAAGCGCTGAGTGGCGGGACAGAAGATCCGCATCAGGCTGAAGGCCTACGACCACGAGGCGATCGACGCCTCTGCGCGCAAGATCGTCGAGACGGTCACCCGGACGGGCGCGAGCGTGGTCGGCCCGGTGCCGCTGCCGACCGAGAAGAACGTGTACTGCGTCATCCGGTCCCCGCACAAGTACAAGGACTCGCGGGAGCACTTCGAGATGCGCACGCACAAGCGCCTCATCGACATCCTCGACCCGACGCCGAAGACCGTGGACGCTCTCATGCGCATCGATCTGCCGGCCAGCGTCGACGTGAACATCCAGTAGATGGCACAGGCAAAGAAG---------GGC---GGCACCGCCGCC------AAGAAGGGTCAG---------AAGACCCGCCGCAGGGAAAAGAAGAACGTTCCCCACGGCGCCGCTCACATCAAGAGCACGTTCAACAACACCATCGTCTCGATCACCGATCCCCAGGGCAACGTCATCGCCTGGGCGTCGTCGGGACACGTCGGCTTCAAGGGCTCGCGCAAGTCGACGCCGTTCGCCGCCCAGCTGGCCGCCGAGAACGCCGCCCGCAAGGCCCAGGAGCACGGTGTCAAGAAGGTCGACGTGTTCGTGAAGGGCCCGGGTTCGGGCCGTGAGACCGCCATTCGCTCGCTGCAGGCCGCCGGCCTCGAGGTCGGTGCCATCTCCGACGTCACGCCGCAGCCGCACAACGGTTGCCGTCCGCCGAAGCGGCGCCGGGTCTAGATGCCAACCATCAACCAGCTGGTCCGCAAGGGCCGCCGCGACAAGGTAGCCAAGGTCAAGACCGCGGCGCTGAAGGGCAGCCCGCAGCGCCGTGGCGTGTGCACCCGCGTGTACACCACCACCCCGAAGAAGCCGAACTCGGCGCTTCGCAAGGTGGCGCGCGTGAGGCTGACCAGCGCGGTCGAGGTCACCGCCTACATCCCCGGCGAGGGCCACAACCTGCAGGAGCACTCGATGGTGCTGGTGCGCGGCGGCCGTGTGAAGGACCTGCCGGGTGTGCGCTACAAGATCATCCGCGGCTCGCTCGACACCCAGGGTGTGAAGAACCGCAAGCAGGCCCGCAGCCGCTACGGCGCGAAGAAGGAGAAGAGCTGAATGGCACGCCTCATGGGCGTCGATCTCCCGCGCGACAAGCGCATGGAGATCGCGCTGACCTACATCTACGGCGTTGGCCGTACGCGCTCCCAGGAGATCCTGGACGCCACCGGCATCAGCCGGGACCAGCGCAGCAAGGACCTCACCGACGACCAGGTGACGCAACTGCGCGACTACATCGAAGGCAACCTCAAGGTCGAGGGTGACCTCCGCCGCGAGGTGCAGGCCGACATCCGTCGCAAGATCGAGATCGGTTGCTACCAGGGCCTGCGCCACCGTCGTGGCCTGCCCGTGCGCGGACAGCGCACCAAGACCAACGCGCGTACCCGCAAGGGCCCGAAGCGCACCATCGCCGGCAAGAAGAAGGCCAGGTAAATGGCGCTCACCACTGAGCAGAAGAAGGAAATCCTCGGCCAGTACGGCCTGCACGACACCGACACGGGTTCGCCGGAGGCCCAGGTGGCGTTGCTGACCAAGCGCATCTCCGACCTCACCGAGCACCTCAAGCAGCACAAGCACGACCACCACTCGCGTCGCGGTCTGCTGCTGCTCGTCGGCCGTCGTCGCCGGCTGCTCAAGTACGTCGCGCAGGTCGACGTCGCGCGCTACCGCTCGCTGATCGAGCGGCTCGGCCTGCGTCGCTGAATGGCCGTCAAGATCAAGCTCACCCGGCTCGGCAAGATTCGCAACCCCCAGTACCGCATCGCCGTCGCCGACGCGCGCACCCGCCGCGACGGTCGGTCCATCGAGGTCATCGGCCGGTACCACCCGAAGGAAGAGCCCAGCCTGATCGAGATCGACTCGGAGCGCGCGCAGTACTGGCTGAGCGTCGGCGCCCAGCCCACCGAGCCCGTCCTGCAGCTGCTGAAGATCACCGGTGACTGGCAGAAGTTCAAGGGCCTGCCGGGTGCCGAGGGCACGCTGAAGGTCAAGGAGCCCAAGCCGTCCAAGCTGGACCTCTTCAACGCAGCGCTGGCCGACGCCGACGGCGGCTCGGGTGGCGACGCCACCACGCCGAAGAAGAAGAAGGCCCCG---------GCCAAGAAGGCCGAATCGTCCACCAGCGAGGCCTCCGACATCGAGGCCACCGCCGACCCGTCC---------------------------------------------------------------GGTGCGGCCGACGCC---TCCGAG---CCCGCCGCCGAGGGC------------------CCCGACGCCACCGTCGCCGGCGCC------------ACCGAGAGCTGA------------------------------------------------------------------------------------------------------------------------------------------------------------ATGGCCGAGACCGAGAAGGGGCCCAAGCACACGCCCCGTACCGAGAAGCCGCGTGGACGTCGCAAGACGACCATCGGCTACGTGGTGAGCGACAAGATGCAGAAGACCATCGTCGTCGAGCTGGAGGATCGCAAGAGCCACCCGCTGTACGGCAAGGTCGTCCGCACCACCAAGAAGGTGAAGGCGCACGACGAGAACGGCATCGCCGGCGTCGGTGACCGCGTCTCCCTGATGGAGACCCGGCCGCTGTCCGCGACCAAGCGGTGGCGTCTGGTCGAGGTGCTCGAGAAGGCCAAGTAGATGCCACGCAGCCTGAAGAAGGGCCCGTTCGTCGACGACCATCTGCTCAAGAAGGTCGACGTCCAGAACGAGAAGAACACCAAGCAGGTCATCAAGACCTGGTCGCGTCGTTCGACCATCATCCCCGACTTCATCGGTCACACCTTCGCGGTCCACGACGGCCGCAAGCACGTGCCGGTGTTCGTCACCGAGGCGATGGTCGGGCACAAGCTGGGCGAGTTCGCCCCCACCCGCACCTTCAAGGGTCACATCAAGGATGACCGGAAGGCCAAGAGGCGCTAAGTGGCCAACATCAAGTCGCAGAAGAAGCGCAACCTCACCAACGAGCGCCGCCGGCAGCGCAACCAGTCGGTGAAGTCCTCGCTGCGCACGGCCGTCCGCGGTTTCCGTGAGGCCATCGACGCGGGCGAGAAGGAGAAGGCCGGCGAGCTGCTCGCCGCGACCAGCCGCAAGCTCGACAAGGCCGCCAGCAAGGGCGTCATCCACAAGAACCAGGCCGCCAACAAGAAGTCGGCGCTCGCTCTGGCACTCAACAAGCTCTGA------
>NZ_AP022562_M_novum 9741
ATGCCAAGTCCCACCGTCACCTCGCCGCAAGTAGCCGTCAACGACATCGGCTCGGCCGAGGATTTTCTCGCCGCCATCGACAAAACGATCAAGTACTTCAACGATGGCGACATCGTGGAAGGGACGATCGTCAAGGTTGACCGGGACGAGGTCCTGCTCGACATCGGCTACAAGACCGAAGGCGTCATTCCCAGCCGCGAGCTGTCCATCAAGCACGACGTCGACCCCCACGAGGTGGTGTCCGTCGGTGACGAGGTCGAGGCCCTGGTCCTGACCAAGGAGGACAAAGAGGGCCGGCTGATCCTGTCCAAGAAGCGCGCCCAGTACGAGCGCGCCTGGGGCACGATCGAAGAGCTCAAGGAGAAGGACGAGGCCGTCAAGGGCACCGTCATCGAGGTCGTCAAGGGCGGCCTGATCCTCGACATCGGGCTGCGCGGCTTCCTGCCCGCCTCGCTGGTGGAGATGCGCCGGGTCCGTGACCTGCAGCCCTACATCGGTCGCGAGATCGAAGCCAAGATCATCGAGCTGGACAAGAACCGCAACAACGTGGTGCTGAGCCGCCGCGCCTGGCTGGAGCAGACCCAGTCCGAGGTGCGCAGCGAGTTCCTCAACCAGCTGCAGAAGGGCGCCGTCCGCAAGGGCGTGGTGTCCTCGATCGTCAACTTCGGCGCGTTCGTCGACCTGGGCGGGGTGGACGGCCTGGTGCACGTCTCCGAGCTGTCCTGGAAGCACATCGACCACCCGTCCGAGGTGGTTCAGGTGGGCGACGAGGTCACCGTCGAGGTGCTCGACGTCGACATGGACCGCGAGCGGGTTTCGTTGTCGCTCAAGGCCACCCAGGAAGACCCGTGGCGGCACTTCGCCCGCACCCACGCGATCGGCCAGATCGTGCCGGGCAAGGTCACCAAGCTGGTGCCGTTCGGCGCGTTCGTCCGCGTCGAGGAGGGCATCGAGGGCCTGGTGCACATCTCCGAGCTGGCTGAACAGCACGTCGAGGTGCCCGACCAGGTGGTCGCGGTCGGCGACGACGCCATGGTCAAGGTCATCGACATCGACCTGGACCGCCGCCGCATCTCGCTGAGCCTCAAGCAGGCCAACGAGGACTACACCGAGGAGTTCGACCCCTCGAAGTACGGCATGGCCGACAGCTACGACGAGCAGGGCAACTACATCTTCCCCGAGGGCTTCGACGCCGAGACCAACGAGTGGATCGAGGGTTTCGACAAGCAGCGCGCCGAGTGGGAGGCCCGCTACGCCGAGGCCGAGCGCCGGCACAAGATGCACACCGCGCAGATCGAGAAGTTCGCCGCCGCCGAGCAC---------------------GCCGAGCCCCGC---TCGGGTGCCAACGGG---TCGCACCGCGACGAGGCACCGGCCGGCGGCTCGCTGGCCAGCGACGAGCAGCTCGCGGCGCTGCGGGAGAAGCTCGCCGGTAACAGCGCCTAGATGGCTGTTGTAACCATGAAGCAGCTGCTCGACAGCGGCACCCACTTCGGGCATCAGACCCGTCGCTGGAACCCCAAGATGAAGCGGTTCATCTTCACCGACCGCAACGGCATCTACATCATCGACCTGCAGCAGACGCTGACCTTCATCGACAAGGCGTACGAGTTCGTCAAGGAGACCGTCGCCCACGGCGGTTCCATCATGTTCGTCGGAACCAAGAAGCAGGCGCAGGAGTCGGTCGCGGCCGAGGCCACCCGGGTCGGGATGCCGTATGTCAACCAGCGCTGGCTAGGCGGCATGCTCACCAACTTCTCCACCGTGCACAAGCGACTGCAGCGCCTCAAGGAGCTCGAGGCCATGGAGCAGACCGGCGGCTTCGAGGGACGCACCAAGAAGGAAATCTTGATGCTGACCCGCGAGAAGAACAAGCTGGAGCGCAGCCTCGGCGGTATCCGCGACATGGCCAAGGTGCCGTCGGCCGTCTGGGTCGTCGACACCAACAAGGAGCACATCGCCGTCGGCGAGGCCCGCAAGCTGGGCATCCCGGTCATCGCGATCCTGGACACCAACTGCGACCCCGACCTGGTCGACTACCCGATCCCGGGCAATGACGACGCGATCCGCTCGGCGGCGCTGCTGACCAAGGTGATCGCCTCCGCGGTGGCCGAGGGCTTGCAGGCCCGTGCCGGTCAGGGT------AACGGCGAGGGCAAGGCGGAA---------GCCGAAGCGGTCGAGCCGCTGGCCGAGTGGGAGCAGGAGTTGCTGGCTTCGGCGACAACGACGGCCACCACCTCG---------------------------------------GCCCCCGAGGCGCCCGCCGCTACCGACACCACCACCACC---------GACGCATCGTAGATGGGCCAGAAGATCAACCCGCACGGCTTCCGGCTGGGTATCACCACCGACTGGAAGTCGCGGTGGTACGCCGACAAGCAGTACGCGGACTACGTCAAGGAGGACGTGGCGATCCGCCGGCTGCTGTCGACCGGGCTGGAGCGCGCCGGTATCGCCGACGTCGAGATCGAGCGCACCCGTGATCGAGTCCGCGTGGACATCCACACCGCCCGGCCGGGCATCGTCATCGGCCGACGCGGCACCGAGGCCGACCGGATCCGCGCCGACCTGGAGAAGCTGACCGGCAAGCAGGTGCAGCTCAACATCCTTGAGGTGAAGAACCCCGAGTCGCAGGCGCAGCTGGTGGCGCAGGGCGTCGCCGAGCAGCTGAGCAACCGCGTGGCGTTCCGCCGCGCGATGCGCAAGGCGATCCAGTCGGCGATGCGCCAGCCCAACGTCAAGGGCATCCGGGTGCAGTGCTCGGGCCGGCTCGGTGGCGCCGAGATGAGCCGCTCGGAGTTCTACCGTGAGGGTCGGGTGCCGCTGCACACGCTGCGCGCCGACATCGACTACGGCCTCTACGAGGCCAAGACCACCTTCGGCCGGATCGGTGTGAAGGTCTGGATCTACAAGGGCGACATCGTCGGTGGCAAGCGCGAGCTGGCCGCTGCCGCACCG---------------TCCGCCGACCGCCCCCGCCGGGAGCGGCCGTCGGGCACCCGCCCGCGCCGCAGCGGCGCCTCGGGTACCACCGCGACCAGCACCGATGCCGGGCGGGCCGCCGAGACCACCGAGAGCACCGCTGCTGCCGAACCGGCCGTCGAGGGCCAGGGAAGCGCTGCGGCCGCCGAGCCGCAGGCAACGCAGAGCACGGAGAGCTGAATGGCTCGTTACACCGGACCCGCAACCCGCAAGTCCCGCCGGCTGGGCGTCGACCTCGTCGGCGGAGACCAGGCATTCGAGAAGCGGCCCTACCCGCCCGGCCAGCACGGCCGCGCGCGGATCAAGGAAAGCGAATACCGGCTGCAGCTGCAGGAGAAGCAGAAGGCTCGCTTCACCTACGGCGTGATGGAGAAGCAGTTCCGCCGCTACTACGAGGAAGCCGTCCGTCGTGGCGGCAAGACCGGCGAGGAACTGCTGCGCATCCTGGAGAGCCGGCTGGACAACGTGGTCTACCGCGCGGGCCTGGCCCGCACTCGTCGGATGGCCCGTCAGTTGGTCAGCCACGGCCACTTCACCGTCAACGGTGTGAAGGTCGACGTGCCCAGCTACCAGGTCTCGCAGTACGACATCATCGACGTCAAGGACAAGTCGATCAACACGGTGCCGTTCCAGATCTCCCGGGAGACCGCGGGCGACCGCCCCATCCCGGGCTGGCTGCAGGTGGTCGGGGAGCGGCAGCGCATCCTGGTCCACCAGCTGCCCGAGCGCGCACAGATCGACGTCCCGCTCGCCGAGCAGCTGATCGTCGAGTTCTACTCGAAGTAAATGGCGGAGCAGCCGACAGGGGCCTCCTCG---------------------GCAGGTCCCGACACGGGCAGCGCCCCCCGTACCGACGGGCGT---GACAATCGTGACAAC------CGAGGCGGACGTGGT---GGCCGCGACGGCGGCCGC---GGCGGC------CGGGACGGCCGGGAC---GGCGACAAGAGCAACTACCTCGAGCGCGTCGTCGCGATCAACCGGGTGTCCAAGGTTGTCAAGGGTGGCCGCCGGTTCAGCTTCACCGCGCTGGTGATCGTCGGTGACGGCAAGGGCATGGTCGGGGTCGGCTACGGCAAGGCCAAGGAGGTCCCGGCCGCGATCGCCAAGGGTGTCGAGGAGGCCCGCAAGAGCTTCTTCCGGGTGCCGTTGATCCGCGGCACCATCACCCACCCCGTCCAGGGCGAGGCGGCCGCCGGTGTGGTGTTACTGCGCCCGGCCAGCCCCGGTACCGGTGTGATCGCCGGCGGTGCGGTGCGTGCGGTGCTGGAATGCGCCGGGGTGCACGACATCCTGTCCAAGTCGCTGGGCAGCGACAACGCGATCAACGTGGTGCACGCCACCGTGGCCGCGCTGAAGATGCTGCAGCGTCCCGAAGAGGTGGCGGCCCGGCGCGGTCTGCCCATCGAAGACGTGGCGCCGGCCGCGATGCTCAAGGCCCGGCGGGAGAGCGAGTCGCTCGCC------------GCCAGCGCC------GCCCGGGAAGGC------------ACGGCATAA------ATGCGTCCATACGAAATCATGGTCATCCTTGACCCCACTCTCGACGAGCGCACTGTCGCCCCGTCCCTGGAGACGTTCTTGAACGTCATCCGCAAAGACGGTGGCACGGTGGACAAGGTCGACATCTGGGGCAAGCGCCGGCTGGCCTACGAGATCGCCAAGCATGCCGAGGGCATCTACGCGGTCATCGACGTCAAGGCCGCCCCGGCGACCGTGTCCGAACTCGACCGGCAGCTCAGCCTGAACGAGGCGGTGCTGCGCACCAAGGTGATGCGGACCGACAAGTCGTAGATGCCGCGCAAGGGTCCCGCTCCCAAGCGTCCGCTGGTTTCCGACCCGGTCTACGGGTCCCAGCTGGTCACCCAGTTGGTCAACAAGGTGCTGATGGCCGGCAAGAAGTCACTGGCCGAGCGCATCGTCTACGGCGCGCTGGAGCAGGCGCGTGACAAGACCGGCACCGACCCGGTGGTCACGCTCAAGCGCGCACTGGACAACGTCAAGCCGGCCCTCGAGGTGCGCAGCCGCCGCGTCGGTGGCGCCACCTACCAGGTGCCGGTCGAGGTCCGGGCCGAGCGCTCCACCACGCTGGCGCTGCGCTGGCTGGTGAGTTTCTCGCGGCAGCGCCGGGAGAAGACGATGGTCGAGCGGCTGGCCAACGAGATCCTCGACGCCAGCAACGGGCTCGGCGCTTCGGTCAAGCGCCGGGAGGACACCCACAAGATGGCCGAGGCAAACCGGGCCTTCGCGCACTACCGCTGGTAGATGACCATGACGGACCCGATCGCGGACTTCTTGACCCGTCTGCGCAACGCCAACTCGGCGTATCACGACGAGGTGACCCTGCCGCACTCGAAGATCAAGGCCAACATCGCCGAGATCCTCAAGCGCGAGGGTTACATCACCGACTACCACGTCGAAGACGCCCGGGTGGGCAAGGCGCTGGTGGTCAACCTGAAGTACGGCCCGAACCGGGAGCGCAGCCTCGCCGGTCTGCGCCGGGTGTCCAAGCCCGGTCTGCGGGTCTACGCGAAGTCGACCAACCTGCCGCGGGTGCTCGGCGGCCTGGGCGTGGCGATCATCTCCACGTCTTCGGGTCTGCTCACCGACCGTCAGGCGGCCAGGCAGGGCGTGGGCGGCGAAGTCCTCGCGTACGTGTGGTGAATGACCGAGACCGCCATCGAAGAAACCCCT---GAGACCCCTGAGGTCACCGAG---------------------------GCTGTTGAGGCCGACGAG------ACCGTGGCGGTGCAGGCGGACGCCGCACCGGCCTACGAGCCGCACGACCTGGGCCGCCCCATCCAGACCGTCGGCCGCCGCAAGGAGGCCGTGGTGCGTGTCCGGCTGGTGCCCGGCACCGGCAAGTTCAACCTGGACGGGCGCACCCTGGAGGCCTACTTCCCCAACAAGGTGCACCAGCAGCTGATCAAGGCTCCGCTGGTCACCGTGGACCGGTTGGACAGCTTCGACGTCTACGCCCACCTCGACGGCGGCGGCCCCTCCGGGCAGGCCGGCGCGTTGCGGCTGGCGCTGGCCCGCGCGCTGATCCTGGTGCAGCCCGAGGACCGGCCGGTGCTGAAGAAGGCAGGCTTCTTGACCCGCGACCCGCGGGCCACCGAGCGCAAGAAGTACGGCCTGAAGAAGGCCCGCAAGGCACCTCAGTACAGCAAGCGCTGAGTGGCGGGACAAAAGATCCGCATCAGGCTCAAGGCCTACGACCATGAGGCTATTGACGCCTCGGCGCGCAAAATCGTCGAGACGGTCACCCGCACCGGTGCGTCCGTGGTGGGCCCGGTGCCGCTGCCGACCGAGAAGAACGTGTATTGCGTCATCCGGTCCCCGCACAAGTACAAGGACTCGCGGGAGCACTTCGAGATGCGCACCCACAAGCGGCTGATCGACATCCTCGATCCCACGCCGAAGACCGTTGACGCCCTGATGCGCATCGATCTGCCGGCCAGCGTCGACGTCAACATCCAGTAGATGGCAACCAAGAAA------------------GCGACCGGGCCC------AAGAAGGGCCAG---------AAGACCCGGCGGCGGGAAAAGAAGAACGTCCCGCACGGTGCCGCGCACATCAAGAGCACCTTCAACAACACGATCGTGACGATCACCGACCCGCAGGGCAACGTCATCGCCTGGGCGTCGTCGGGTCACGTCGGGTTCAAGGGCTCGCGTAAGTCCACCCCGTTCGCCGCACAGCTGGCCGCCGAGAACGCCGCCCGCAAGGCGCAGGAGCACGGTGTGAAGAAGGTCGACGTGTTCGTCAAGGGCCCGGGTTCTGGCCGCGAGACCGCGATCCGCTCGCTGCAGGCTGCCGGCTTGGAGGTCGGTGCGATTTCCGATGTCACCCCGCAGCCCCACAACGGTTGCCGTCCGCCCAAGCGTCGCCGGGTCTAGATGCCAACCATTCAGCAGCTGGTCCGCAAAGGCCGCCGTGACAAGATCGGCAAGGTCAAGACCGCGGCCCTCAAGGGCAGCCCGCAGCGGCGTGGCGTGTGCACTCGCGTGTACACCACCACCCCGAAGAAGCCGAACTCGGCGCTTCGCAAGGTGGCCCGCGTCAGGCTGACCAGCCAGGTCGAGGTGACCGCCTACATCCCGGGCGAGGGTCACAACCTGCAAGAGCACTCGATGGTGCTGGTGCGTGGTGGCCGGGTGAAGGACCTGCCGGGTGTGCGTTACAAGATCATCCGCGGCTCGTTGGACACCCAGGGGGTCAAGAACCGCAAGCAGGCCCGCAGCCGCTACGGCGCCAAGAAGGAGAAGAGCTGAATGGCACGACTTGTGGGCGTCGACCTGCCGCGCGATAAGCGCATGGAGATCGCGCTGACCTACATCTACGGCATCGGCCGTACCCGCGCAGGCGAAATTCTCGCCGCGACTGGTATCGACAAGGACCAGCGCAGCAAGGACCTCACCGACGAACAGCTGACCGCGCTGCGCGACTACATCGAGGGCAACCTCAAGGTCGAGGGTGACCTGCGCCGCGAGGTGCAGGCCGACATCCGTCGCAAGATCGAGATCGGCTGCTACCAGGGCCTGCGGCACCGCCGCGGGCTGCCGGTGCGCGGCCAGCGGACCAAGACCAACGCGCGTACCCGCAAGGGCCCCAAGCGCACCATCGCCGGTAAGAAGAAGGCCAGGTAAGTGGCGCTGACCGCCGAGCAGAAAAAAGAGATCCTGGGCAGCTACGGCCTGCACGAGACCGACACCGGATCGCCGGAGGCGCAGGTCGCGTTGCTGACCAAGCGGATCACCGATCTCACCGAGCACCTCAAGACCCACAAGCACGACCACCACTCCCGTCGTGGGCTGCTGCTGCTGGTCGGCCGGCGTCGTCGTCTGCTCAAGTACCTGGCCCAGGTCGATGTGGCCCGTTACCGCTCGCTCATCGAGCGCCTCGGTCTGCGTCGCTGAATGGCTGTCAAGATCAAGCTCACCCGGCTCGGCAAGATCCGCAATCCGCAGTACCGCATCTCGGTCGCCGACGCGCGGACTCGCCGGGACGGCCGTTCCATCGAGGTCATCGGCCGCTACCACCCCAAGGAAGAGCCGAGCCTGATCGAGATCGACTCGGAGCGTGCCCAGTACTGGCTGTCGGTCGGCGCTCAGCCCACCGAGCCGGTGCTCAAGCTGCTGAAGATCACCGGTGACTGGCAGAAGTTCAAGGGGCTGCCCGGCGCCGAGGGCAAGCTGAAGGTCAAGCCGGCTAAGCCGTCCAAGCTGGAGCTGTTCAACGCCGCGCTGGCCGAGGCCGAGGGCGGCCCGACCACCGAGGCGACCACCGCCAAG---AAGAAGAAGGCT---------CCCAAAGCGGCAGAGGGCAAG------AAGGCCAAGGACGACGCCGGCGAGGCCAAGGACGACGCC------------------------------AAGGCCGAGACCCCG------------GCGGAGGACACCACTGCC---GAGGCC---GCCGCTGCTGAGGCC------------------GCCGAGCCG------------GCC------------ACCGAGAGCTGA------------------------------------------------------------------------------------ATGGCACAGGCT------------------------------------------------------GCAAAGGCTAACGCCACGGAGAAGGGCCCCAAGCACACTCCGCGCGCGGAGAAGCCGCGGGGCCGCCGCAAGACCCAGATCGGTTACGTGGTCAGCGACAAGATGGAGAAGACCATCGTCGTCGAGCTGGAAGACCGGGTGAAGCACCCGCTCTACGGCAAGATCATCCGGACCACCAAGAAGGTCAAGGCGCACGACGAGAACAACACGGCCGGCATCGGCGACCGGGTGTCGCTGATGGAGACCCGCCCGCTGTCGGCCACGAAGCGCTGGCGACTGGTCGAGATCCTCGAGAAGGCCAAGTAAATGCCACGCAGCCTCAAGAAGGGTCCGTTCGTCGACGACCATCTGCTCAAGAAGGTCGACGTCCAGAACGAGAAGAACACCAAGCAGGTCATCAAGACCTGGTCGCGTCGGTCGACGATCATCCCCGACTTCATCGGGCACACGTTCGCCGTTCACGACGGCCGCAAGCACGTCCCGGTATTCGTCACCGAGTCGATGGTCGGGCACAAGCTCGGCGAATTCGCCCCGACGCGCACCTTCAAGGGACACATCAAGGACGATCGGAAGGCTAAGCGCCGGTGAGTGGCCAACATCAAGTCGCAGGTCAAGCGCAACCGGACCAACGAGCGCGCCCGGCTGCGCAACCAGTCGGTGAAGTCGGCGGTGCGCACCGCGATCCGCGCCTTCCGTGAGGCAGCCGAGGCCGGCGACAAGGAGAAGGCCGGCGAGCTGTTGGTGTCGACCGGCCGGAAGCTCGACAAGGCCGCCAGCAAGGGCGTGATCCACAAGAACCAGGCCGCCAACAAGAAGTCGGCGCTGGCGCGGGCTCTCAACAAGCTCTGA------
>NZ_AP022568_M_simiae 9741
ATGCCGAGTCCCACCGTCACCTCGCCCCAAGTAGCCGTCAACGACATTGGCTCCAGCGAGGACTTTCTCGCAGCAATCGACAAAACGATCAAGTACTTCAACGATGGCGACATCGTCGAGGGCACGATCGTCAAAGTGGACCGGGACGAGGTGCTCCTCGATATCGGCTACAAGACCGAAGGGGTCATCCCCGCCCGCGAACTCTCCATCAAGCACGATGTCGACCCCAACGAGGTCGTTTCCGTCGGCGATGAGGTCGAGGCCCTCGTTCTCACCAAGGAGGACAAAGAAGGCCGCCTGATCCTGTCCAAGAAGCGTGCGCAGTACGAGCGCGCCTGGGGCACCATCGAGGCCCTCAAGGAGAAGGACGAGGCCGTCAAGGGCACCGTCATTGAGGTCGTCAAGGGCGGCCTGATCCTCGACATCGGACTGCGCGGCTTCCTGCCCGCCTCACTGGTCGAGATGCGCCGGGTCCGCGATCTGCAGCCCTACATCGGCAAGGAGATCGAGGCCAAGATCATCGAGCTGGACAAGAACCGCAACAACGTGGTGCTGTCCCGCCGTGCCTGGCTCGAGCAGACCCAGTCCGAGGTGCGCAGCGAGTTCCTCAACCAGCTGCAGAAGGGCACCATCCGCAAGGGTGTGGTTTCCTCCATCGTCAACTTCGGCGCGTTCGTCGACCTGGGCGGGGTGGACGGTCTGGTGCACGTCTCCGAGCTGTCCTGGAAGCACATTGACCACCCGTCCGAGGTGGTTCAGGTGGGCGACGAGGTCACTGTCGAGGTGCTCGACGTGGACATGGACCGCGAGCGGGTTTCGTTGTCGCTCAAGGCAACTCAGGAAGACCCGTGGCGTCACTTCGCCCGCACCCACGCGATCGGTCAGATCGTGCCGGGCAAGGTCACCAAGCTGGTGCCGTTCGGCGCGTTCGTCCGCGTCGAGGAGGGCATCGAGGGCCTGGTGCACATCTCCGAGCTCGCCGAGCGTCACGTCGAGGTGCCCGACCAGGTGGTTGCCGTCGGCGACGACGCGATGGTCAAGGTCATCGACATCGACCTGGAACGCCGCCGAATCTCGTTGTCGCTCAAGCAGGCCAACGAGGACTACACCGAAGAGTTCGACCCGGCGAAGTACGGCATGGCCGACAGCTACGACGACCAGGGCAACTACATCTTCCCCGAGGGCTTCGACGCCGAAACCAACGAGTGGATGGAAGGCTTCGACGCTCAGCGCCAGGAGTGGGAAGCCCGCTACGCCGAGGCCGAGCGCCGGCACAAGATGCACACCGCGCAGATGGAGAAGTTCGCCGCGGCCGAAGCGGCCGGACAC------------GTCGACAGCGAG---CACGCGCCGGGCAAC---GGCGCGCCCGCGGAGAAGGCGGCAGGCGGTTCGCTGGCCAGCGACGCACAGCTGGCCGCGCTGCGGGAAAAGCTCGCCGGCAAC---GCCTAAATGGCCGTCGTGACCATGAAACAGCTGCTGGATAGCGGCACCCACTTCGGGCACCAGACCCGGCGCTGGAACCCCAAGATGAAGCGGTTCATCTTCACCGACCGCAACGGCATCTACATCATCGACCTGCAGCAGACGCTGACGTTCATCGACAAGGCGTACGAGTTCGTCAAGGAGACCGTCGCCCACGGCGGCACCGTGCTGTTCGTCGGCACCAAGAAGCAGGCGCAGGAGTCCGTCGCGGCCGAGGCCACCCGCGTCGGCATGCCGTACGTGAACCAGCGTTGGCTGGGTGGCATGCTCACCAACTTCTCCACCGTGCACAAGCGGCTGCAGCGCCTCAAGGAACTCGAGGCGATGGAGCAGACCGGCGGCTTCGAGGGCCGCACCAAGAAAGAGATCCTGGGCCTGACCCGCGAGAAGAACAAGCTGGAGCGCAGCCTCGGCGGTATCCGCGACATGGCCAAGGTGCCCTCGGCGGTGTGGGTCGTCGACACCAACAAGGAGCACATCGCGGTCGGCGAGGCCCGCAAGCTGGGCATCCCGGTCATCGCGATCCTCGACACCAACTGCGACCCCGACGAGGTCGACTACCCGATCCCGGGCAACGACGACGCCATCCGCTCGGCCGCGCTGCTGACCAAGGTGATCGCCTCCGCGGTCGCCGAGGGGCTGCAGGCCCGCGCCGGTGTGGGG------CGCGGCGACGGCAAGCCCGAGGCTGGGGATTCTCTGACCGCCGAACCGCTCGCCGAGTGGGAGCAGGAGCTGCTGGCTTCCGCTACTGCCGGGGCGAGCACCACGGCGACA------------------------ACCACAGCCACCACCGACGCCGCTGGAGGCGCACCCGAAACAACCCCT---------GAATCCTCTTAGGTGGGCCAGAAGATCAATCCGCACGGCTTCCGGCTGGGGATTACCACTGACTGGAAGTCTCGCTGGTACGCCGATAAGCAGTACGCCGACTACGTCAAGGAAGACGTGTCGATCCGTCGGCTGCTGTCCACCGGTCTGGAGCGCGCCGGGATCGCCGACGTCGAAATCGAGCGCACCCGCGACCGGGTCCGCGTCGACATCCATACCGCGCGTCCGGGTATCGTCATCGGCCGCCGCGGCACCGAGGCGGACCGGATTCGCGCCGACCTGGAGAAGCTGACCGGCAAGCAGGTCCAGCTGAACATCCTCGAGGTCAAAAACCCGGAGTCGCAAGCACAATTGGTGGCACAGGGTGTCGCCGAGCAGCTCAGCAACCGGGTGGCGTTTCGCCGCGCGATGCGCAAGGCCATCCAGTCGGCGATGCGCCAGCCCAACGTCAAGGGCATCCGGGTGCAATGCTCGGGCCGCCTCGGCGGTGCTGAGATGAGCCGCTCGGAGTTCTACCGCGAGGGCCGGGTACCGCTGCACACGCTGCGCGCCGACATCGACTACGGCCTCTACGAGGCCAAGACCACCTTCGGCCGGATCGGTGTGAAGGTGTGGATCTACAAGGGTGACATCGTGGGAGGCAAGCGCGAATTGGCCGCTGCCGCACCC------------GCGGCCGCCGATCGTCCACGCCGCGAACGGCCGTCGGGCACCCGCCCACGCCGCAGCGGTGCGTCGGGAACCACAGCCACCAGCACCGAGGCCGGCCGCGCGGCAGGCGCCGCGGAGGGCACTGCAGGCACC---GAAACCACGGCGACC---GCCGCGGCCGAGGGTGCTCCGGCCCCCGAACCGCAGAGCACGGAGAGCTGAATGGCTCGTTACACCGGACCCATCACCCGCAAGTCGCGCCGGCTGCGCACCGACCTGGTCGGCGGCGACCAGGCGTTCGAGAAGCGCCCCTACCCGCCCGGCCAGCACGGTCGCGCCCGCATCAAGGAAAGCGAATACCTGCTGCAGTTGCAGGAGAAGCAGAAGGCCCGCTTCACCTACGGCGTGATGGAAAAGCAGTTCCGCCGCTACTACGAGGAGGCCGTGCGACAGCCCGGCAAGACCGGTGAGGAGCTGCTGCGCATCCTGGAGAGCCGGCTGGACAACGTCGTGTACCGCGCCGGACTGGCGCGGACCCGCCGGATGGCGCGCCAGCTGGTCACGCACGGGCACTTCACCGTCAACGGCGTGCGCGTCGACGTCCCGAGCTACCGGGTCTCGCAGTACGACATCATCGACGTGCGCGACAACTCGCTGAACACCGTGCCGTTCCAGATCGCGCGCGAGACCGCGGGCGATCGCCCGGTTCCCAGCTGGCTGCAGGTAGTGGGGGAGCGGCAGCGCATCCTGATCCACCAGCTTCCCGAGCGCGCCCAGATCGACGTCCCGCTCACCGAGCAGTTGATCGTCGAGTACTACTCGAAGTAAATGGCGGAGCAGTCCGCTGGAGGCCAAGGC------------------------GCTCCGGACAGCCGCGACGGCCGC------------------GATTCCCGCGATTCC------CGTGACGGCCGGGGT---CGGCGCGACGGCGGCCGT------GGC------CGC---GACCGCGAC---GGCGACAAGAGCAACTATCTCGAGCGGGTCGTTGCCATCAATCGTGTTTCCAAGGTGGTCAAGGGTGGTCGGCGATTCAGCTTCACCGCCCTGGTCATCGTGGGTGACGGCGCCGGCATGGTCGGCGTCGGCTACGGCAAGGCCAAGGAGGTTCCGGCCGCGATCGCCAAGGGTGTGGAAGAGGCACGTAAGGGCTTCTTCCGGGTCCCGCTGATCGGCGGAACTATCACGCACCCGGTGCAGGGCGAGGCGGCCGCCGGGGTGGTGCTGCTCCGCCCGGCCAGCCCGGGTACCGGTGTGATCGCCGGTGGGGCGGCCCGTGCCGTGCTGGAATGCGCTGGGGTGCACGACATCCTGGCCAAGTCGCTGGGCAGCGACAACGCGATCAACGTGGTGCACGCCACGGTGGCCGCGCTCAAGTTGCTGCAGCGCCCGGAGGAGGTGGCCGCACGCCGCGGTCTGCCGATCGAGGATGTCGCCCCCGCCGGGATGCTCAAGGCACGACGTGAAAGCGAAGCGCTGGCT------------GCAACTGCC------GCGCGCGAGGGA------------ACGGCACAG---TAAATGCGTCCATACGAAATCATGGTCATTCTTGACCCCACACTCGACGAGCGCACCGTTGCTCCGTCGCTGGAGACGTTCCTCAACGTCGTCCGCAAAGACGGCGGAACCGTTGACAAGGTAGACATTTGGGGCAAGCGGCGGTTGGCCTACGAGATCGCCAAGCACGCCGAAGGCATCTACGTGGTCGTCGACCTCAAGGCGGAGCCGGCCACCGTGTCCGAGCTCGATCGTCAGCTGAGCCTCAACGAATCGGTATTGCGCACCAAGGTCATGCGCACCGACAAGCACTAAATGCCGCGCAAGGGGCCCGCGCCGAAGCGTCCGCTGGTCAACGACCCGGTCTACGGATCGCAGCTGGTCACCCAGTTGGTAAACAAAGTCCTGCTGCAGGGGAAGAAATCACTGGCTGAGCGCATTGTTTATGGTGCGCTCGAACAGGCCCGCGACAAGACCGGCACGGATCCGGTGATCACGCTCAAGCGGGCATTGGACAACGTCAAACCAGCCCTGGAGGTGCGCAGCCGCCGCGTCGGTGGTGCCACCTACCAGGTGCCCGTCGAGGTGCGGCCGGATCGGTCCACCACCTTGGCGCTGCGTTGGCTGGTCAGCTTCTCGCGGCAGCGCCGGGAGAAGACGATGATCGAGCGGCTGGCGAACGAGATCCTGGATGCCAGCAATGGCCTCGGGGCTTCCGTCAAGCGGCGGGAAGACACCCACAAGATGGCCGAGGCCAACCGCGCCTTTGCGCACTATCGCTGGTAGATGACAATGACGGACCCGATCGCAGACTTCTTGACACGTCTGCGCAACGCCAACTCGGCGTACCACGACGAGGTGACCCTGCCTCACTCGAAGATCAAGGCGAACATCGCCCAGATCCTCAAAAGCGAGGGTTACATCAGCGATTTCCGCACCGAAGACGCTCGGGTCGGCAAGTCGCTGGTCGTTCAGCTCAAGTACGGCCCGAGCCGGGAACGCAGCATCGCCGGCCTGCGCCGGGTGTCTAAGCCCGGTCTGCGCGTGTATGCGAAATCCACCAATCTGCCGCGAGTGCTCGGTGGTCTGGGCGTGGCGATCATCTCGACCTCCTCGGGCCTGCTCACCGACCGTCAGGCAGCCAGACAGGGCGTGGGCGGCGAAGTCCTCGCGTACGTGTGGTAGGTGACCGACGAGACCCCGGCC------------------------------------------------------------------GAGCCCCCCGCT------CAGGCTTCGGCGGAGGCCCCGGCGGCGCAGCCCAGCGCCCCGATCCTGCTCGATCGGCCCATCCAGACCGTCGGCCGCCGTAAGGAGGCCGTGGTGCGGGTGCGCCTGGTGCCCGGCACCGGCAAGTTCAACCTCAACGGCCGCAGCCTGGAGGACTACTTCCCGAACAAGGTGCACCAGCAGCTGATCAAGGCCCCGCTGGTGACCGTCGACCGAGCCGAGACCTTCGACGTTTACGCGCTGCTGCACGGCGGCGGCCCGTCGGGTCAGGCCGGGGCGCTGCGGCTAGGCATCGCCCGGGCGCTGATCCTGGCCCAGCCCGAGGACCGGCCCCCGCTGAAGAAGGCCGGCTTCCTCACCCGTGACCCGCGTGCCACCGAGCGCAAGAAGTACGGCCTGAAGAAGGCCCGCAAGGCACCGCAGTACAGCAAGCGCTGAGTGGCGGGACAGAAGATCCGCATCAGGCTTAAGGCCTACGACCATGAGGCCATCGACGCCTCGGCGCGCAAGATCGTCGAGACCGTCGTCCGTACTGGTGCCAGCGTCGTAGGGCCGGTGCCGCTGCCGACCGAAAAGAATGTGTATTGCGTCATCCGCTCGCCGCACAAGTACAAGGACTCGCGGGAGCACTTCGAGATGCGCACCCACAAGCGGCTGATCGACATTCTTGATCCGACGCCGAAGACCGTTGACGCCTTGATGCGCATCGATCTGCCGGCCAGCGTCGACGTCAACATCCAGTAGATGCCACCAGCCAAGAAG---------GCAGCCGCGTCGGGCCCC------AAGAAGGGGCAG---------AAGACTCGCAAGCGGGAAAAGAAGAACATCCCGCACGGCGCCGCGCACATCAAGAGCACGTTCAACAACACGATCGTGAGCATCACCGACCCGCAGGGCAACGTCATCGCCTGGGCGTCGTCGGGCCACGTCGGCTTCAAGGGCTCCCGCAAATCGACTCCGTTCGCCGCGCAGCTGGCCGCCGAGAACGCCGCCCGCAAGGCACAGGAGCACGGCGTGCGCAAGGTCGACGTGTTCGTGAAGGGCCCGGGCTCGGGCCGGGAGACCGCGATCCGCTCGCTGCAGGCCGCGGGCCTGGAGGTCGGCGCGATCTCCGACGTCACCCCGCAGCCGCACAACGGCTGCCGGCCGCCGAAGCGCAGAAGGGTCTAGATGCCAACCATTCAGCAGCTGGTCCGCAAGGGTCGCCGCGACAAGGTCGCCAAGGTCAAGACCGCGGCCCTGAAGGGCAGCCCGCAGCGTCGTGGCGTGTGCACCCGCGTGTACACCACCACCCCGAAGAAGCCGAACTCGGCGCTTCGGAAGGTCGCGCGTGTGAAGCTGACGAGCCAGGTCGAGGTCACCGCCTACATCCCCGGCGAGGGGCACAACCTGCAGGAGCACTCCATGGTGCTGGTGCGTGGCGGCCGGGTGAAGGACCTGCCGGGCGTGCGCTACAAGATCATCCGCGGGTCGCTCGACACCCAGGGTGTCAAAAATCGCAAGCAGGCTCGCAGCCGTTACGGCGCCAAGAAGGAGAAGAGCTAAATGGCTCGACTAGTAGGCGTCGATCTGCCGCGGGACAAGCGGATGGAGATCGCGCTGACCTATATCTTCGGCGTCGGCCGGACTCGTTCGAACGAGATTCTGGCAGCGACCGGGATCGACAAGGACCTGCGCACCAGGGACCTGACCGACGACCAGCTGACCCATCTGCGCGACTACATCGAGGCCAACCTCAAGGTCGAGGGTGACCTGCGCCGCGAGGTACAGGCAGACATCCGTCGCAAGATCGAGATCGGCTGCTACCAGGGTCTGCGGCACCGCCGCGGACTGCCGGTGCGTGGCCAGCGCACCAAGACCAATGCGCGCACCCGCAAGGGTCCCAAGCGCACCATCGCCGGCAAGAAGAAGGCCAGGTAAGTGGCGCTTACTGCCGAGCAGAAGAAAGAAATTCTGAGCCAATACGGGCTGCATGACACCGATACCGGCTCGCCGGAGGCGCAGATCGCGCTGCTAACCAAGCGGATCGCCGACTTGACGGAGCACCTCAAGGTGCACAAGCACGATCACCACTCCCGGCGTGGCCTGTTGCTGCTGGTTGGACGCCGGCGCCGGCTGATCAAGTACATCTCGCAGATCGACGTCGAGCGTTACCGCTCGCTGATCGATCGCCTGGGCTTGCGTCGCTGAATGGCTGTCAAGATCAAGCTCACCCGGCTTGGGAAGATCCGCAATCCCCAGTACCGCGTCGCCGTGGCCGACGCACGCACCCGCCGTGACGGCCGCTCGATCGAGGTGATCGGCCGGTACCACCCCAAGGAAGAGCCCAGCCTGATCGAGATCAACTCGGAGCGGGCCCAGTACTGGCTGTCTGTTGGCGCGCAACCGACCGAGCCGGTCCTCAAACTGCTGAAGATCACCGGTGACTGGCAGAAGTTCAAGGGTCTGCCCGGCGCGGAAGGCACCTTGCAGGTCGCCGCGGCGAAGCCGAGCAAGCTGGAGCTGTTCAACGCCGCGCTCGCCGAGGCCGAGGGCGGCCCGACCGCCGAGGCCACCAAGCCGAAG---AAAAAGGCCCCC---------GCCAAGAAGGCCGCCAAGGGC---------GCAGAGAAGGGCGACAAGGCCGACGAGGTCCAG------------------------------------------------------------GAGACCGCCGAAACCGCC---CCGGCC---GCGCAGGCCGAATCG------------------ACCGAGTCC------------GCT------------ACCGAAAGCTGA---ATGGCAGAAGCTAAAGCC------------------------------------------------------------ACCTCGAAGGCCGCG------------------------------------------------------CAGGACGGCGCTTCGAAAGAGAAGGGCCCCAAGCGCACTCCGGCCAACCCGAAGACTCGCGGCCGTCGCAAGACGCGCATCGGCTACGTGGTGAGCGACAAGATGCAGAAGACCATCGTGGTCGAACTGGAAGACCGGACGCGCCACTCGCTGTACGGCAAGATCATCCGGACGACCAAGAAGGTCAAGGCGCACGACGAGGACAGCGTCGCCGGGATCGGTGATCGTGTCGCACTGATGGAGACCCGTCCGATGTCGGCCACCAAGCGGTGGCGGCTCGTCGAGGTACTGGAGAAGGCCAAGTAGATGCCACGCAGCCTGAAGAAGGGTCCGTTCGTCGACGACCACCTGCTGAAGAAGGTGGACGCCCAGAACGAGAAGAACACCAAGCAGGTCATCAAGACCTGGTCACGTCGTTCGACGATCATCCCCGATTTCATCGGTCACACCTTCGCGGTGCACGACGGCCGCAAGCACGTCCCGGTGTTCGTCACCGAGGCCATGGTCGGCCACAAGCTCGGTGAGTTCGCGCCGACGCGCACCTTCAAGGGGCACATCAAGGACGATCGGAAGGCCAAACGGCGATGAGTGGCCAACATCAAGTCGCAGCAAAAGCGCATCAAGACCAACGAGCGCGCCCGGCTGCGCAACAAGTCGGTGAAGTCTTCGCTGCGTACCGCCGTGCGCGCGTTCCGCGAGGCTGCGGCCGCCGGCGACAAGGAAAAGGCCTCGGAGTTGCTGTTGTCGACCAGCCGCAAGCTGGACAAGGCGGCCAGCAAGGGCGTCATCCACAAGAACCAGGCGGCCAACAAGAAGTCGGCGCTGGCACGCTCGCTGAACAAGATCTGA------
>NZ_AP022569_M_cookii 9741
ATGCCGAGTCCCACCGTCACCTCGCCGCAAGTAGCCGTCAACGACATAGGCTCGAGCGAGGATTTTCTCGCCGCCATCGACAAAACAATCAAGTACTTCAACGATGGCGACATCGTCGAGGGGACCATCGTCAAAGTTGACCGGGACGAGGTCCTGCTCGACATCGGTTACAAGACCGAAGGCGTCATCCCCTCCCGCGAACTGTCCATCAAGCACGATGTCGACCCCAACGAGGTCGTTTCCGTGGGCGATGAAGTTGAAGCCCTGGTTCTCACCAAAGAGGACAAAGAAGGCCGTCTGATCCTGTCCAAGAAGCGTGCTCAATACGAGCGCGCCTGGGGCACCATCGAGGCACTCAAGGAGAAGGACGAGGCCGTCAAGGGCACCGTCATCGAGGTCGTCAAGGGTGGTCTGATCCTCGACATCGGGCTGCGCGGCTTCCTACCCGCCTCGCTGGTCGAGATGCGCCGCGTCCGCGATCTGCAGCCGTACATCGGCAAGGAGATCGAAGCCAAGATCATCGAGCTCGACAAGAACCGCAACAACGTGGTGCTGTCGCGTCGCGCCTGGCTCGAGCAGACCCAGTCCGAGGTGCGCAGCGAGTTCCTCAATCAGCTGCAGAAGGGCGCCATCCGCAAGGGTGTGGTGTCCTCGATCGTCAACTTCGGCGCGTTCGTCGACCTGGGCGGGGTGGACGGCCTGGTGCACGTCTCCGAGCTGTCCTGGAAGCACATCGACCATCCGTCCGAGGTCGTGCAGGTGGGCGACGAGGTCACCGTCGAGGTGCTCGACGTCGACATGGACCGCGAGCGGGTTTCGTTGTCGCTCAAGGCGACTCAGGAAGACCCGTGGCGCCACTTCGCCCGCACCCACGCCATCGGCCAGATCGTGCCGGGCAAGGTCACCAAGCTGGTGCCCTTCGGTGCGTTCGTCCGCGTCGAAGAGGGCATCGAAGGTCTGGTGCACATCTCCGAGTTGGCCGAGCGCCACGTCGAGGTGCCCGACCAGGTGGTCGCCGTCGGCGACGACGCGATGGTCAAGGTCATCGACATCGACCTCGAGCGTCGTCGTATCTCGTTGAGCCTCAAGCAGGCCAACGAGGACTACACCGAAGAGTTCGACCCCGCCAAATACGGCATGGCCGACAGCTACGACGACCAGGGCAACTACATCTTCCCCGAGGGCTTCGACGCCGAAACCAACGAGTGGCTCGACGGTTTCGACAGCCAGCGCACCGAGTGGGAGGCCCGTTACGCGGAGGCCGAGCGTCGGCACAAGATGCACACCGCTCAGATGGAGCGGTTCGCCGAGGCCGAGGCCGAGGCTGCT------------CAGCGTCCGCAA---GCCAACGGCTCGTCG---TCGTCGGGTGACGACCAGCCCAGCGGCGGCTCGCTGGCCAGCGATGCTCAGCTCGCCGCTCTGCGGGAGAAGCTCGCGGGCAGC---GCCTAGATGGCTGTTGTAACCATGAAGCAGCTGCTTGACAGCGGCACCCACTTCGGACATCAGACCCGTCGCTGGAACCCCAAGATGAAGCGGTTCATCTTCACCGACCGCAACGGCATCTACATCATCGACCTGCAGCAGACGCTGACCTTCATCGACAAGGCGTACGAGTTCGTCAAAGAGACCGTGGCCCACGGCGGCAGCGTCCTGTTCGTCGGCACCAAGAAGCAGGCGCAGGAGTCCATCGCCGACGAGGCGACCCGCGTCGGCATGCCGTACGTCAACCAGCGCTGGCTGGGCGGCATGCTCACCAACTTCCAGACCGTGCACAAGCGGCTGCAGCGCCTCAAGGAGCTGGAGTCCATGGAGCAGACCGGTGGCTTCGAAGGTCGCACCAAGAAGGAAATCCTGATGCTGACCCGCGAGAAGAACAAGCTCGAGCGCAGCCTCGGCGGTATCCGCGACATGGCCAAGGTGCCGTCGGCGGTGTGGGTGGTCGACACGAACAAAGAGCACCTCGCGGTCTCGGAAGCCATCAAGCTGGGCATCCCGGTGATCGCGATCCTGGACACCAACTGCGACCCCGATCAGGTCGACTACCCGATCCCGGGCAACGACGACGCCATCCGCTCGGCGGCCCTGCTGACCAAGGTGATCGCCTCGGCGGTCGCCGAAGGCCTGCAGGCGCGTGCCGGTCTCGGC------CGCGGCGACGGCAAGCCCGAG---------GCGGAAGCCGCCGAGCCGCTGGCCGAATGGGAGCAGGAGCTGCTGGCCTCCGCCACCGCATCCGCCGCTCCGGCC------------------------------------------GAGCAGGCTGCGGCGGTCGCCACCGAATCCACCACT---------GACGCATCCTAGGTGGGCCAGAAAATCAATCCGCACGGATTCCGGCTCGGTATCACCACCGAGTGGAAGTCGCGTTGGTACGCGGACAAGCAGTACTCGGAATACATCAAGGAAGACGTCGCGATCCGTCGGCTGCTGTCGACCGGCTTGGAGCGCGCCGGCATCGCCGACGTGGAGATCGAGCGCACCCGTGACCGGGTTCGGGTCGACATCCACACCGCCCGGCCGGGCATCGTCATCGGTCGCCGCGGCACCGAGGCCGACCGCATCCGCGCCGACCTGGAGAAGCTGACCGGCAAGCAGGTCCAGCTCAACATCCTCGAGGTGAAAAACCCTGAGTCGCAGGCGCAGTTGGTGGCGCAGGGCGTCGCCGAGCAGCTGAGCAACCGGGTGGCGTTCCGTCGCGCGATGCGCAAGGCCATCCAGTCGGCGATGCGTCAGCCGAACGTCAAAGGCATCCGGGTGCAGTGCTCCGGCCGCCTGGGCGGTGCCGAGATGAGCCGCTCGGAGTTCTACCGCGAAGGCCGGGTGCCGCTGCACACGCTGCGCGCCGACATCGACTACGGCCTGTACGAGGCCAAGACCACCTTCGGCCGGATCGGCGTGAAGGTGTGGATCTACAAGGGCGACATCGTCGGTGGCAAACGCGAA---CTGGTCGCGCCGTCG------------GCCGGCGCGGAGCGTCCGCGCCGCGAACGCCCCTCGGGCACCCGTCCGCGTCGTAGCGGTTCGGCGGGTACCACGGCGACCAGCACCGAGGCCGGGCGCGCAGCGTCGAGCGCCGAGGAG---------------------ACTGCCACC---GCTGCGCCATCTGACGCGCCCGCTGTCGAGGCGCAGAGTACGGAGAGCTAAATGGCTCGTTACACCGGACCCGTCACCCGCAAGTCGCGCCGCCTCGGCGTTGACCTGGTCGGCGGAGATCAGTCCTTCGAGAAGCGCCCCTACCCGCCCGGTCAGCACGGCCGCGCGCGGATCAAGGAGAGCGAATACCGCCAGCAGCTGCAGGAGAAGCAGAAGGCCCGCTTCACCTACGGCGTCATGGAGAAGCAGTTCCGCCGCTACTACGCGGAGGCCGCGAGCCGTCCCGGCAAGACCGGTGACGAGCTGCTGCAGATCCTGGAGAGCCGGCTGGACAACGTCGTGTACCGCGCCGGGATCGCCCGCACCCGCCGCATGGCCCGCCAGCTGGTCAGCCACGGTCACTTCACCGTCAACGGCGTGAAGGTGACCATCCCCAGTTACCGGGTGTCGCAGTACGACATCATCGACATCAAGGGCAGGTCGCTGAACACCGTGCCGTTCCAGATCGCTCGCGAGACCGCCGGCGACCGTCCGATCCCCAGCTGGATTCAGGTGGTCGGCGAGCAGCAGCGCATCCTGGTCCACCAACTGCCGGAGCGCGCGCAGATCGACGTGCCGCTCAGCGAGCAGCTGATCGTCGAGTACTACTCGAAGTAAATGGCGGAGCAACCGGCTGGAACGGCCGGCCCGACAACCGCGCAA---------GGTCGCGACTCTCGCGGCGATGGCCGTGATTCGCGC------GACGGCCGTGACTCG------CGCGAGGGTCGGGGC---CGACGCGACGGTGGCCGT---GGCGGC------CGC---GACCGCGAC---GGCGACAAGAGCAATTACCTAGAGCGGGTCGTCACCATCAACCGCGTCTCCAAGGTGGTCAAGGGTGGTCGGCGATTCAGCTTCACCGCGTTGGTCATCGTCGGCGACGGCAATGGCATGGTCGGTGTCGGCTACGGCAAGGCGAAGGAAGTCCCGGCTGCGATCGCCAAGGGCGTCGAGGAGGCCCGTAAAAGCTTCTTCCGGGTGCCGCTGATCGGCGGGACGATCGTCCATCCCGTGCAGGGTGAGGCGGCCGCCGGTGTGGTGCTGCTGCGGCCGGCCAGCGCCGGTACCGGTGTGATCGCCGGCGGCGCCGTTCGCGCGGTGCTGGAATGTGCCGGCGTGCGCGACGTGCTGGCCAAGTCGCTGGGCAGCGACAACGCAATCAACGTGGTGCACGCCACGGTCGCCGCGCTCAAGCTGTTGCAGCGTCCCGAAGAGGTCGCCGCCCGGCGCGGACTGTCGATCGAGGATGTGGCGCCGGCAGGCATGCTGCGCGCACGCCGCGAAAGTGAGGCGTTGGCC------GCCAGTGCCAGCGCC------ACCCGTGAAGGA------------ACGGCATAA------ATGCGTCCATACGAATTGATGGTCATCCTCGACCCCACTCTCGACGAGCGCACCGTGGCTCCCTCGTTGGAGACCTTTCTCAACGTTGTCCGCAAGGACGGCGGATCGGTGGAGAAGGTCGACATCTGGGGCAAGCGCCGGCTGGCCTACGAGATCGCCAAGCACGCCGAGGGCATTTACGCGGTGATCGATCTGAAGGCCGCGCCCGCGACGGTGTCCGAGCTCGACCGCCAGCTCAGCCTGAACGAGTCGGTGCTGCGCACCAAGGTGATGCGCACCGACAAGCACTGAATGCCGCGCAAGGGCCCCGCGCCGAAGCGCCCGCTGGTCAACGATCCGGTCTACGGATCGCAGCTGGTCACCCAGTTGGTGAACAAGATTCTGATGCAAGGGAAGAAATCGCTGGCCGAACGCATTGTTTATGCAGCGCTCGAACAAGCCCGCGACAAGACCGGCACCGACCCGGTGATCACGCTCAAGCGTGCTCTGGACAACGTCAAGCCGGCCCTGGAAGTGCGTAGCCGCCGCGTCGGTGGTGCCACCTATCAGGTGCCCGTCGAGGTCCGCCCGGAGCGGTCGACCACGCTGGCGCTGCGTTGGCTGGTCAGCTTCTCCCGGCAGCGTCGGGAGAAGACGATGACCGAGCGCCTGGCAAACGAGATCCTGGATGCCAGCAACGGCCTGGGAGCCTCCGTCAAGCGACGCGAGGACACCCACAAGATGGCCGAGGCAAACCGCGCCTTCGCGCACTACCGCTGGTAGATGACGATGACGGACCCGATCGCAGACTTCTTGACACGTCTGCGCAACGCCAATTCGGCGTACCACGATGAGGTGACGCTGCCGCATTCGAAGCTCAAGGCCAACATCGCCGAGATCCTCAAGCGGGAGGGGTACATCATCGACTACCACACCGAGGATGCGCGCGTCGGCAAGGCGCTCAAGGTTCAGCTCAAGTACGGGCCGAGCCGCGAGCGCAGCATCGCCGGCCTGCGCCGGGTGTCCAAGCCGGGGCTGCGGGTGTACGCCAAGTCCACCAACCTGCCGCGGGTACTCGGTGGCCTGGGCGTCGCGATCATCTCGACCTCCTCGGGTCTGCTCACCGACCGTCAGGCGGCCAGGCAGGGCGTGGGCGGCGAAGTCCTCGCGTACGTGTGGTGAATGACCGAGACCGCAGCAACCGAGACCGAG---GTCGTCGTCGAA---------------GAGACCGCCGAG---------ACCGCCGAGACCGCTGAG------ACCCCCGCTCCCGCCGCAGCGCCGGCCGCGCGGGAGGACTCCTTCGTCATCGAACGTCCGATCCAGACCGTCGGCCGCCGCAAAGAGGCCGTCGTCCGGGTTCGCCTGGTGCCCGGCACCGGCAAGTTCGATCTGGACGGCCGCAGCCTGGAGGCCTACTTCCCCAACAAGGTGCACCAGCAGCTGATCAAGGCCCCGCTGGTGACCGTGGACCGGGTGGACAGCTTCGACATCTTCGCCCACCTCGACGGCGGGGGCCCGTCCGGCCAGGCCGGCGCGCTGCGTCTGGCGATCGCGCGGGCATTGATCCTGGTCCAGCCCGAGGACCGGCCCGCGCTGAAGAAGGCCGGCTTCCTCACGCGTGACCCGCGTGCCACCGAGCGTAAGAAGTACGGCCTGAAGAAGGCCCGCAAGGCGCCGCAGTACAGCAAGCGCTGAGTGGCGGGACAAAAGATCCGCATCAGGCTCAAGGCCTACGACCACGAGGCAATTGATGCCTCGGCACGCAAGATCGTCGAGACGGTAGTCCGGACGGGTGCCAGTGTGGTCGGCCCGGTGCCGCTGCCCACCGAGAAGAACGTGTATTGCGTCATTCGCTCTCCGCACAAGTACAAGGACTCGCGGGAGCACTTCGAGATGCGTACGCACAAGCGGCTGATCGACATCCTTGACCCGACCCCGAAGACCGTTGACGCGCTGATGCGCATAGACCTGCCTGCCAGCGTCGACGTCAACATCCAGTAGATGCCCCCAGCAAAGAAG---------GCAGCCGCCTCGGCGCCC------AAGAAGGGTCAG---------AAGACCCGGCGGCGGGAAAAGAAGAACGTCCCGCACGGCGCCGCTCACATCAAGAGCACGTTCAACAACACTATCGTGACGATCACCGACCTGCAGGGCAATGTCATCGCCTGGGCGTCCTCGGGTCACGTCGGCTTCAAGGGGTCGCGTAAGTCGACGCCGTTCGCCGCGCAGTTGGCCGCCGAAAACGCCGCCCGCAAGGCGCAGGAACACGGCGTCAAGAAGGTCGACGTGTTCGTGAAGGGCCCGGGCTCGGGCCGCGAGACCGCGATCCGGTCGCTGCAGGCCGCCGGCCTGGAGGTCGGCGCGATCTCTGACGTCACCCCCCAGCCGCACAACGGCTGCCGCCCGCCGAAGCGCAGAAGGGTCTAGATGCCAACTATTCAGCAGCTGGTCCGCAAGGGTCGTCGCGACAAGGTCGCGAAGGTCAAAACCGCGGCCTTGAAGGGCAGCCCGCAGCGCCGCGGGGTCTGCACCCGCGTGTACACCACGACGCCGAAGAAGCCGAACTCGGCGCTTCGGAAGGTCGCGCGCGTCAAGCTGACCAGCCAGGTTGAAGTGACGGCGTACATCCCCGGTGAGGGGCACAACCTGCAGGAGCACTCGATGGTGCTGGTGCGTGGCGGTCGGGTGAAGGACCTGCCAGGTGTCCGCTACAAGATCATCCGCGGTTCGCTCGACACCCAGGGCGTCAAGAACCGCAAGCAGGCTCGCAGCCGTTACGGCGCCAAGAAGGAGAAGAGCTAAATGGCTCGACTAGTGGGCGTCGACCTCCCGCGCGACAAGCGCATGGAGGTCGCGTTGACGTACATCTACGGCGTCGGCCGTACCCGCTCCAACGAAATCCTGGCCGCTACCGGGATCGACAAAGATCTGCGCACCAAGGACCTCACCGACGATCAGGTGACCCATCTGCGCGACTACATCGAAGCGAACTTGAAGGTCGAGGGTGACCTGCGCCGTGAGGTGCAGGCCGACATCCGCCGCAAGATCGAGATCGGCTGCTACCAGGGGCTCCGGCACCGCCGCGGCCTGCCGGTGCGCGGTCAGCGCACCAAGACCAACGCGCGCACCCGCAAGGGCCCGAAGCGCACCATCGCCGGCAAGAAGAAGGCCAGGTAAGTGGCGCTTACCGCCGAGCAGAAAAAAGAAATCCTGGGCTCATACGGCCTGCACGAGACGGACACCGGCTCCCCTGAAGCCCAGGTCGCGCTGCTGACCAGGCGGATCGCCGACCTGACCGAGCACCTGAAGCTCCACAAGCACGACCACCACTCCCGGCGCGGGCTGCTGTTGCTGGTCGGACGCCGCCGTCGTCTGCTCAAGTACGTCGCCCAGATCGACGTCGAGCGCTACCGGTCGCTGATCGAGCGACTGGGCCTGCGTCGCTGAATGGCTGTGAAAATCAAGCTCACCCGGCTCGGAAAGATCCGCGACCCGCAGTACCGCATCGCCGTCGCCGATTCGCGGACCCGTCGCGAAGGCCGGGCCATCGAGGTCATCGGCCGGTACCACCCCAAGCAGGAACCCAGTCTGATCGAGATCGACTCCGAGCGCGCTCAGTATTGGCTGTCGGTGGGAGCTCAGCCCACCGAGCCCGTCCTGAAGCTGCTGAAGATCACCGGTGACTGGCAGAAGTTCAAGGGTCTGCCCGGTGCGGAAGGCCGGCTGAAGGTCGCCGCGCCCAAGCCGAGCAAGCTCGACCTGTTCAACGCCGCGTTGGCCGCCGCCGACGGTGCCCCCGACACCGAGGCCGCCAAGCCGAAGCAGAAGAAGGCCCCG---------GCGAAGAAGGCCGCCGCAGCG---GACAAGGCCGAGAAGCCAGCCGAAAAGGCCGAAGCCGCTGAG------------------------GCCGCAGCAGCCGACAAGCCG------------GCTGCTGAAGCCGACAAG---CCGGCT---GCTGAAGCCGAGCAG------------------GCCGAACCG------------GCG------------ACCGAGAGCTGA---ATGGCAGAGGCGAAGAAGGCAGCC---------------------CCAGCAAAAGCGGCCAAGGCCGCTCCC------AAAGCTGCGGCCAAA---------------------------------------------------------------GACGGTAACGCCAAGGGGCCCAAGCACACTCCGGCCACGCCGAAGCCGCGCGGTCGGCGTAAGACCCGCATCGGCTACGTGGTCAGTGACAAGATGCAGAAGACCATCGTGGTCGAGCTGGAAGACCGCATGCGCCACCCGCTGTACGGCAAGATCATCCGGACCACCAAGAAGGTCAAGGCGCATGACGAGCACGGCGACGCCGGCATCGGCGACCGGGTGTCGTTGATGGAGACTCGACCGCTGTCGGCAACCAAGCGCTGGCGGCTCGTCGAGATCCTGGAAAGGGCCAAGTAGATGCCACGCAGCCTGAAAAAGGGTCCGTTCGTCGACGACCATCTGCTCAAGAAGGTCGACGTGCAGAACGAGAAGAACACCAAGCAGGTCATCAAGACCTGGTCACGACGCTCGACCATCATTCCCGACTTCATCGGTCACACGTTCGCGGTCCACGACGGTCGCAAGCATGTGCCGGTGTTCGTCACCGAGTCGATGGTGGGGCACAAATTAGGTGAATTCGCACCGACGCGCACCTTCAAAGGACACATCAAGGACGACCGGAAGGCCAAGCGGCGATGAGTGGCCAACATCAAGTCGCAGCAAAAGCGCAACCGCACCAACGAGCGCGCCCGACTGCGCAACAAGTCGGTGAAGTCGTCGCTTCGCACGGCCGTGCGCGCATTCCGTGAGGCCGCCGAGGCGGGCGAGAAGGAAAAGGCCGCCGAACTGCTGGTCTCCACCAGTCGCAAGCTCGACAAGGCCGCCAGCAAGGGCGTGATCCACAAGAACCAGGCCGCGAACAAGAAGTCCGCGCTGGCCAGCGCATTGCACAAGCTGGGTAGCTAG
>NZ_AP022572_M_shottsii 9741
ATGCCGAGTCCCACCGTCACCTCGCCGCAAGTAGCCGTCAACGACATTGGCTCCGCCGAGGACTTTCTCGCCGCAATAGACCAAACGATCAAGTACTTCAACGATGGTGACATCGTCGAAGGCACCATCGTCAAAGTGGACCGGGACGAGGTGCTCCTCGACATCGGCTACAAGACCGAAGGGGTAATCCCCGCCCGCGAGCTCTCGATCAAACACGACGTCGACCCCAATGAGGTCGTTACTGTGGGCGACGAGGTCGAGGCCCTGGTTCTCACCAAAGAGGACAAAGACGGCCGGCTCATCCTCTCCAAGAAGCGCGCACAGTACGAGCGCGCCTGGGGCACCATCGAGGCGCTCAAGGAGAAGGACGAGGCCGTCAAGGGCACCGTCATCGAGGTGGTCAAGGGTGGTCTGATCCTCGACATCGGGCTTCGTGGCTTCCTGCCTGCCTCGCTGGTCGAGATGCGCCGGGTTCGTGATCTGCAGCCGTACATCGGCAAGGAGATCGAAGCCAAGATCATCGAGCTGGACAAGAACCGCAACAACGTCGTCTTGTCGCGGCGGGCCTGGCTGGAGCAGACCCAGTCCGAGGTGCGCAGCGAATTCCTCAACCAGCTGCAGAAGGGCACCATCCGCAAGGGTGTGGTTTCCTCCATCGTCAACTTCGGCGCGTTCGTCGATCTCGGCGGTGTTGACGGTCTGGTGCACGTCTCCGAGCTGTCCTGGAAGCACATCGACCACCCGTCCGAGGTGGTTCAGGTGGGCGACGAGGTCACCGTCGAGGTGCTCGACGTCGACATGGACCGCGAGCGGGTTTCGTTGTCGCTGAAGGCGACTCAGGAAGACCCGTGGCGCCACTTCGCCCGCACCCACGCCATCGGCCAGATCGTGCCGGGCAAGGTCACCAAGCTGGTGCCCTTCGGTGCGTTCGTCCGAGTCGAGGAGGGCATCGAGGGCCTGGTGCACATCTCCGAGCTGGCTGAGCGCCACGTCGAGGTGCCCGACCAGGTGGTCGCCGTCGGCGACGACGCGATGGTCAAGGTCATCGACATCGACCTGGAGCGTCGCCGGATCTCGTTGTCGCTCAAACAGGCCAACGAGGACTACACCGACGAGTTCGACCCGGCCAAGTACGGCATGGCCGACAGCTACGACGACCAGGGCAACTACATCTTCCCCGAGGGCTTCGATCCCGAAACCAACGAATGGATGGAAGGATTCGACACCCAGCGTGCCGAATGGGAAGCCCGCTACGCCGAGGCCGAGCGCCGGCACAAGATGCACACCACGCAGATGGAGAAGTTCGCTGCTGCGGAGGCGGTCGGACAT------------GGCGACAATGGT---GGTGGCTCGTCGAGC---AGCAGCTCCTCGGAGAAGTCCGCGGGTGGATCGCTGGCTAGCGATGCCCAACTGGCCGCGCTGCGCGAAAAGCTCGCCGGTAAC---GGGTAGATGGCTGTTGTAACCATGAAGCAGCTGCTTGACAGCGGCACCCACTTCGGGCACCAGACCCGTCGTTGGAATCCCAAGATGAAGCGGTTCATTTTCACCGACCGCAACGGCATCTACATCATCGACCTTCAGCAGACGCTGACCTTCATCGACAAGGCGTACGAGTTCGTCAAAGAGACCGTCGCCCACGGTGGAACCGTGCTGTTTGTCGGCACCAAGAAGCAGGCGCAGGAGTCCGTCGCCGCCGAAGCGACCCGCGTCGGCATGCCGTACGTGAACCAGCGCTGGCTGGGTGGCATGCTCACCAACTTCTCCACCGTGCACAAGCGGCTGCAGCGCCTCAAGGAGCTCGAGGCCATGGAGCAGACCGGTGGCTTCGAGGGCCGCACCAAGAAAGAGATCCTGGGCCTGACCCGGGAGAAGAACAAGCTCGAGCGCAGCCTCGGTGGTATTCGCGACATGGCCAAGGTGCCGTCGGCGATCTGGGTTGTCGACACGAACAAGGAGCACATCGCCGTCGGCGAGGCCCGCAAGCTGGGTATCCCGGTCATCGCGATCCTGGACACCAACTGCGACCCCGACGAGGTCGACTACCCGATCCCGGGCAACGACGACGCGATCCGCTCGGCCGCGCTGCTGACCAAGGTCATTGCCTCCGCGGTCGCCGAGGGCCTGCAGGCACGTGCCGGAGCGGGC------CGCGGTGATGGCAAGCCTGTG---------GTCGAGGCCGCGGAGCCGCTGGCCGAATGGGAGCAGGAGCTGCTTGCCGGTGCCACTGCCGCCGCCCCGGCCGAA---------------------------------------------------GGCGCTGTCGCAACCGAAACAACCCCC---------ACGGAAGGCTGAGTGGGCCAGAAGATCAACCCGCACGGCTTCCGCTTGGGCATCACCACCGACTGGAAGTCGCGTTGGTATGCCGACAAGCAGTACGCCGACTACGTCAAGGAAGACGTCGCCATCCGTCGGCTGCTGTCCAGCGGCCTTGAGCGCGCCGGAATCGCCGACGTGGAGATCGAGCGCACTCGTGACCGGGTCCGGGTCGACATCCACACCGCGCGTCCGGGCATCGTCATTGGCCGCCGTGGCACCGAGGCCGACCGCATCCGTGCGGATCTGGAGAAGCTGACCGGCAAGCAGGTTCAGCTCAACATCCTCGAAGTCAAAAACCCTGAGTCGCAAGCGCAACTGGTGGCCCAAGGGGTCGCTGAGCAGCTGAGCAACCGGGTGGCGTTCCGCCGGGCGATGCGTAAAGCCATCCAGTCCGCGATGCGTCAGCCCAACGTCAAGGGCATCCGGGTGCAGTGCTCGGGTCGTCTTGGTGGCGCGGAGATGAGCCGGTCGGAGTTCTACCGCGAGGGCCGGGTTCCGCTGCACACGCTGCGCGCGGACATCGACTACGGCCTGTATGAGGCCAAGACTACCTTCGGCCGGATCGGTGTGAAGGTGTGGATCTACAAGGGCGACATCGTCGGCGGCAAGCGCGAATTGGCCGCCGCCGTTCCC------------GCGGGCGCCGACCGTCCGCGCCGCGAGCGGCCGGCGGGCAGCCGTCCGCGCCGCAGCGGTGCTTCCGGCACCACGGCCACCGGCACCGAAGCCGGACGCGCCGTGGGTAGCGAAGAGCCC---------------------------------GCCGCCGCAGAAAGCGCTACCACCCCCGAAGCGCAGAGCACGGAGAGCTAAATGGCTCGTTACACCGGACCCGTCACCCGCAAGTCGCGCCGGCTGGGCACCGACCTCGTTGGTGGCGACCAGTCATTCGAAAAGCGTCCCTACCCGCCCGGCCAGCACGGTCGCGCCCGGATCAAGGACAGTGAATACCGCCAGCAGTTGCAGGAAAAGCAGAAGGCCCGCTTCACCTACGGCGTGATGGAAAAGCAGTTCCGCCGCTACTACGAAGAGGCCGTTCGCCACTCCGGCAAGACCGGTGAGGAACTGCTGAAGATCCTGGAGAGCCGGCTCGACAACGTCGTATACCGGGCCGGGTTGGCACGTACCCGCCGGATGGCTCGTCAGCTGGTCAGCCACGGGCACTTCAGCGTCAACGGCGTGCACGTCAATGTGCCCAGCTACCGGGTTTCGCAGTACGACATCATCGATGTGCGGGACAACTCGCTCAACACGGTGCCGTTCCAGATCGCGCGCGAAACGGCGGGTGACCGTCCGATCCCGAGCTGGTTGCAGGTCGTGGGGGAGCGTCAGCGCATCCTGATCCACCAGCTGCCCGAGCGGGCACAGATCGAGGTCCCGCTCACCGAGCAGCTGATCGTCGAGTACTACTCGAAGTAAATGGCGGAGCAGTCGGCCGGTGGGCAAGGC------------------------GCCCCTGAAGGCCGCGAC---------------------------AGCCGCGACTCA------CGCGAAGGCCGCGGC---CGGCGCGACGGTGGCCGC---------------GGT---GGCCGCGAC---AGCGACAAGAGCAACTACTTGGAGCGTGTGGTTGCGATCAACCGCGTCTCCAAGGTGGTCAAGGGTGGTCGGCGATTCAGCTTCACCGCCCTGGTCATCGTCGGTGACGGCAACGGGATGGTCGGTGTCGGCTACGGCAAGGCCAAAGAGGTCCCGGCCGCGATCGCCAAGGGCGTCGAGGAGGCTCGCAAGGGCTTCTTCCGGGTGCCGTTGATCGGCGGCACCATCACCCATCCGGTGCAGGGCGAGGCGGCCGCCGGTGTGGTGCTGCTGCGTCCGGCCAGCCCGGGTACCGGTGTGATCGCCGGTGGCGCTGCGCGCGCCGTGCTGGAATGCGCCGGAGTGCACGACATCCTGGCCAAGTCGTTGGGTAGCGACAACGCGATCAACGTGGTGCACGCCACCGTTGCCGCGCTGAAGATGCTGCAGCGTCCCGAGGAGGTGGCGGCCCGACGCGGACTGCCCATCGAGGACGTTGCCCCGGCCGGAATGCTCAAGGCGCGCCGCGAAAGCGAAGCGCTGGCC------------GCCGCTGCA------GTACGCGAGGCC---CAAACTTCGGGGGCACAACCATGAATGCGTCCATACGAAATCATGGTCATCCTTGACCCAACGCTCGACGAACGTACTGTTGCCCCGTCCCTGGAGACGTTCTTGAATGTCATCCGGAAAGACGGCGGAACGGTCGACAAGGTCGACATCTGGGGCCGGCGGCGCCTGGCCTACGAAATCGCCAAGCACGCCGAAGGCATCTACGCCGTCATCGACGTGAAGGCAGCCCCGGCGACGGTATCCGAGCTCGACCGCCAGCTGAGCCTGAACGAGTCGGTGCTGCGCACCAAGGTGATGCGCGCCGACAAGCGCTGAATGCCGCGCAAAGGGCCCGCGCCCAAGCGTCCGCTGGTCAACGACCCCGTCTACGGGTCCCAGCTGGTCACGCAACTGGTGAACAAAGTCCTGTTGCAGGGGAAGAAATCGCTCGCTGAGCGCATTGTTTATGGTGCGCTCGAGCAGGCGCGCGACAAGACCGGCACCGATCCGGTCATCACCCTCAAGCGGGCTCTCGACAACGTCGAGCCCGCGCTGGAAGTTCGTAGCCGCCGCGTCGGTGGTGCGACCTACCAGGTGCCCGTCGAGGTGCGGCCGGACCGGTCGACCACGCTGGCGCTGCGCTGGCTGGTCGGCTACTCGCGGCAACGCCGGGAGAAGACCATGATCGAGCGCCTGGCGAACGAGATCCTGGATGCCAGCAATGGCCTGGGTGCCTCCGTCAAGCGGCGTGAGGACACGCACAAGATGGCCGAGGCGAACCGCGCCTTTGCGCACTACCGCTGGTAAATGACCATGACGGACCCGATCGCAGACTTCTTGACTCGTCTGCGTAACGCCAATTCGGCGTACCACGACGAGGTGAGTTTGCCGCACTCCAAGATCAAGGCCAACATCGCCCAGATCCTCAAGAACGAGGGCTACATCAGCGACTTCCATACCGAAGACGCGCGAGTTGGCAAATCGTTGATCGTTCAACTCAAGTACGGGCCGAGCCGGGAACGCAGCATCGCCGGTTTGCGGCGGGTGTCCAAGCCCGGGCTGCGGGTCTACGCCAAGTCCACCAACCTGCCGCGGGTACTCGGCGGCCTGGGTGTGGCGATCATTTCGACCTCCTCAGGCTTGCTGACCGACCGCCAGGCAGCCAGACAGGGCGTGGGCGGCGAAGTCCTCGCGTACGTGTGGTGAATGACCGAAACCACCCCAGAA------------------------------------------------------------------------------------GTGGAAGTCGCTGTCGAAGCTGAAGTGACTTACAGCGAATCGTTCGTGTTCGAGCGGCCCATCCAGACCGTCGGGCGTCGCAAGGAAGCCGTGGTGCGGGTGCGCCTGGTGCCCGGAAGCGGCAAGTTCGACCTCAACGGGCGCAGCCTCGAGGACTACTTCCCGAACAAGGTCCACCAGCAGCTCATCAAGGCTCCGCTGGTCACCGTCGACCGGCTGGAGAGCTACGACATCTTTGCGCTGCTGCACGGCGGCGGCCCCTCGGGCCAGGCCGGCGCGCTGCGGCTGGGCATCGCCCGGGCATTGATCGTGGCAAACCCGGAGGACCGGCCCGCCCTGAAGAAGGCTGGCTTCCTCACCCGTGACCCGCGTGCTACCGAGCGGAAGAAGTACGGCCTGAAGAAGGCCCGCAAGGCGCCTCAGTACAGCAAGCGCTGAGTGGCGGGACAGAAGATCCGCATCAGGCTCAAGGCCTACGACCACGAGGCTATTGACGCTTCGGCGCGCAAGATCGTCGAGACGGTGGTCCGTACCGGCGCCAGCGTGGTTGGTCCGGTGCCGTTGCCGACCGAGAAGAACGTGTACTGCGTCATTCGCTCACCGCACAAGTACAAGGACTCGCGGGAGCACTTCGAGATGCGTACGCACAAGCGGTTGATCGACATCATCGATCCGACGCCGAAGACGGTTGACGCACTCATGCGCATCGACCTTCCGGCCAGTGTCGACGTCAACATCCAGTAGATGCCACCGAAGAAAGCC---------AGC---GGCACGGGCCCC------AAGAAGGGCCAG---------AAGACCCGCCGCCGGGAAAAGAAGAACGTCCCGCACGGTGCCGCGCACATCAAGAGCACGTTCAACAACACGATCGTGACGATCACCGACCCGCAGGGCAACGTCATCGCCTGGGCGTCGTCGGGTCACGTCGGCTTCAAGGGATCCCGCAAGTCGACACCGTTCGCAGCGCAGCTGGCCGCCGAGAACGCTGCGCGCAAGGCCCAGGAGCACGGTGTCCGCAAGGTCGACGTGTTCGTGAAGGGTCCGGGTTCGGGCCGCGAGACCGCGATCCGGTCGCTGCAGGCCGCTGGCCTGGAGGTCGGTGCGATCTCCGATGTCACCCCGCAGCCGCACAACGGTGTCCGCCCGCCCAAGCGTCGGCGCGTCTAGATGCCAACCATTCAGCAGCTGGTCCGTAAGGGTCGTCGGGACAAGATCGCCAAGGTCAAAACCGCGGCTCTGAAGGGCAGCCCGCAGCGCCGTGGCGTATGCACTCGCGTGTACACCACCACCCCGAAGAAGCCGAACTCGGCGCTTCGGAAGGTTGCCCGTGTGAAGCTGACGAGTCAGGTTGAGGTCACGGCCTACATCCCGGGCGAGGGCCACAACCTGCAGGAGCACTCGATGGTGCTCGTTCGTGGTGGCCGGGTCAAGGACCTTCCCGGTGTGCGTTACAAGATCATCCGCGGTTCGCTGGACACCCAGGGAGTCAAGAACCGCAAGCAGGCTCGCAGTCGCTACGGCGCCAAGAAGGAGAAGAGCTAAATGGCTCGACTAGTCGGCGTCGATCTACCGCGCGACAAGCGGATGGAGATCGCCCTGACCTACATCTACGGCGTCGGCTGTACCCGGTCGAACGAGATCTTGGCAGCTACGGGCATTGACCGTAACCTGCGCACTCGCGATCTCACTGACGACCAGCTGACGCACCTGCGTGACTACATCGAAGCGAACTTGAAGATCGAGGGTGACCTGCGCCGCGAGGTGCAGGCCGATATTCGTCGCAAGATCGAGATCGGCTGCTACCAGGGCCTGCGGCACCGCCGTGGTTTGCCGGTACGTGGCCAGCGCACCAAGACCAACGCGCGGACCCGCAAGGGCCCCAAGCGCACCATCGCAGGCAAGAAGAAGGCCAGGTAAGTGGCGCTGACTGCCGAGCAGAAAAAGGAAATTCTGAATTCCTACGGTCTTCATGAGACCGACACCGGATCCCCGGAGACGCAGATTGCGCTGCTGACCAAGCGGATCTCTGACCTCACCGAGCACCTCAAGGTGCACAAGCACGACCACCACTCGCGGCGTGGACTGCTGCTCCTGGTGGGGCGCCGGCGCCGGCTGATCAAGTACATCTCCCAGATCGATGTGCAGCGCTATCGCTCGCTCATTGAGCGGCTGGGCCTGCGTCGCTGAATGGCTGTAAAGATCAAGCTCACCCGGCTCGGCAAGATCCGCAACCCGCAGTACCGCATCGCGGTCGCGGACGCTCGCACCCGGCGTGACGGTCGCTCGATCGAAGTCATCGGCCGCTACCACCCCAAGGAAGAGCCGAGCCTGATCGAGATCAACTCCGAGCGGGCCCAATACTGGCTGTCCGTGGGGGCGCAGCCCACCGAACCCGTTCTCAAGCTGCTCAAGATCACCGGTGACTGGCAGAAGTTCAAGGGCCTGCCCGGCGCAGAGGGCCGGTTGAAGGTCAAGCCCCCCAAGCCCAGCAAGCTCGAACTGTTCAACGCCGCGTTGGCTGCCGCCGAGGGTGGTCCCACCACCGAGGCCACCAAGCCGAAG---AAGAAGTCGCCG---------GCCAAGAAGGCCAAGGGCGGC------------GAAGGCGACGCCGATGCAGCGGCCGAGAAG---------------------------------------------------------------GTGGAAGCTTCCGCC---------------GAGGGTAAGCAG------------------ACCGAATCG---------------------------GCCGGGAGCTGA---ATGGCAGAGGCGAAGACTGGC------------------------------------GCTAAGGCCACCAAG---TCCGCAGCGGCGGGCGCG------------------------------------------------------GTCGATGGCGCTTCCAAGGAAAAGGGTCCCAAGCACACGCTGAGCACTCCTAAGCCGAGCGGTCGTCGCAAGACGCGCATCGGCTACGTCGTGAGCGACAAGATGCAGAAGACCATCGTGGTCGAGCTCGAAGACCGCGTGCGTCACCCGCTCTACGCCAAGATCATTCGCACCACCAAGAAGGTCAAGGTGCACGACGAGCACAGCGCCGCCGGCATCGGCGACCGCGTTTCCCTGATGGAGACGCGTCCGCTGTCGGCCACCAAGCGCTGGCGGCTCGTCGAAATTCTCGAGAAGGCCAAGTAAATGCCACGCAGCCTGAAGAAGGGCCCGTTCGTCGACGACCACCTGCTGAAGAAGGTCGACGTGCAGAACGAGAAGAACACCAAGCAGGTCATCAAGACCTGGTCGCGGCGTTCGACCATCATCCCGGACTTCATCGGCCACACCTTCGCGGTGCACGATGGCCGCAAGCATGTCCCGGTGTTCGTCACCGAGTCGATGGTCGGTCACAAGCTCGGTGAATTTGCCCCCACGCGCACGTTCAAGGGACATATCAAGGACGACCGAAAGAGCAAGCGGCGATGAGTGGCCAACATCAAGTCGCAGCAAAAGCGCAACCGCACCAACGAGCGCGCCCGACTGCGCAACAAGTCGGTGAAGTCGTCGCTGCGTACGGCGGTCCGGTCGTTCCGCGACGCTGCTCACTCGGGCGACAAGGAAAAGGCCGCCGAGCTGCTGGTTTCGACCAACCGCAAGTTGGACAAGGCGGCCAGCAAGGGCGTCATTCACAAGAACCAGGCCGCCAACAAGAAGTCGGCTCTGGCGCGCGCCCTCAACAAGCTGGGCTGA---
>NZ_AP022606_M_branderi 9741
ATGCCGAGTCCCACCGTCACCTCGCCCCAAGTAGCCGTCAACGACATCGGCTCGAGCGAGGACTTTCTCGCCGCCATCGACAAAACAATCAAATACTTCAACGATGGCGACATCGTCGAAGGGACCATAGTCAAGGTTGACCGGGACGAGGTCCTGCTCGACATCGGCTACAAGACCGAAGGGGTCATTCCCTCCCGCGAGTTGTCCATCAAGCACGACGTCGACCCCAACGAGGTGGTGTCCGTCGGCGACAAGGTCGAGGCGCTGGTTCTCACCAAGGAGGACAAAGAAGGCCGGCTGATCCTGTCCAAGAAGCGCGCGCAGTACGAGCGCGCGTGGGGCACGATCGAGGCGCTCAAGGAGAAGGACGAGGCCGTCAAGGGCACCGTCATCGAGGTCGTCAAGGGCGGCCTGATCCTCGACATCGGGTTGCGCGGCTTCTTGCCCGCGTCATTGGTCGAGATGCGCCGGGTGCGTGATCTGCAGCCGTACATCGGCAAGGAGATCGAGGCCAAGATCATCGAGCTGGACAAGAACCGCAACAACGTGGTGCTGAGCCGCCGGGCGTGGCTCGAGCAGACCCAGTCCGAGGTGCGCAGCGAGTTCCTCAACCAGCTGCAGAAGGGCGCCATCCGCAAGGGTGTGGTGTCCTCGATCGTCAACTTCGGCGCGTTCGTCGATCTCGGCGGGGTGGACGGTCTGGTGCACGTCTCCGAGCTGAGTTGGAAGCACATCGACCACCCGTCCGAGGTGGTGCAGGTCGGTGACGAGGTCACCGTCGAGGTGCTCGACGTCGACATGGACCGCGAGCGGGTTTCGTTGTCGCTCAAGGCAACCCAGGAAGACCCGTGGCGGCACTTCGCCCGCACGCACGCCATCGGCCAGATCGTGCCGGGCAAGGTCACCAAGCTGGTGCCGTTCGGCGCGTTCGTGCGCGTCGAGGAGGGCATCGAGGGCCTGGTGCACATCTCGGAGCTGGCTGAGCGGCACGTCGAGGTACCCGATCAGGTGGTCGCCGTCGGCGACGACGCGATGGTCAAGGTCATCGACATCGACCTGGAGCGGCGCCGGATCTCGTTGAGCCTCAAGCAGGCCAACGAGGACTACACCGAGGAGTTCGACCCCGCCAAGTACGGCATGGCCGATTCCTACGACGAGCAGGGCAACTACATCTTCCCCGAGGGCTTCGACCCCGAAACCAACGAGTGGCTCGAAGGTTTCGAAAAGCAGCGCGCCGAATGGGAGGCCCGCTACGCCGAGGCCGAGCGCCGGCACAAGATGCACACCGCGCAGATGGAGAAGTTCGCCGCCGCCGAGCACGCCGAGGCC------------GAGCACGGTTCA---GGCCCGGCCAACGGG---TCGTCAGACGACGATCAGTCCAGCGGCGGTTCGCTGGCCAGCGACGCGCAACTGGCCGCGCTGCGGGAGAAGCTCGCCGGCAGC---GCATAAATGGCTGTTGTGACCATGAAGCAGCTGCTTGACAGCGGCACCCACTTCGGGCACCAGACCCGTCGCTGGAACCCCAAGATGAAGCGGTTCATCTTCACCGACCGCAACGGCATCTACATCATCGACCTGCAGCAGACGCTGACATTCATCGACAAGGCGTACGAGTTCGTCAAGGAGACCGTCGCGCACGGCGGCACCATCCTGTTCGTCGGCACCAAGAAGCAGGCGCAGGAGTCGATCGCTGCCGAGGCCATCCGCGTCGGCATGCCCTACGTGAACCAGCGCTGGCTGGGCGGCATGCTCACCAACTTCTCCACCGTGCACAAGCGGCTGCAACGCCTCAAGGAGCTCGAGGCCATGGAGCAGACCGGTGGCTTCGAGGGCCGCACCAAGAAGGAAATCCTGGGCCTGACCCGCGAGAAGAACAAGCTCGAGCGCAGCCTCGGCGGTATCCGCGACATGAACAAGGTGCCCTCGGCCGTCTGGGTCGTCGACACCAACAAGGAGCACATCGCCGTCGGCGAGGCCCGCAAGCTCGGCATCCCGGTGATCGCGATCCTGGACACCAACTGCGACCCCGACCTGGTCGACTACCCGATCCCGGGCAACGACGACGCCATCCGCTCGGCCGCCCTGCTGACCAAGGTGATCGCCTCCGCGGTCGCCGAGGGCCTGCAGGCCCGCGCCGGTCTGGGC------CGCGGCGACGGCAAGCCCGAG---------GCCGAGGCGGCCGAGCCGCTGGCCGAATGGGAGCAGGAACTGCTGGCTTCGGCGACCCCTGCGGCCGGCACCGAG------------------------------------------------------ACCACCACCGACACCACCACCACC---------ACGGAGGGCTGAGTGGGCCAGAAGATCAATCCGCACGGCTTCCGGCTCGGCATCACTACCGACTGGAAGTCTCGGTGGTACGCCGACAAGCAGTACGCCGAATACGTCAAGGAAGACGTGGCGATTCGCCGGCTGCTGTCCACCGGCCTGGAGCGCGCGGGGATCGCCGACGTGGAGATCGAGCGCACCCGCGACCGGGTCCGGGTGGACATCCACACCGCCCGGCCGGGCATCGTCATCGGCCGCCGCGGCACCGAAGCCGACCGCATCCGCGCGGACCTGGAGAAGCTGACCGGCAAGCAGGTCCAGCTCAACATCCTCGAGGTCAAAAACCCTGAGTCACAGGCACAGTTGGTGGCCCAAGGCGTCGCCGAGCAGCTGAGCAACCGGGTGGCGTTCCGGCGCGCAATGCGCAAGGCCATCCAGTCGGCGATGCGCCAGCCCAACGTCAAGGGCATCCGGGTGCAGTGCTCCGGGCGTCTCGGTGGCGCCGAGATGAGCCGCTCGGAGTTCTACCGGGAAGGCCGCGTCCCGCTGCACACGCTGCGCGCCGACATCGACTACGGCCTGTATGAAGCCAAGACCACGTTCGGCCGGATCGGCGTGAAGGTGTGGATCTACAAGGGCGACATCGTCGGTGGCAAGCGCGAGCTGGCCGCTCCGACGGCA------------GGCGGCGCCGAGCGTCCGCGCCGCGAGCGGCCGTCGGGCACCCGTCCACGCCGCAGTGGCGCCGCCGGCACCACGGCCACCAGCACCGACGCCGGGCGGGCCGCTTCGGGCGGTGACGAC------------------GCCGCGGTCACC---GCGGCTTCGGCCGAGGAGCAGGCCGTCGAAACGCAGAGCACGGAGAGCTGAATGGCTCGTTACACCGGCCCCGTCACTCGCAAGTCGCGCCGGTTGCGCACCGACCTGGTCGGTGGGGACCAGGCCTTCGAGAAGCGCCCCTACCCGCCCGGCCAGCACGGCCGCGCGCGGATCAAGGAGAGCGAATACCTGCTGCAGCTGCAGGAGAAGCAGAAGGCGCGCTTCACCTACGGCGTGATGGAAAAGCAGTTCCGCCGCTACTACGAAGAGGCGGTGCGCCGCCCCGGCAAGACCGGCGAGGAGCTGCTGCAGATCCTGGAAAGCCGGCTGGACAACGTGGTGTACCGCGCCGGGCTGGCCCGCACCCGCCGGATGGCCCGTCAGCTGGTCAGCCACGGCCACTTCCTGGTCAACGGCGTCAAGGTGAACATCCCCAGCTATCGGGTGTCGCAGTACGACATCATCGACGTGAAGGACAAGTCGCTGAACACGCTGCCGTTCCAGATCGCGCGCGAGACCGCCGGTGACCGCCCGATCCCGAGCTGGCTGCAGGTGGTCGGCGAACGCCAGCGCATCCTGGTCCACCAACTGCCGGAGCGGGCGCAGATCGACATCCCGCTCACCGAGCAGCTGATCGTCGAGTTCTACTCGAAGTAAATGACGGAGCAGCCGACTTCAGGGGGCGCC------------------------GCTCCGGACACCGGCAGCGCGCCCCGCAGCGAAGGACGTGGTGAGGGACGCGCCGAA---GGGCGTGAGGGCCGGGGC---CGGCGCGACGACCGCGGT------GGA------CGC---GGGCGCGAC---CGCGACGGCAGCAACTACCTCGAGCGGGTCGTGGCGATCAACCGCGTCTCCAAAGTGGTCAAAGGCGGCCGGCGGTTCAGCTTCACCGCGCTGGTCATCGTCGGCGACGGCAACGGGATGGTCGGCGTCGGCTACGGCAAGGCCAAGGAAGTCCCGGCCGCGATCGCCAAGGGCGTCGAGGAGGCACGCAAGAGCTTCTTCCGGGTGCCGCTAATCGGCGGAACCATCACGCATCCGGTGCAGGGCGAGGCCGCCGCCGGTGTGGTGCTGCTGCGCCCGGCCAGCCCCGGTACCGGGGTGATCGCCGGTGGTGCCGTGCGCGCGGTGCTGGAATGCGCTGGGGTGCACGACATCCTGGCCAAGTCACTGGGCAGCGACAACGCGATCAACGTGGTGCACGCCACGGTGGCGGCGCTCAAGCTGCTGCAGCGGCCCGAGGAGGTGGCGGCCCGGCGCGGCCTGCCGATCGAGGACGTCGCTCCGGCCAGCTTGTTGAAGGCGCGGCGGGAGAGCGAAGCGCTGGCG------------GCGAGCGCA------GCGCGTGAGGGA------------ACGGCATAG------ATGCGTCCATACGAAATCATGGTCATCCTTGACCCCACCCTCGACGAGCGCACCGTAGCTCCGTCGTTGGAGGCCTTTCTCAATGTCATCCGCAAGGACGGCGGAACAGTGGAGAAGGTCGACATCTGGGGTCGGCGCCGACTGGCCTACGAAATCGCCAAGCATGCCGAGGGCATCTACGCGGTGATCGACGTCAAGGCCGCGCCGGCGACGGTGTCCGAGCTCGACCGTCAGCTGTCCCTGAACGAGTCCGTGTTGCGCACCAAGGTGATGCGCACCGACAAGCACTGAATGCCGCGCAAGGGCCCCGCGCCGAAGCGTCCGCTGGTCAACGACCCGGTCTACGGGTCGCAGCTGGTCACCCAGCTGGTGAACAAAGTTCTCCTGAAAGGGAAGAAATCCCTCGCCGAGCGCATTGTCTACGGTGCGCTCGAACAGGCCCGCGAAAAGACCGGCACCGACCCGGTCATCACCCTCAAGCGGGCTCTCGACAACGTCAAGCCGGCGCTGGAAGTCCGCAGCCGCCGCGTCGGTGGTGCCACCTACCAGGTGCCCGTCGAGGTACGCCCGGACCGGTCCACCACGCTGGCGCTGCGTTGGCTGGTCAGCTTCTCCCGGCAACGGCGGGAGAAGACCATGGTCGAGCGTCTGGCAAACGAGATCCTGGATGCCAGCAACGGCCTCGGCGCTTCCGTCAAGCGGCGTGAGGACACCCACAAGATGGCCGAAGCCAACCGAGCCTTCGCGCACTATCGCTGGTAGATGACTATGACGGACCCGATCGCAGACTTCTTGACACGTCTGCGTAACGCCAATTCGGCCTACCACGACGAGGTGACGCTGCCGCACTCGAAGATCAAGGCCAACATCGCCGAGATCCTCAAGCGCGAAGGCTACATCAGCGACTACCACGTTGAAGACGCCCGCGTCGGCAAAGCCCTTGTGGTGCAGCTCAAGTACGGCCCCAGCCGGGAACGCAGCATTGCGGGTCTGCGCCGGGTGTCCAAGCCGGGTCTGCGGGTGTACGCGAAATCCACCAACCTGCCGCGAGTGCTCGGCGGCCTGGGCGTGGCGATCATTTCGACCTCCTCGGGCCTGCTCACCGACCGCCAGGCGGCCAGACAGGGCGTGGGCGGCGAAGTCCTCGCGTACGTGTGGTGAATGACCGAAGCGGTAGAGAAC------------------------------------------------------------------GAAACCGTGGCT------GCCGAGAGCGCGTCGGAGGCGTCGGCCACCCGCGCAGACTCCTTCGTCATCGAGCGCCCCATCCAAACGGTCGGGCGTCGTAAAGAGGCCGTGGTGCGGGTGCGGCTGGTGCCGGGCACCGGCAAGTTCGACCTCGACGGGCGCAGCCTGGAGGACTACTTCCCCAACAAGGTGCACCAGCAGCTGATCAAGGCCCCGCTGGTCACCGTCGACCGGCTGGAAAGCTTCGACATCTACGCCCACCTCAACGGCGGCGGGCCGTCGGGGCAGGCTGGCGCGCTGCGGCTCGCCATCGCCCGGGCGCTGATCCTGGTCACCCCCGAGGACCGGCCCGCGCTGAAGAAGGCCGGCTTTTTGACCCGTGACCCGCGGGCCACCGAGCGCAAGAAGTACGGCCTGAAGAAGGCCCGCAAGGCACCGCAGTACAGCAAGCGCTGAGTGGCGGGACAAAAGATCCGCATCAGGCTCAAGGCCTACGACCACGAGGCCATTGACGCCTCGGCGCGCAAGATCGTCGAGACGGTCGTCCGGACCGGCGCCAGCGTGGTGGGTCCGGTGCCGCTGCCGACAGAGAAGAACGTGTACTGCGTTATCCGCTCTCCGCACAAGTACAAGGACTCGCGGGAGCATTTCGAAATGCGCACGCACAAACGGTTGATCGACATCCTCGATCCGACCCCGAAGACCGTTGATGCGCTGATGCGTATCGACCTGCCGGCCAGCGTCGACGTCAACATCCAGTAGATGCCACCCGCAAAGAAG---------------GCCGCAGCACCG------AAGAAGGGTCAG---------AAGACCCGGCGGCGGGAAAAGAAGAATGTCCCGCACGGTGCCGCCCACATCAAGAGCACGTTCAACAACACGATCGTGACCATCACCGACCCGCAGGGCAATGTGATCGCCTGGGCGTCCTCGGGCCACGTCGGCTTCAAGGGCTCGCGCAAGTCGACGCCCTTCGCCGCCCAGCTGGCCGCCGAGAACGCGGCCCGCAAGGCGCAGGAGCATGGCGTGCGCAAGGTCGACGTGTTCGTCAAGGGCCCGGGTTCGGGCCGCGAGACCGCGATCCGCTCGTTGCAGGCCGCGGGCCTGGAGGTCGGCGCGATCTCCGACGTCACCCCGCAGCCGCACAACGGTGTCCGTCCACCCAAGCGTCGGAGGGTTTAGATGCCAACCATTCAGCAGCTGGTCCGCAAGGGGCGCCGCGACAAGATCGGCAAGGTCAAGACCGCGGCCCTCAAGGGCAGCCCGCAGCGCCGTGGCGTGTGCACGCGCGTGTACACCACCACCCCGAAGAAGCCGAACTCGGCGCTTCGGAAGGTCGCGCGCGTCAAGCTGACCAGCCAGGTTGAGGTCACCGCATACATCCCCGGCGAGGGTCACAACCTGCAGGAGCACTCGATGGTGCTGGTGCGTGGCGGCCGGGTGAAGGATCTGCCCGGCGTGCGCTACAAGATCATCCGCGGCTCGCTCGACACCCAGGGCGTCAAGAACCGCAAGCAGGCCCGCAGCCGTTACGGCGCCAAGAAGGAGAAGAGCTGAATGGCACGTCTAGTGGGCGTGGACCTGCCGCGCGATAAGCGCATGGAGGTCGCGCTGACCTACATCTACGGCATCGGCCGTACCCGGTCGAACGAGATTCTGGCCGCCACCGGCATCGACCGGGATCAGCGCACCAAGGACCTCACCGATGACCAGCTGACCCGGCTGCGCGACTACATCGAAGGCAACTTGAAGGTGGAGGGTGATCTGCGCCGCGAGGTGCAGGCCGACATCCGCCGCAAAATCGAGATCGGCTGCTACCAGGGCCTGCGGCACCGTCGCGGCCTGCCGGTGCGTGGCCAGCGGACCAAGACCAACGCGCGCACCCGCAAGGGCCCGAAGCGCACCATCGCAGGCAAGAAGAAGGCCAGGTAAGTGGCGCTGACAGCCGAGCAGAAAAAAGAAATCCTGGGCCAATACGGCCTGCATGAGACCGACACCGGATCTCCGGAGGCGCAGGTCGCACTGCTGACCAGGCGGATCGCAGACCTGACCGAGCACCTGAAGGTGCACAAGCATGACCACCACTCGCGGCGGGGGTTGCTGCTGTTGGTGGGCCGGCGCCGCCGCCTGCTCAAGTACGTGGCCCAGATCGATGTCGAGCGCTACCGCTCGCTCATCGAGCGACTGGGTCTGCGTCGCTGAATGGCTGTGAAGATCAAGCTGACCCGGCTTGGCAAAATCCGCAATCCCCAGTACCGCATCGCCGTCGCCGACGCCCGCACGCGGCGCGACGGCCGCGCCATCGAGATCATCGGCCGCTACCACCCGAAGGAAGAGCCGAGCCTGATCGAGATCGACTCCGAGCGCGCGCAGTACTGGCTTTCGGTGGGGGCCCAGCCCACCGAGCCCGTCCTCAAGCTGTTGAAGATCACCGGTGACTGGCAGAAGTTCAAGGGGCTGCCCGGCGCCGAGGGCAAGCTGAAGCTCGCCGAGCCCAAGCCGAGCAAGCTGGAGCTGTTCAACGCCGCGCTCGCCGCCGCCGATGGCGGCCCCACCACCGAGGCCGCGACGCCGAAGAAGAAGAAAGCCCCG---------GCCAAGAAGGCCGCCAAGGCC---------GAGAAGGCCGACGAG---------------------------------------------------------------------------------------------------CCGGCC---GCCGAAACCGAGCAG------------------GCCGCACCG------------GCG------------ACCGAAAGCTGA---ATGGCAGAGGCGAAGACCGGCGCCAAGGCCGCGCCG------AAGAAGGCCGCTCCGAACAAGGCCGCGTCC------AAGACTGCATCCGCA------------------------------------------------------------GAAGCCCCGAAGGACAAGGGCCCCAAGCACACTCCGCGCACGCCGAAGCCGCGGGGCCGGCGCAAGACCCGCATCGGCTATGTAGTCAGCGACAAAATGCAGAAGACCATCGTCGTCGAGCTGGAGGACCGGGTGAAGCACCCGCTCTACGGCAAGATCATCCGCACCACCAAGAAGGTCAAGGCGCACGACGAGAACAGCATCGCCGGCATCGGCGATCGGGTCTCGCTGATGGAGACCCGCCCATTGTCGGCGACCAAGCGCTGGCGGCTTGTCGAAATCCTGGAGAAGGCCAAGTAGATGCCACGCAGCCTGAAGAAGGGTCCGTTCGTCGACGACCATCTGCTCAAGAAGGTCGACGCGCAGAACGAGAAGAACACCAAGCAGGTCATCAAGACCTGGTCGCGGCGGTCGACGATCATCCCCGATTTCATCGGCCACACCTTCGCCGTCCACGACGGACGCAAGCATGTGCCGGTGTTCATCACCGAGGCGATGGTCGGCCACAAGCTTGGTGAGTTCGCGCCGACGCGCACTTTCAAGGGACACATCAAGGACGACCGGAAAGCCAAGCGGCGATGAGTGGCCAACATCAAGTCGCAGCAGAAGCGCAACCGCACCAACGAGCGCCGGCGACTGCGCAACAAGTCGGTGAAATCGTCGCTGCGCACGGCTGTTCGCGCGTTCCGCGAGGCCACCGAGGCCGGCGAAAAGGACAAGGCCGCCGAGTTGCTGGCGTCGACCAGCCGCAAGCTGGACAAGGCCGCCAGCAAGGGCGTCATCCACAAGAACCAGGCGGCCAACAAGAAGTCGGCGCTGGCCCGCGCGTTCAACAAGCTCTGA------
>NZ_AP022573_M_saskatchewanense 9741
ATGCCGAGTCCCACCGTCACCTCGCCGCAAGTAGCCGTCAACGACATTGGCTCCAGCGAGGACTTTCTTGCCGCAATAGACAAAACGATCAAGTACTTCAACGATGGCGACATCGTCGAGGGGACGATCGTCAAAGTGGACCGGGACGAGGTGCTCCTCGACATCGGCTACAAGACCGAAGGCGTCATCCCCGCCCGCGAGCTCTCCATCAAGCACGACGTCGACCCCAGCGAGGTCGTCACCGTCGGTGACGAGGTCGAGGCCCTGGTTCTCACCAAGGAGGACAAAGAGGGCCGGCTCATCCTCTCCAAGAAGCGCGCGCAGTACGAGCGCGCCTGGGGCACCATCGAGGCGCTCAAGGAGAAGGACGAGGCCGTCAAGGGCACGGTCATCGAGGTCGTCAAGGGTGGTCTGATCCTCGACATCGGGTTGCGCGGCTTCCTGCCCGCCTCGCTGGTCGAGATGCGCCGCGTCCGCGATCTGCAGCCGTACATCGGCAAGGAGATCGAGGCCAAGATCATCGAGCTGGACAAGAACCGCAACAACGTGGTGCTCTCGCGCCGCGCCTGGCTGGAGCAGACCCAGTCCGAGGTGCGCAGCGAGTTCCTCAACCAGCTGCAGAAGGGCGCCATCCGCAAGGGCGTGGTCTCGTCCATCGTCAACTTCGGCGCGTTCGTCGACCTCGGCGGTGTCGACGGCCTGGTGCACGTGTCCGAGCTGTCCTGGAAGCACATCGATCACCCGTCCGAGGTCGTCCAGGTCGGCGACGAGGTGACCGTCGAGGTGCTCGACGTCGACATGGATCGCGAGCGGGTGTCGTTGTCGCTCAAGGCGACTCAGGAAGACCCGTGGCGGCACTTCGCCCGTACCCACGCGATCGGCCAGATCGTCCCGGGCAAGGTCACCAAGCTGGTGCCGTTCGGCGCGTTCGTCCGCGTCGAGGAGGGCATCGAGGGCCTGGTGCACATCTCCGAGCTGGCCGAGCGGCACGTCGAGGTTCCCGACCAGGTGGTCGCCGTCGGCGACGACGCCATGGTCAAAGTCATCGACATCGACCTGGAGCGCCGCCGGATCTCGTTGTCGCTCAAGCAGGCGAACGAGGACTACACCGAGGAATTCGACCCGGCGAAGTACGGCATGGCCGACAGCTACGACGAGCAGGGCAACTACATCTTCCCCGAGGGTTTCGATGCCGAGACCAACGAGTGGATGGAAGGGTTCGACGCTCAGCGCAACGAGTGGGAGGCCCGCTACGCGGAGGCCGAGCGCCGGCACAAGATGCACACCGCGCAGATGGAGAAGTTCGCCGCGGCCGAGGCCGCCGGGCAC------------GGCGCCGGAGAC---CAGTCGTCGGGCAGCGGCGGGGCACGCGAGGAGAAGGCGGCCGGTGGGTCCCTGGCCAGCGACGCTCAACTGGCCGCCCTGCGGGAGAAGCTCGCCGGCAAC---GCTTAAATGGCCGTCGTAACCATGAAGCAGCTGCTGGACAGCGGCACCCACTTCGGGCACCAGACCCGTCGCTGGAATCCCAAGATGAAGCGGTTCATCTTCACCGACCGCAACGGCATCTACATCATCGACCTGCAGCAGACGCTGACCTTCATCGACAAGGCGTACGAGTTCGTCAAAGAGACCGTCGCCCACGGTGGTTCGGTGCTGTTCGTCGGCACCAAGAAGCAGGCGCAGGAATCCGTCGCGGCCGAGGCCACCCGCGTCGGCATGCCGTACGTGAACCAGCGCTGGCTGGGTGGCATGCTCACCAACTTCTCCACGGTGCACAAGCGGCTGCAGCGCCTCAAGGAGCTGGAAGCGATGGAGCAGACCGGCGGCTTCGAGGGACGCACCAAGAAGGAGATCTTGATGCTGACCCGCGAGAAGAACAAGCTGGAGCGCAGCCTCGGCGGTATCCGCGACATGAACAAGGTGCCCTCGGCCGTCTGGGTCGTCGACACGAACAAGGAGCACATCGCCGTCGGCGAGGCCCGCAAACTGGGTATCCCGGTGATCGCGATCCTGGACACCAACTGCGACCCCGACGAGGTCGACTACCCGATCCCGGGCAACGACGACGCGATCCGCTCGGCCGCGCTGCTCACCAAGGTGATCGCGTCCGCAGTCGCCGAGGGCCTGCAGGCCCGCGCCGGCGTCGGC------CGCGGCGACGGCAAGCCGGAGGCCACGGACTCGCTGACCGCCGAGCCGCTCGCCGAATGGGAGCAGGAGCTGCTGGCATCCGCCACCGCGACCGCCGCCCCGCCC------------------------------------GCCGGCAGCGACGCCGCCGCGGGCACAACCGAATCAACCCCC------TCACAGGAAGGCTGAGTGGGCCAGAAGATCAATCCGCACGGCTTCCGCCTGGGCATCACCACGGACTGGAAGTCCCGTTGGTACGCGGACAAGCAGTACGCGGACTACGTCAAGGAAGACGTCGCGATCCGGCGGCTGCTGTCCACCGGTCTCGAGCGCGCCGGCATCGCCGACGTGGAGATCGAGCGCACCCGTGACCGGGTGCGGGTCGACATCCACACCGCGCGCCCCGGCATCGTGATCGGGCGCCGCGGCACCGAGGCCGACCGGATCCGCGCCGACCTGGAGAAGCTGACCGGCAAGCAGGTGCAGCTCAACATCCTCGAGGTCAAGAACCCAGAATCGCAGGCACAACTGGTGGCTCAGGGTGTCGCCGAGCAGCTGAGCAACCGCGTGGCCTTCCGTCGCGCGATGCGCAAAGCGATCCAGTCGGCGATGCGTCAGCCGAACGTCAAGGGCATCCGGGTGCAGTGCTCGGGCCGCCTCGGCGGTGCGGAGATGAGCCGTTCGGAGTTCTACCGCGAGGGTCGGGTGCCGCTGCACACGCTGCGCGCCGACATCGACTACGGCCTCTACGAGGCCAAGACCACCTTCGGCCGGATCGGCGTGAAGGTATGGATTTACAAGGGCGACATCGTCGGCGGCAAGCGCGAGCTGGCCGCTGCCGCCCCC------------GCCGGGGCCGACCGCCCGCGCCGCGAGCGCCCGTCGGGCACCCGCCCGCGGCGCAGTGGTGCATCGGGCACCACGGCGACCAGCACCGAGGCCGGGCGCGCGGCGGGTGAGGAGTCGGCG------------------------------------CCCGCGGAGAGCGCGCCCGCACCGGAACCACAGAGCACGGAGAGCTGAATGGCTCGCTACACCGGACCCATCACCCGCAAGTCCCGCCGGCTGCGCACCGACCTCGTCGGGGGCGACCAGGCTTTCGAGAAGCGCCCCTACCCGCCCGGCCAGCACGGCCGCGCGCGGATCAAGGAGAGCGAGTACCTGCAGCAGCTGCAGGAGAAGCAGAAGGCTCGTTTCACCTACGGTGTCATGGAGAAGCAGTTCCGCCGCTACTACGAGGAGGCGGTGCGGCAGCCCGGCAAGACCGGTGAGGAGCTGCTTCGCATCCTGGAAAGCCGGCTCGACAACGTCGTGTACCGTGCCGGGTTGGCCCGCACGCGGCGCATGGCCCGCCAGCTGGTCAGCCACGGGCACTTCAGCGTCAACGGCGTGAAGGTCGACGTCCCCAGCTACCGGGTGTCGCAGTACGACATCATCGACGTGCGGGACGGCTCGCTGAACACGGTGCCGTTCCAGATCGCGCGCGAGACGGCCGACGACCGGCCGCACCCGAGCTGGCTGCAGGTCGTGGGGGAGCGTCAGCGCATCCTCATCCACCAGCTGCCCGAGCGGGCACAGATCGATGTGCCGCTCACCGAGCAGCTCATCGTCGAGTTCTACTCGAAGTAAATGGCGGAACAGCCGGGAGGCGCCCAA---------------------------------GACAGCCGCGAC---------------------------TCGCGCGGCGAC------CGCGACGGCCGGGGT---CGGCGCGACGGCGGCGGCCGTGGTGGC------CGC---GATCGGGAC---GGCGACAAGAGCAACTACCTCGAGCGCGTCGTCGCCATCAACCGTGTCTCCAAGGTGGTCAAGGGTGGTCGGCGCTTCAGCTTCACCGCGCTGGTCATCGTCGGTGACGGCAACGGCATGGTCGGGGTCGGTTACGGCAAGGCCAAGGAGGTGCCCGCCGCGATCGCCAAGGGTGTCGAGGAGGCGCGCAAGGGCTTCTTCCGCGTGCCGTTGATCCGCGGCACCATCACGCATCCCGTGCAGGGGGAGGCGGCCGCCGGTGTGGTGCTGTTGCGCCCGGCCAGCCCGGGTACCGGTGTGATCGCCGGGGGCGCTGTGCGCGCGGTGCTGGAATGCGCGGGCGTGCACGACATCCTGGCCAAGTCGCTGGGTAGTGACAACGCGATCAACGTGGTTCACGCGACGGTGGCCGCGCTGAAGATGCTGCAGCGTCCCGAGGAGGTGGCCGCGCGCCGCGGCCTGCCCATCGAGGACGTGGCGCCGGCCGGGATGCTGAAGGCGCGCCGCGAAAGTGATGCGCTGGCCAGT---------GCCGCGGCG------GCAAGAGAGGCG------------ACTGCACAA---TGAATGCGTCCATACGAAATCATGGTCATTCTTGACCCCACGCTCGACGAACGCACCGTTGCCCCGTCCTTGGAGACGTTCCTCAACGTCGTCCGCAAAGACGGCGGAAGCGTCGACAAGGTCGACATCTGGGGCCGGCGCCGATTGGCCTACGAGATCGCCAAGCACGCCGAGGGCATCTACGTCGTCATCGACCTGAAGGCCGAGCCCGCGACGGTGTCCGAGCTCGACCGCCAGCTCAGCCTCAACGAATCGGTCCTGCGCACCAAGGTGATGCGCACCGACAAGCACTGAATGCCGCGCAAGGGGCCCGCGCCCAAGCGTCCGTTGGTCAATGACCCTGTCTACGGATCGCAGCTCGTCACCCAGTTGGTGAACAAAGTTCTGCTCCAGGGGAAGAAATCGCTCGCCGAGCGCATTGTTTATGGAGCGCTTGAAAACGCGCGGGAGAAGACTGGAACGGATCCCGTCATCACGCTCAAGCGCGCTCTCGACAACGTCAAGCCCGCCCTCGAGGTCCGCAGCCGCCGCGTCGGCGGTGCGACCTACCAGGTGCCGGTCGAGGTGCGTCCGGACCGGTCCACCACGCTCGCGCTGCGCTGGCTTGTCAGCTTCTCGCGGCAGCGCCGGGAGAAGACCATGATCGAGCGGCTGGCGAACGAGATCCTGGATGCCAGCAACGGCCTCGGGGCCTCCGTCAAGCGGCGTGAGGACACCCACAAGATGGCCGAGGCCAACCGCGCGTTCGCGCACTATCGCTGGTAGATGACCATGACGGACCCGATCGCAGACTTTTTGACGCGTCTGCGCAACGCCAATTCGGCGTACCACGACGAGGTGACGTTGCCGCACTCCAAGATCAAGGCCAACATCGCCGAGATCCTCAAGAACGAGGGATACATCAGCGATTTCCGGACCGAAGACGCTCGGGTGGGCAAGTCGCTGATCGTCCAGCTCAAGTACGGCCCGAGCCGGGAGCGCAGCATCGCGGGTTTGCGCCGCGTCTCCAAGCCCGGCCTGCGGGTGTACGCGAAATCCACCAACCTGCCGCGGGTGCTCGGCGGCCTGGGCGTGGCGATCATCTCGACCTCCTCGGGTCTGCTGACCGATCGCCAGGCGGCCAGACAGGGCGTGGGCGGCGAAGTCCTCGCATACGTGTGGTAGGTGACCCAAGCAACCGAGGCA---------------------------------------------------------------ACCGAGACCACGGAA------GCCGCGCAGGCTGCGGACGAGACCGCCGCCCCCAGCGAGTCGTACGTGTTCGACCGGCCGATTCAGACCGTCGGCCGCCGCAAGGAGGCCGTCGTGCGGGTGCGCCTGGTGCCCGGCACCGGCCAGTTCAACCTCAACGGCCGCACCCTGGAGTCCTATTTCCCGAACAAGGTGCACCAGCAGCTCATCAAGGCCCCGCTGGTCACCGTGGACCGGGCGGAGAACTTCGACATCTACGCCCTCCTCCACGGCGGCGGTCCGTCGGGCCAGGCCGGGGCCTTGCGCCTGGGCATCGCGCGTGCGCTCATCATCGCGTCGCCGGAGGATCGGCCCGCGCTGAAGAAGGCCGGCTTTCTCACCCGTGACCCGCGGGCGACCGAGCGGAAGAAGTACGGCCTGAAGAAGGCCCGCAAGGCACCTCAGTACAGCAAGCGCTGAGTGGCGGGACAGAAGATCCGCATCAGGCTCAAGGCCTACGACCATGAGGCCATCGACGCCTCGGCGCGCAAGATCGTCGAGACCGTCGTCCGCACGGGTGCCAGCGTCGTAGGGCCGGTGCCGCTGCCGACCGAAAAGAATGTGTATTGCGTCATCCGCTCCCCGCATAAGTACAAGGACTCGCGGGAGCACTTCGAGATGCGCACGCACAAGCGGTTGATCGACATCCTCGACCCGACGCCGAAGACGGTCGACGCGCTCATGCGCATCGACCTGCCGGCCAGTGTCGACGTCAACATCCAGTAGATGCCACCAGCAAAAAAG---------GCGCAGTCAAGCTCCCCT------AAGAAGGGGCAG---------AAGACCCGCAAGCGGGAAAAGAAGAACATCCCGCACGGCGCGGCGCACATCAAGAGCACCTTCAACAACACCATCGTGAGCATCACCGATCCGCAGGGCAACGTCATCGCCTGGGCGTCGTCGGGTCACGTCGGCTTCAAGGGGTCCCGCAAGTCGACCCCGTTCGCCGCCCAGCTGGCCGCCGAGAACGCCGCCCGCAAGGCGCAGGAGCACGGTGTGCGCAAGGTCGACGTGTTCGTCAAGGGCCCGGGATCGGGCCGCGAGACCGCGATCCGCTCCCTGCAGGCGGCGGGCCTCGAGGTCGGCGCGATCTCCGACGTTACCCCCCAGCCGCACAACGGCTGCCGTCCGCCCAAGCGCAGAAGGGTCTAGATGCCAACCATTCAGCAGCTGGTCCGCAAGGGTCGCCGCGACAAGGTCGCCAAGGTCAAGACGGCGGCCCTGAAGGGCAGCCCGCAGCGCCGTGGCGTATGCACCCGCGTGTACACCACCACTCCGAAGAAGCCGAACTCGGCGCTTCGGAAGGTCGCGCGCGTGAAGCTGACGAGCCAGGTCGAGGTCACCGCCTACATCCCCGGTGAGGGTCACAACCTGCAGGAGCACTCGATGGTGCTGGTGCGTGGCGGCCGAGTGAAGGACCTGCCCGGCGTGCGTTACAAGATCATCCGCGGTTCGCTCGACACCCAGGGCGTCAAGAACCGCAAGCAGGCGCGCAGCCGCTACGGCGCAAAGAAGGAGAAGAGCTAAATGGCTCGACTAGTAGGCGTCGATCTGCCGCGTGACAAGCGGATGGAGATCGCGCTCACTTACATTTTCGGCGTCGGCCGGACCCGTTCCAACGAGATCCTGGAAGCGACGGGCATCGACAAGAACCTGCGCACCAGGGACCTGACCGACGATCAGCTGACCCACCTGCGCGACTACATCGAAGCCAACCTGAAGGTCGAGGGTGACCTGCGCCGCGAGGTGCAGGCCGACATTCGTCGCAAAATCGAGATCGGCTGCTACCAGGGCCTGCGGCATCGCCGCGGGTTGCCGGTGCGCGGCCAGCGGACCAAGACCAACGCGCGGACCCGCAAGGGCCCCAAGCGCACCATCGCGGGCAAGAAGAAGGCCAGGTAGGTGGCGCTGACTGCCGAGCAGAAAAAGGAAATCCTGGGCACCTACGGCCTGCACGACACCGACACCGGGTCGCCCGAGGCGCAGGTGGCCCTGCTGACCAAGCGGATCGCCGACCTGACCGAGCACCTCAAGGTGCACAAGCACGACCACCACTCGCGGCGGGGTCTCCTGCTGCTCGTGGGTCGCCGCCGGCGGCTGCTCAAGTACGTGTCGCAGGTCGACGTCGCGCGCTACCGCTCGCTCGTCGAGCGGCTGGGGCTGCGCCGCTGAATGGCTGTGAAGATCAAGCTCACCCGGCTTGGCAAGATCCGCAATCCCCAGTACCGCATCGCCGTCGCCGACGCCCGTACGCGCCGTGACGGCCGGTCCATCGAGGTCATCGGCCGGTATCACCCGAAGGAAGAGCCGAGCCTGATCGAGATCGACTCAGAGCGCGCCCAGTACTGGCTCTCGGTGGGGGCTCAGCCGACCGAGCCCGTCCTCAAGCTGCTGAAGATCACCGGCGACTGGCAGAAGTTCAAGGGTCTGCCCGGCGCGGAGGGCAGCCTGAAGGTCGCCCCGCCCAAGCCGAGCAAGCTGGAGCTGTTCAACGCCGCGCTCGCGGAGGCCGACGGCGGTCCGACCACCGAGGCCACCAAGCCGAAG---AAGAAGGCCCCG---------GCCAAGAAGGCCGCCAAGGCC---------GAATCCGGCGACGAGCCCGCCGCCGACGCCGCA---------------------------------------------------------------------------------CCGGCC------------GAGCAG------------------GCCGAGCCG------------ACG------------ACCGAGAGCTGA---ATGGCAGAAGAGAAG------------------------------------------------------------------------------------------------------------------------------------------GCCACCCCCGGCGGCAAGGGCCCCAAGCACACCCCGGCCAACCCGAAGGTGCGCGGCCGGCGCAAGGTGCGCATCGGCTACGTCGTGAGCGACAAGATGCAGAAGACCATCGTGGTCGAGCTGGAAGACCGCGTGCGGCACCCGCTGTACGGCAAGATCATCCGGACCACCAAGAAGGTCAAGGCGCACGACGAGAACAGCACCGCCGGCATCGGCGACCGGGTCTCGCTGATGGAGACGCGCCCCACGTCGGCCACCAAGCGGTGGCGGCTGGTCGAAATCCTGGAAAAGGCGAAGTAGATGCCACGCAGCCTCAAGAAGGGCCCGTTCGTCGACGACCACCTGCTCAAGAAGGTGGACGTCCAGAACGAGAAGAACAGCAAGCAGGTCATCAAGACCTGGTCGCGGCGTTCGACGATCATCCCCGACTTCATCGGCCACACCTTTGCGGTGCACGACGGCCGCAAGCACGTCCCGGTGTTCGTCACCGAGTCGATGGTCGGTCACAAGCTTGGTGAATTCGCGCCGACGCGGACCTTCAAGGGACACATCAAGGACGACCGGAAGTCGAAGAGGCGATGAGTGGCCAACATCAAGTCGCAGCAGAAGCGCAATCGCACCAACGAGCGCGCCCGGCTGCGCAACAAGTCGGTGAAGTCGTCGCTTCGGACCGCCGTGCGCGCTTTCCGCGAGGCCGCCCACGCCGGCGAGAAGGATAAGGCCGCGGAGTTGCTGCTGGTGACCAACCGCAAGCTCGACAAGGCGGCCAGCAAGGGCGTGATCCACAAGAACCAGGCGGCCAACAAGAAGTCCGCGCTGGCGCGCGCCCTCAATCAGATCTGA------
>NZ_AP022575_M_shinjukuense 9741
ATGCCGAGTCCCGCCGTCACCTCGCCGCAAGTAGCCGTCAACGACATAGGCTCGAGCGAGGACTTTCTCGCCGCAATAGACAAAACGATCAAGTACTTCAACGATGGCGACATCGTCGAAGGCACCATCGTCAAAGTGGACCGGGACGAGGTGCTCCTCGACATCGGCTACAAGACCGAAGGCGTGATCCCCGCCCGCGAACTGTCCATCAAGCACGACGTTGACCCCAACGAGGTCGTTTCCGTCGGTGACGAGGTCGAAGCCCTGGTGCTCACCAAGGAGGACAAAGAGGGCCGGCTCATCCTCTCTAAGAAGCGCGCGCAATACGAACGCGCCTGGGGCACCATCGAGGCGCTCAAGGAGAAAGACGAGGCCGTCAAGGGCACGGTGATCGAGGTGGTCAAGGGTGGCCTGATCCTCGACATCGGGCTGCGTGGCTTCCTGCCCGCCTCGCTGGTCGAGATGCGCCGGGTGCGCGATCTGCAGCCCTACATCGGCAAGGAGATCGAGGCCAAGATCATCGAGCTGGACAAGAACCGCAACAACGTGGTGCTGTCGCGGCGGGCCTGGCTGGAGCAGACCCAGTCCGAGGTGCGTAGCGAATTCCTCAACCAGCTGCAGAAGGGCGCCATCCGCAAGGGAGTGGTGTCCTCCATCGTCAACTTCGGTGCGTTCGTCGATCTGGGCGGCGTGGACGGCCTGGTGCACGTCTCGGAGTTGTCCTGGAAGCACATCGACCACCCGTCGGAGGTGGTCCAGGTGGGCGACGAGGTCACCGTCGAGGTGCTCGACGTGGACATGGACCGCGAACGGGTTTCGTTGTCGCTCAAGGCAACCCAGGAAGACCCGTGGCGCCATTTCGCCCGCACGCACGCCATCGGGCAGATCGTGCCGGGCAAGGTCACCAAGCTCGTTCCGTTCGGTGCGTTCGTGCGGGTGGAGGAGGGCATCGAAGGTTTGGTGCACATCTCGGAGTTGGCCGAACGCCACGTCGAGGTGCCCGACCAGGTGGTCGCCGTCGGCGACGACGCGATGGTCAAGGTCATCGACATCGACCTGGAGCGACGGCGGATCTCGTTGTCGCTCAAGCAGGCCAACGAGGACTACACCGAGGAGTTCGACCCGGCGAAGTACGGCATGGCCGACAGCTACGACGAGCAGGGCAACTACATCTTCCCGGAGGGCTTCGACCCGGAAACCAACGAGTGGCTGGAAGGATTCGACGCCCAGCGCGCCGAATGGGAGGCCCGTTACGCCGAGGCCGAGCGCCGGCACAAGATGCACACCGCGCAGATGGAGAAGTTCGCGGCGGCCGAGGCGGCCGGACAC------------GGCGGTGGTGAT---CAGTCGCCGCGCGAA---AGCGCGCCACCGACGAAGACCGCGGGTGGATCACTGGCCAGCGACGCCCAGCTGGCGGCGCTGCGGGAAAAGCTCGCCGGCAGC---GCTTGAATGGCTGTTGTCACCATGAAGCAGCTGCTAGACAGCGGCACCCACTTCGGGCATCAGACCCGTCGCTGGAATCCCAAGATGAAGCGGTTCATTTTCACCGACCGCAACGGCATCTACATCATCGACCTGCAGCAGACGCTGACCTTCATCGACAAGGCGTACGAGTTCGTCAAAGAGACCGTCGCCCACGGCGGGTCGGTGCTGTTCGTCGGCACCAAGAAGCAGGCGCAGGAATCCGTGGCCGCCGAAGCCACCCGCGTCGGCATGCCGTATGTGAACCAGCGCTGGCTGGGCGGCATGCTCACCAACTTCGCCACCGTGCACAAGCGGCTGCAGCGCCTCAAGGAGCTCGAGGCGATGGAGCAGACCGGTGGCTTCGAAGGCCGCACGAAGAAGGAAATCCTGGGCCTGACCCGGGAGAAGAACAAGCTGGAGCGCAGCCTCGGCGGCATCCGTGACATGGCCAAGGTGCCGTCGGCGATCTGGGTGGTCGACACCAACAAGGAGCACATCGCCGTCGGTGAGGCCCGCAAGCTGGGCATCCCGGTCATCGCGATCCTGGACACCAACTGCGATCCCGACGAGGTGGACTACCCGATCCCGGGCAACGACGACGCGATCCGCTCGGCCGCCCTGCTGACCAAGGTGATCGCTTCCGCGGTCGCCGAGGGCCTGCAAGCCCGCGCCGGTTTGGGC------CGCGGCGACGGCAAGCCGGAG---------GCCGAGGCGGCCGAGCCGCTCCCCGAATGGGAGCAGGAGCTGCTGGCCAGTGCCGCCGCCAGCGCCAGCCCGGCG------------------------------------GCTCCCACCGACGCCGCCGCGGACACAACCGAATCCACCGCA---------GATGCATCCTAGGTGGGCCAGAAGATCAATCCGCACGGTTTCCGGCTGGGCATCACCACCGACTGGAAGTCGCGCTGGTATGCCGACAAGCAATACGCCGAGTATGTCAAGGAGGACGTCGCGATCCGCCGGCTGCTCTCCAGCGGCCTGGAACGTGCGGGCATTGCCGATGTGGAGATCGAGCGAACCCGAGACCGGGTCCGGGTGGACATCCACACCGCCCGTCCGGGCATCGTGATCGGCCGGCGTGGCACCGAGGCGGACCGGATCCGCGCAGACCTGGAGAAGCTCACCGGCAAGCAGGTCCAGCTCAACATCCTCGAGGTCAAAAACCCCGAGTCGCAAGCGCAATTGGTGGCCCAAGGGGTTGCCGAACAGTTGAGCAACCGGGTGGCGTTCCGGCGTGCCATGCGCAAGGCCATCCAGTCGGCGATGCGTCAGCCCAACGTCAAGGGCATCCGGGTGCAGTGCTCGGGCCGCCTCGGCGGAGCGGAAATGAGCCGTTCGGAGTTCTACCGCGAGGGCCGCGTCCCGCTGCACACGTTGCGCGCCGACATCGACTACGGCTTGTACGAGGCCAAGACCACTTTCGGCCGGATCGGTGTGAAGGTGTGGATCTACAAGGGCGACATCGTCGGCGGCAAACGCGAATTGGTCGCCGCGACGGCC------------GCGGGCGCCGAGCGTCCGCGCCGGGAGCGTCCGTCGGGCACCCGTCCGCGTCGCAGCGGCGCCTCGGGCACCACGGCAACCGGTACCGACGCCGGTAGGGCCGTCGGCGGCGACGAAGGC---------------GCTGAGACCGCCGGC---ACGGCGGCCGATGGCGCGGCCGCGCCGACCCTTGAAGCGCAGGAGAGCTGAATGGCTCGTTACACCGGACCCGTCACCCGCAAATCACGCCGGCTGCGCACCGATCTGGTCGGTGGTGACCAGGCCTTCGAAAAGCGTCCGTATCCGCCCGGCCAGCACGGCCGCGCGCGGATCAAGGAAAGCGAATACCTGCTGCAGCTGCAGGAGAAGCAGAAGGCTCGCTTCACCTACGGGGTGATGGAAAAACAGTTCCGCCGCTACTACGAAGAGGCCGTGCGGCAACCCGGCAAGACGGGTGAAGAGCTGCTGAAGATCCTGGAGAGCCGGCTGGACAACGTCGTCTACCGAGCCGGTTTGGCCCGCACCCGCCGGATGGCGCGCCAGCTGGTCACCCACGGGCACTTCACCGTCAACGGTGTCAAGGTCGACGTGCCCAGTTACCGGGTCTCCCAGTACGACATCATCGACGTGCGGGACAAGTCCCTGAACACGGTGCCGTTCCAGATCGCCCGGGAGACGGCCGGCGACCGGCCCATCCCGAGCTGGCTGCAGGTGGTGGGGGAACGTCAACGCATCCTGATCCACCAGCTGCCCGAACGCGCACAGATCGACGTGCCACTGGCCGAGCAGCTGATCGTCGAGTACTACTCGAAGTAGATGGCGGAGCAGCCTGCTGGGTCAGCCGGG------------------------------------CAGGAC---------------------------ACTCGCGGCGACGGCGCGCGCGAGAGCCGGGGC---CGCCGCGACAGCGGCCGC---GGCGGA------CGT---GACCGCGAC---GGCGAGAAGAGCAACTACCTAGAACGGGTCGTCGCGATCAACCGAGTCTCCAAGGTGGTCAAGGGTGGTCGGCGGTTCAGCTTCACCGCCTTGGTCATCGTGGGCGATGGCAACGGCCTGGTCGGTGTCGGCTACGGCAAGGCCAAGGAGGTCCCGGCCGCGATCGCCAAAGGCGTCGAAGAGGCCCGCAAGAACTTCTTTCGCGTGCCCCTGATCGGCGGCACCATCACACACCCGGTGCAGGGCGAGGCGGCCGCCGGCGTGGTGCTGTTGCGCCCGGCCAGCCCGGGTACCGGTGTGATCGCGGGCGGTGCGGCGCGCGCGGTGCTGGAATGCGCAGGGGTGCACGACATCCTGGCCAAGTCGCTGGGCAGTGACAACGCCATCAACGTGGTGCACGCCACCGTGGCGGCCCTGAAGATGCTGCAGCGTCCCGAGGAGGTGGCCGCCCGGCGCGGTCTGCCGATCGAGGACGTGGCCCCGGCCGGAATGTTGAAGGCGCGGCGCGAAAGTGACGCGCTGGCTGGT---------GTGGTCGCG------GCAGGAGAGGCG---CAGATCTCGGGGGCGCAACCATGAATGCGTCCGTACGAAATCATGGTCATCCTCGACCCCACCCTCGACGAACGTACCGTCGCGCCGTCGCTGGAGACGTTCCTGAACGTGGTCCGCAAAGACGGCGGAACGGTCGAGAAGGTCGACATCTGGGGCCGCCGGCGGCTGGCCTACGAGATTGCCAAGCACGCCGAAGGCATCTACGTCGTCATCGACCTGAAGGCCGACCCAGCGACGGTGTCCGAGCTTGATCGGCAGCTCAGCCTTAACGAGTCGGTGTTGCGCACCAAGGTGATGCGCACCGACAAGCACTAGATGCCGCGCAAGGGTCCCGCGCCCAAGCGACCGTTGGTCAACGATCCGGTCTACGGGTCGCAGCTGGTCACCCAATTGGTCAACAAAGTTTTGCTGAAGGGGAAGAAATCGCTGGCCGAACGCATTGTTTATGGGGCGCTCGAGCACGCTCGCGAGAAGACCGGCACCGATCCCGTCATCACCCTCAAGCGCGCTCTCGACAACGTCAAGCCGGCCCTGGAGGTGCGTAGCCGCCGGGTGGGCGGTGCGACCTACCAGGTGCCCGTCGAGGTGCGCCCCGACCGGTCGACCACGTTGGCGTTGCGCTGGCTCGTCGGCTACTCGCGGCAACGTCGGGAGAAGACGATGATCGAGCGACTGGCAAACGAGATCCTGGATGCCAGCAATGGCCTGGGGGCCTCCGTTAAGCGGCGTGAGGACACCCACAAGATGGCCGAGGCGAACCGCGCCTTTGCGCACTATCGCTGGTGAATGACCATGACCGACCCGATCGCAGACTTCCTGACACGTCTGCGCAACGCCAATTCGGCGTACCACGACGAGGTGCGCTTGCCGCACTCCAAGCTCAAGGCCAACATCGCCCAGATTCTGAAGAACGAGGGGTACATCAGCGATTTCCGCACCGAGGACGCTCGGGTGGGCAAATCGCTGGTCATTCAGCTCAAGTACGGGCCCAGCCGGGAGCGCAGCATCGCGGGTCTGCGGCGGATTTCCAAGCCCGGTTTGCGGGTGTACGCCAAATCCTCCAACCTGCCGCGAGTGCTCGGCGGCCTGGGCGTGGCGATCATCTCGACGTCCTCGGGCCTGCTCACCGATCGTCAGGCGGCCAGACAGGGCGTGGGCGGCGAAGTCCTCGCATATGTCTGGTGAATGACCGAGACCAGCGTG---------------------------------------------------------------------------------------GCAGCCCCCGTGGGGAGTCCGGCGGCGGGGCGCGGCGAAGCGTTCGTGTTCGACCGCCCCATCCAGACCGTCGGCCGCCGCAAGGAGGCCGTGGTGCGGGTGCGGCTGGTGCCCGGCACCGGCAAGTTCGACCTCAACGGCCGCACCCTGGAGGACTACTTTCCCAACAAGGTGCATCAGCAGCTGATCAAGGCCCCGCTGGTCACCGTCGAGCGCACGGAAAGCTTCGACATCTTCGCGCGCCTGGAAGGTGGCGGCCCGTCGGGTCAGGCCGGTGCGCTGCGGCTGGGCATCGCCCGGGCATTGATCCTGGCGTCACCCGAGGACCGGCCCGCGCTGAAGAAGGCCGGTTTCCTCACCCGCGATCCGCGCGCCACCGAGCGCAAGAAGTACGGATTGAAGAAGGCGCGCAAGGCACCGCAGTACAGCAAGCGCTGAGTGGCGGGACAGAAGATCCGCATCAGGCTGAAGGCCTACGACCATGAGGCTATTGATGCTTCGGCGCGCAAGATCGTCGAGACCGTCGTCCGTACCGGTGCCAGCGTCGTGGGTCCGGTGCCGCTGCCGACCGAGAAGAACGTGTATTGCGTCATCCGCTCTCCGCACAAGTACAAGGATTCGCGGGAGCATTTCGAGATGCGCACCCACAAGCGGTTGATCGACATTCTCGACCCGACGCCAAAGACCGTTGACGCCCTGATGCGCATCGATCTGCCGGCCAGTGTCGACGTCAACATCCAGTAGATGCCACCGAAGAAGGCA---------AGC---GCCGCCGCGCCCAAGACCAAAAAGGGCCAG---------AAGACCCGTCGGCGGGAAAAGAAGAACGTCCCGCACGGCGCCGCCCACATCAAGAGCACGTTCAACAACACCATCGTGACGATCACCGACCCGCAGGGCAACGTCATCGCCTGGGCGTCGTCGGGACACGTCGGCTTCAAGGGATCGCGCAAGTCGACCCCGTTCGCGGCTCAGCTGGCCGCCGAGAACGCCGCGCGCAAGGCGCAGGAGCACGGGGTGCGCAAGGTCGATGTGTTCGTCAAGGGCCCGGGTTCGGGCCGCGAGACCGCGATCCGGTCGCTGCAGGCCGCCGGCCTGGAGGTGGGCGCGATCGCCGATGTCACCCCCCAGCCGCACAACGGTGTCCGCCCGCCCAAGCGTCGGCGCGTCTAGATGCCAACCATTCAGCAGCTGGTCCGTAAGGGTCGTCGGGACAAGATCGGCAAGGTCAAGACCGCGGCTCTCAAGGGCAGCCCGCAACGCCGTGGCGTATGCACCCGGGTGTACACCACCACCCCGAAGAAGCCGAACTCGGCGCTTCGCAAGGTTGCGCGCGTGAAGCTGACCAGTCAGGTTGAGGTCACGGCGTACATCCCCGGCGAGGGCCACAACCTGCAGGAGCACTCGATGGTGCTGGTGCGTGGCGGCCGGGTCAAGGACCTGCCCGGCGTGCGGTACAAGATCATCCGCGGTTCGCTTGACACCCAGGGCGTGAAGAACCGCAAGCAGGCTCGCAGCCGTTACGGCGCCAAGAAGGAGAAGAGCTGAATGGCACGACTAGTGGGCGTCGATTTGCCGCGCGACAAGCGCATGGAGATCGCCCTGACCTACATCTACGGCATCGGCCGTACCCGCTCCAACGAAATCCTGGCCGCCACCGGCATCGACCGGGATCTGCGCACCAAAGACCTGTCCGACGACCAGCTCACCCGGCTCCGCGATTACATCGAAGCCAACCTGAAGGTGGAGGGCGACCTGCGCCGCGAGGTGCAGGCCGACATCCGCCGCAAGATCGAGATCGGCTGTTATCAGGGTTTGCGGCACCGCCGCGGGCTTCCGGTGCGCGGCCAGCGGACCAAGACCAACGCGCGCACCCGCAAGGGCCCCAAGCGCACCATCGCAGGCAAGAAGAAGGCCAGGTAAGTGGCGCTGACAGCCGAGCAGAAAAAGGAGATTCTGCGCTCCTACGGCCTGCATGAGACCGACACCGGATCCCCCGAGGCGCAGATCGCGCTGCTGACCAAGCGGATCGCGGACCTGACCGAGCACCTGAAGGTGCACAAGCACGACCACCACTCGCGGCGCGGGTTGCTGCTGCTGGTGGGCCGCCGCAAGCGGTTGGTCAAGTACCTCACGCAGGTCGACGTCGAGCGGTATCGCTCGCTCATCGAGCGGCTGGGTCTGCGTCGCTGAATGGCTGTGAAGATCAAGCTCACCCGGCTTGGCAAGATCCGCAATCCGCAGTACCGCATCGCCGTCGCCGACGCCCGGACCCGCCGCGACGGCCGTTCCATCGAGATCATCGGCCGCTACCACCCCAAGGAAGAGCCCAGCCTCATCGAGATCGACTCCGAGCGCGCCCAGTATTGGCTCTCGGTGGGTGCGCAACCCACCGAGCCCGTCCTCAAACTGCTGAAGATCACCGGCGATTGGCAGAAGTTCAAGGGTCTGCCCGGTGCCGAGGGCCGGCTGAAGGTCGCCCCGCCCAAGCCCAGCAAGCTCGAGTTGTTCAACGCCGCGCTGGCCGCCGCCGACGGCGCTCCCACCACCGAGGCCGCGAAACCGAAG---AAGAAGTCTTCG---------GCCAAGAAGGCCGCGAAGGCC---------ACCGAAGCCGCCGCCGAGCCCGCCCCGGAGGCT---------------------------------------------------------------GAGCCGGCCCAGGCG---CCGGCC---GCGGGCGGCGAGCAG------------------CCCGAGCCG------------ACG------------GCCGAACATTGAGTGATGGCAGAGGCTAAGACCCCCGCGAAGGCCGCC------------CCTAAAGCCGCCAAGAAGACGGCCCCC------AAGGTGGCCGACCCCACG---------------------------------------------------CCGGCAGCCGCGTCGAAAGAGAAGGGCCCCAAGCACACTCCGCGCACCCTAAAGCCGCGCGGTCGCCGCAAGACGCGCATCGGCTATGTGGTCAGCGACAAGATGCAGAAGACCATCGTGGTCGAGTTGGAAGACCGCATGCGGCACCCGCTGTACGGCAAGATCATCCGGACCACCAAGAAGGTCAAGGCACACGACGAGAACAGCATCGCCGGTATCGGCGACCGGGTGTCGCTGATGGAGACCAGACCGCTGTCGGCCACCAAGCGCTGGCGGCTGGTTGAGATCCTGGAGAAGGCCAAGTAGATGCCACGCAGCCTGAAGAAGGGTCCGTTCGTGGACGCCCATCTGCTCAAGAAGGTCGACGCACAGAACGAGAAGAACACCAAGCAGGTCATCAAGACCTGGTCGCGGCGGTCGACCATCATTCCGGACTTCATCGGCCACACCTTCGCCGTGCACGATGGACGCAAACACGTGCCGGTGTTTGTCACCGAGGCGATGGTGGGCCACAAGCTGGGTGAGTTCGCGCCGACGCGCACCTTCAAGGGGCACATCAAAGACGACCGGAAATCCAAGCGGCGATGAGTGGCCAACATCAAGTCGCAGCGGAAGCGCAATCGCACCAACGAGCGCGCCCGGCTGCGCAACAAGTCGGTGAAGTCCTCGCTGCGTACCGCGGTCCGCGCGTTCCGCGAGGCGGTCCATTCCGGGGACCAGCAAAAGGCCGCCGAATTGCTGGCGTCGACCAGCCGCAAACTGGACAAGGCGGCCAGCAAAGGCGTGATTCACAAGAACCAGGCCGCCAACAAGAAGTCGGCGCTGGCGCGCACGCTCAACAAGCTCGGCTGA---
>NZ_AP022576_M_florentinum 9741
ATGCCGAGTCCCGCCGTCACCTCGCCGCAAGTAGCCGTCAACGACATTGGCTCGAGCGAGGATTTTCTCGCCGCAATAGATAAAACGATCAAGTACTTCAACGATGGCGACATCGTCGAAGGCACGATCGTCAAAGTGGACCGGGACGAGGTGCTCCTCGATATCGGCTACAAGACCGAAGGGGTCATCCCCGCCCGCGAACTCTCCATCAAGCACGATGTCGACCCCAACGAGGTCGTTACCGTCGGTGATGAGGTCGAGGCCCTTGTTCTCACCAAGGAGGACAAAGAAGGCCGTCTGATCCTGTCCAAGAAGCGCGCACAGTACGAGCGCGCCTGGGGCACCATCGAGGCGCTCAAGGAGAAGGACGAGGCCGTCAAGGGCACCGTCATCGAGGTCGTCAAGGGCGGCCTGATCCTCGACATCGGGTTGCGTGGCTTCCTGCCCGCATCGCTGGTCGAGATGCGCCGGGTCCGCGATCTGCAGCCGTACATCGGCAAGGAGATCGAAGCCAAGATCATCGAGCTGGACAAGAACCGCAACAACGTGGTGCTGAGCCGCCGCGCCTGGCTGGAGCAGACCCAGTCCGAGGTGCGCAGCGAGTTCCTCAACCAGCTGCAGAAGGGCACCATCCGCAAGGGTGTGGTCTCGTCGATCGTCAACTTCGGCGCGTTCGTCGATCTCGGCGGTGTCGACGGTCTGGTGCACGTTTCCGAGTTGTCGTGGAAGCACATCGATCACCCGTCCGAGGTCGTCCAGGTGGGCGACGAGGTCACCGTCGAGGTGCTCGACGTCGACATGGACCGCGAGCGGGTTTCGTTGTCGCTCAAGGCGACCCAGGAAGACCCGTGGCGCCACTTTGCCCGCACCCACGCGATCGGCCAGATCGTTCCCGGCAAGGTCACCAAGCTGGTGCCGTTCGGCGCGTTCGTGCGTGTCGAGGAGGGCATCGAAGGTCTGGTGCACATCTCGGAGCTGGCCGAGCGCCACGTCGAGGTGCCCGACCAGGTGGTTGCCGTCAGCGACGACGCGATGGTCAAGGTCATCGACATCGACCTGGAGCGTCGCCGAATCTCGTTGTCGCTCAAGCAGGCCAACGAGGACTACACCGACGAGTTCGACCCCGCGAAGTACGGCATGGCCGACAGCTACGACGAGCAGGGCAACTACATCTTCCCCGAGGGCTTCGACGCCGAAACCAACGAGTGGATGGACGGCTTCGACACTCAGCGCAACGAGTGGGAGGCCCGCTACGCCGAGGCCGAGCGCCGGCACAAGATGCACACCGCGCAGATGGAGAAGTTCGCCGCTGCCGAGGCCGAGGCTCAC------------ACCAGTGGCGAC---CACGCGCCGGGCAAC---GGTGCGGCCTCGCCGAAGGAGGCGGGCGGCTCGCTGGCCAGCGATGCGCAACTCGCCGCGCTGCGTGAAAAGCTCGCCGGCAAC---GCCTAAATGGCCGTCGTGACCATGAAACAGCTGCTTGACAGCGGCACCCACTTCGGGCACCAGACCCGTCGCTGGAATCCCAAGATGAAGCGGTTCATCTTCACCGACCGCAACGGCATCTACATCATCGACCTGCAGCAGACGCTGACCTTCATCGATCAGGCGTACGAGTTCGTCAAGGAAACCGTCGCCCACGGCGGCAGCGTGCTGTTCGTCGGCACCAAAAAGCAGGCGCAGGAGTCCGTCGCCGCCGAGGCCACCCGCGTCGGCATGCCGTACGTGAACCAGCGCTGGCTGGGCGGGATGCTCACCAACTTCTCCACCGTGCACAAGCGGCTGCAGCGCCTCAAGGAGCTCGAGGCGATGGAGCAGACCGGTGGCTTCGAGGGCCGCACCAAGAAGGAAATCTTGATGCTGACCCGCGAGAAGAACAAGCTGGACCGCAGCCTCGGCGGTATCCGCGACATGGCGAAGGTGCCGTCGGCGATCTGGGTCGTCGACACCAACAAAGAACACATCGCCGTCGGCGAGGCCCGCAAGCTGGGCATCCCGGTCATCGCGATCCTGGACACCAACTGCGACCCCGACGAGGTCGACTACCCGATTCCGGGCAACGACGACGCGATCCGCTCGGCCGCGCTGTTGACCAAGGTGATCGCCTCCGCGGTTGCCGAGGGCCTGCAGGCCCGCGCCGGCGCGGGC------CGCAGCGACGGCAAGCCCGAC---------GCGGAGGCCGCCGAGCCGCTCGCCGAGTGGGAGCAGGAGCTGCTGGCTTCGGCGACCACGACCGCGACCACCACA------------------------------------GCCACCACCGACGCCGCTGGAGCTGCAACCGAAACAACCCCC---------ACGGAAGGCTGAGTGGGCCAGAAGATCAATCCGCACGGCTTCCGGCTGGGGATTACCACCGACTGGAAGTCCCGCTGGTACGCCGACAAGCAGTACGCCGACTACGTCAAGGAAGACGTGGCGATCCGCCGGCTGCTGTCCACCGGTCTGGAGCGCGCCGGCATCGCCGACGTGGAGATCGAGCGCACCCGCGACCGCGTCCGGGTCGACATCCACACCGCGCGTCCCGGTATCGTCATCGGCCGCCGCGGCACCGAGGCCGACCGGATCCGTGCCGACCTGGAGAAGCTGACCGGCAAGCAGGTCCAGCTGAACATCCTCGAGGTGAAAAACCCGGAGTCGCAAGCACAATTGGTGGCTCAGGGTGTTGCCGAGCAGCTGAGCAACCGTGTGGCGTTCCGTCGCGCGATGCGTAAGGCCATCCAGTCGGCGATGCGCCAGCCCAACGTCAAGGGCATCCGGGTGCAGTGCTCGGGCCGCCTCGGTGGCGCCGAGATGAGCCGCTCGGAGTTCTACCGCGAGGGCCGGGTTCCGCTGCACACGCTGCGCGCCGACATCGACTACGGCCTGTACGAGGCCAAGACCACCTTCGGCCGGATCGGTGTGAAGGTGTGGATTTACAAGGGCGACATCGTCGGTGGCAAGCGCGAATTGGCCGCTGCCGCACCG------------GCGGGCGCCGACCGTCCGCGCCGCGAACGGCCGTCGGGCACCCGCCCTCGCCGCAGCGGTGCATCGGGTACCACGGCCACCAGCACTGAGGCTGGGCGTGCCGCGGGCGCCGAGGAAAAC---------------------------GCC---GCCCCCGCGGAAGCTGCGCCTGCACCCGAACCGCAGAGCACGGAGAGCTGAATGGCTCGTTACACCGGACCCATCACTCGCAAGTCGCGCCGGCTGCGCACCGACCTCGTCGGTGGCGACCAGGCCTTCGAGAAGCGTCCCTACCCGCCCGGCCAGCACGGCCGCGCGCGCATCAAGGAAAGCGAATACCTGCTGCAGCTCCAGGAGAAGCAGAAGGCTCGCTTCACCTACGGCGTGATGGAGAAGCAGTTCCGTCGCTACTACGAAGAGGCCGTGCGGCAGACCGGCAAGACCGGTGAGGAGCTGCTCAAGATCCTCGAGAGCCGGCTGGACAACGTCGTGTACCGCGCCGGGCTGGCGCGGACCCGCCGGATGGCCCGCCAGCTGGTCAGCCACGGGCACTTCAGCGTCAACGGCGTGCACGTCAACGTCCCCAGCTACCGGGTGTCGCAGTACGACATCATCGACGTGCGGGACGGGTCGCTGAACACCGTGCCTTTCCAGATCGCGCGGGAGACGGCGGGCGACCGTCCGATCCCGAGCTGGCTGCAGGTGGTGGGGGAGCGTCAGCGCATCCTGATCCACCAGCTGCCCGAGCGGGCACAGATCGACGTGCCACTCACCGAGCAGCTGATCGTCGAGTACTACTCGAAGTAAATGGCGGAGCAGTCCGCTGGGGGGCAAGGC------------------------GCCCCGGACGGCCGCGAT---------------------------TCCCGCGACTCC------CGTGACGGGCGGGGT---CGGCGCGACGGCGGCGGTGGCCGCGGCCGCGACCGC---GACCGCGAC---GGCGACAAGAGCAACTACCTGGAACGGGTCGTCGCGATCAACCGTGTCTCCAAGGTGGTCAAGGGTGGTCGGCGATTCAGCTTCACCGCTCTGGTCATCGTGGGTGACGGCGCGGGCATGGTCGGCGTCGGCTACGGCAAGGCCAAGGAAGTTCCGGCCGCGATCGCCAAGGGAGTGGAAGAGGCGCGCAAGGGCTTCTTCCGGGTCCCGCTGATCGGCGGCACGATCACGCACCCGGTGCAGGGTGAGGCGGCAGCGGGTGTGGTGCTGTTGCGCCCGGCCAGCCCGGGTACCGGTGTGATCGCCGGCGGTGCGGCGCGTGCCGTGCTGGAATGCGCTGGGGTGCACGACATCCTGGCCAAGTCGCTGGGCAGTGACAACGCGATCAACGTGGTGCACGCCACGGTGACCGCGCTCAAGCTGCTGCAGCGCCCGGAAGAGGTGGCCGCTCGCCGCGGTCTGCCGATCGAGGATGTCGCCCCGGCCGGGATGCTGAAGGCGCGACGCGAAAGTGAAGCGCTGGCC------------GCCAGTGCC------GCGCGCGAAGGA------------ACGGCACAGCAATGAATGCGTCCATACGAAATCATGGTCATTCTTGACCCCACGCTCGACGAACGTACCGTTGCCCCGTCATTGGAAACGTTCCTCAATGTCGTCCGCAAGGACGGCGGGAGCGTCGACAAGGTCGACATCTGGGGAAAGCGCCGGCTGGCCTACGAGATCGCCAAGCACGCCGAAGGCATCTATGTAGTTGTCGACCTCAAGGCGGCCCCGGCCACGGTGTCCGAGCTCGACCGTCAGCTGAGCCTCAACGAGTCGGTGTTGCGCACCAAGGTGATGCGCACCGACAAGCACTAAATGCCGCGCAAGGGGCCCGCGCCTAAGCGTCCGCTGGTCAACGACCCGGTTTACGGGTCGCAGCTGGTGACCCAGCTGGTGAACAAAGTTCTGCTCAAGGGGAAGAAATCGGTCGCCGAGCGCATTGTTTATGGTGCGCTGGAGCAGGCTCGCGACAAGACCGGCACCGATCCGGTGATCACGCTCAAGCGCGCTCTCGACAACGTCAAGCCCGCCCTCGAGGTGCGTAGCCGCCGTGTCGGTGGTGCGACCTACCAGGTGCCCGTCGAGGTGCGTCCGGACCGGTCCACCACGCTGGCGCTGCGCTGGCTTGTCAGCTTCTCTCGGGCCCGCCGGGAGAAGACGATGATCGAGCGGCTGGCGAACGAGATCCTGGACGCCAGCAATGGCCTCGGGGCTTCCGTCAAGCGGCGTGAGGACACCCACAAGATGGCCGAGGCCAACCGCGCCTTCGCGCACTATCGCTGGTGAATGACAATGACGGACCCGATCGCAGACTTTTTAACACGTCTGCGCAACGCCAATTCGGCGTATCACGACGAGGTGACGTTGCCGCACTCCAAGATCAAGGCCAACATCGCCCAGATCCTCAAGAGCGAGGGATACATCAGCGACTTCCGGACCGAAGATGCTCGGGTCGGCAAGGCGCTGGTGGTTCAGCTCAAGTACGGACCCAGCCGGGAACGCAGCATCGCCGGCCTGCGCCGGGTATCCAAGCCCGGTCTGCGGGTGTACGCGAAATCGACCAACCTGCCACGCGTGCTCGGCGGGCTGGGCGTGGCGATCATCTCGACATCGTCAGGCCTGCTCACCGACCGCCAGGCAGCCAGACAAGGCGTGGGCGGCGAAGTCCTCGCGTACGTGTGGTGA---------------------------------------------------------------------------------------------------------------------------------------------------ATCGTGCTCGACCGGCCCATCCAGACCGTCGGCCGCCGCAAGGAGGCCGTGGTGCGGGTGCGTCTGGTGCCCGGCACCGGCAAGTTCGACCTGAACGGTCGCAGCCTGGAGGCCTACTTCCCGAACAAGGTGCACCAGCAGCTGATCAAGGCCCCGCTGGTCACCGTGGATCGGGTGGAGACCTTCGACGTCTACGCGCTGCTGCACGGCGGTGGCCCGTCGGGTCAGGCCGGTGCGCTGCGTCTGGGCATCGCCCGGGCGCTGATCTTGGCCCAGCCCGAGGACCGGCCCCCGCTGAAGAAGGCCGGCTTCCTCACCCGTGACCCGCGCGCCACCGAGCGCAAGAAGTACGGCCTGAAGAAGGCCCGTAAGGCTCCTCAGTACAGCAAGCGCTGAGTGGCGGGACAGAAGATCCGCATCAGGCTTAAGGCCTACGACCATGAGGCCATTGACGCCTCGGCGCGCAAGATCGTCGAGACCGTCGTCCGTACGGGTGCCAGCGTCGTAGGGCCGGTGCCGCTGCCGACCGAGAAGAATGTGTATTGCGTCATCCGCTCCCCGCATAAGTACAAAGACTCGCGGGAGCACTTCGAGATGCGCACCCACAAGCGGTTGATCGACATTCTTGATCCGACGCCGAAGACCGTTGACGCTTTGATGCGCATCGACCTTCCGGCCAGTGTCGACGTCAACATCCAGTAGATGCCACCCGCCAAGAAG---------GCAGCAGCCGCCGCGCCC------AAGAAGGGGCAG---------AAGACCCGCAAGCGCGAAAAGAAGAACATCCCGCACGGCGCCGCGCACATCAAGAGCACCTTCAACAACACGATCGTGAGCATCACCGACCCGCAGGGCAACGTCATTGCCTGGGCGTCGTCGGGCCACGTCGGTTTCAAGGGCTCGCGGAAATCGACCCCGTTCGCCGCGCAGCTCGCCGCCGAGAACGCGGCGCGCAAGGCCCAGGAGCACGGCGTGCGCAAGGTCGACGTGTTCGTGAAGGGCCCGGGCTCGGGCCGGGAGACCGCGATCCGTTCGCTGCAGGCCGCGGGCCTGGAGGTCGGCGCGATCTCCGACGTCACCCCCCAGCCGCACAACGGCTGCCGCCCGCCCAAGCGACGCAGGGTCTAGATGCCAACCATTCAGCAGCTGGTCCGCAAGGGTCGCCGCGACAAGATCGCCAAGGTCAAGACCGCGGCCCTGAAGGGCAGCCCGCAGCGCCGTGGCGTATGCACCCGCGTGTACACCACCACCCCGAAGAAGCCGAACTCGGCGCTTCGGAAGGTCGCGCGCGTGAAGCTGACCAGCCAGGTCGAGGTCACCGCCTACATCCCGGGCGAGGGCCACAACCTGCAGGAGCACTCGATGGTGCTGGTACGCGGTGGTCGTGTGAAGGACCTGCCCGGTGTGCGGTACAAGATCATCCGCGGCTCGCTGGACACCCAGGGTGTCAAGAACCGCAAGCAGGCTCGCAGCCGTTACGGCGCCAAGAAGGAGAAGAGCTAAATGGCTCGACTAGTAGGCGTCGATCTGCCGCGTGACAAGCGGATGGAGATCGCGCTGACGTACATCTTCGGCATTGGCCGAACCCGCTCCAACGAGATCCTGGAAGCGACCGGCATCGACCGGAATCTGCGCACCAGAGACCTCACCGACGACCAGCTGACCCACCTGCGCGACTACATCGAGGCCAACCTCAAGGTCGAGGGTGACCTGCGCCGCGAGGTCCAGGCAGACATCCGCCGCAAGATCGAGATCGGCTGCTACCAGGGTCTGCGGCACCGCCGCGGCCTTCCGGTGCGTGGCCAGCGCACCAAGACCAACGCGCGTACCCGCAAGGGCCCCAAGCGCACCATCGCCGGCAAGAAGAAGGCCAGGTAAGTGGCGCTTACTGCCGAGCAGAAAAAAGAAATTCTGGGCCAATACGGCCTGCATGACACCGACACCGGATCGCCGGAGGCGCAGATCGCGCTGCTGACCAAGCGGATCGCCGATCTCACCGAGCACCTCAAGGTGCACAAGCACGACCACCACTCGCGGCGCGGCCTGCTGCTGCTGGTGGGTCGCCGGCGCCGCCTGATCAAGTACATCTCGCAGATCGACGTCGAGCGCTACCGCTCGCTGATCGACCGGCTGGGCCTGCGTCGCTGAATGTCTGTGAAGATCAAGCTCACCCGGCTTGGCAAGATCCGCAATCCCCAGTACCGCATCGCCGTCGCCGACGCACGCACGCGGCGCGACGGCCGCTCGATCGAGGTGATCGGCCGGTACCACCCGAAGGAAGACCCGAGCCTGATCGAGATCAACTCGGAGCGGGCCCAGTACTGGCTGTCGGTCGGCGCGCAGCCGACCGAACCGGTCGTCAAGCTGCTGAAGATCACCGGCGACTGGCAGAAGTTCAAGGGCCTGCCCGGCACCGAGGGCAGCCTGCAGGTCGCCGCGGCCAAGCCCAGCAAGCTGGAGCTGTTCAACGCCGCGCTGGCCGAGGCGGACGGCGGACCGACCACCGAGGCCGCCAAGCCGAAG---AAGAAGGCCCCG---------GCCAAGAAGGCCGCGAAGGCC---------GCCGAGGCCCCGGCCGAGGCCCCGGCTGAAACCGCCTCTGAAACCGCCGACGCCCCGGCCGAGCTGGCCGCCGACGCC---------CCGGCCGAGCCGGCCGCCGACGCG---CCCGCC---CAGGGCGGCGAGCCG------------------ACCGAGTCT------------TCT------------ACGGAAAGCTGA---------------------------------------------------ATGGCAGAAGCTAAGGCCGCCCCC------AAGCAAGCCGCCGGC------------------------------------------------------AAGGATGGCGCTTCGAAAGAGAAGGGGCCGCAGCACACCCCGGCGAACCCGAAGACACGTGGCCGTCGCAAGACGCGCATCGGCTACGTGGTGAGCGACAAGATGCAGAAGACCATCGTGGTCGAGCTGGAAGACCGTATGCGTCACGCGCTGTACGGCAAGATCATCCGGACGACCAAGAAGGTCAAGGCGCACGACGAGGACAGCGTCGCCGGCGTCGGCGACCGTGTCTCGTTGATGGAGACCCGCCCGACGTCGGCCACCAAGCGGTGGCGTCTCGTCGAGGTGCTGGAAAAGGCCAAGTAAATGCCACGCAGCCTGAAAAAGGGACCGTTCGTCGACGACCACCTGCTCAAGAAGGTGGACGTACAGAACGAGAAGAACAGCAAGCAGGTCATCAAGACCTGGTCGCGTCGTTCGACGATCATTCCCGACTTCATCGGCCACACCTTTGCGGTGCACGACGGCCGCAAGCACGTCCCGGTGTTCGTTACCGAGGCGATGGTCGGCCACAAGCTCGGTGAGTTCGCGCCGACGCGCACCTTCAAGGGCCACATCAAGGACGACCGAAAGGCCAAGCGCCGATGAGTGGCCAACATCAAGTCGCAGCAGAAGCGCATCAAGACGAACGAGCGCGCCCGACTGCGCAACAAGTCCGTGAAGTCCTCGCTGCGCACCGCCGTGCGCGCGTTCCGTGAAGCCGCCGAGGCAGGCGACAAGGACAAGGCCGCGGAATTGCTGGTGTCGACCAACCGCAAGCTGGACAAGGCGGCCACCAAGGGCGTCATCCACAAGAACCAGGCCGCCAACAAGAAGTCGGCGCTGGCGCGGTCCCTCAACAAGATCTGA------
>NZ_AP022614_M_parmense 9741
ATGCCGAGTCCCGCCGTCACCTCCCCGCAAGTAGCCGTCAACGACATTGGCTCGAGCGAGGATTTTCTCGCAGCAATAGACAAAACGATCAAGTACTTCAACGATGGCGACATCGTCGAGGGCACCATCGTCAAAGTTGACCGGGACGAGGTGCTCCTCGACATCGGCTACAAGACCGAAGGGGTCATCCCCGCCCGCGAGCTCTCCATCAAGCACGACGTCGACCCGAACGAGGTCGTTACCGTGGGCGATGAGGTCGAGGCCCTGGTCCTCACCAAAGAGGACAAAGAGGGCCGCCTGATCCTGTCCAAGAAGCGCGCGCAGTACGAGCGCGCCTGGGGCACCATCGAGGCGCTCAAGGAGAAGGACGAGGCCGTCAAGGGCACCGTCATCGAGGTGGTCAAGGGTGGCCTGATCCTCGACATCGGGCTGCGCGGCTTCCTGCCCGCTTCTCTGGTCGAGATGCGCCGGGTGCGCGATCTGCAGCCGTACATCGGCAAGGAGATCGAGGCCAAGATCATCGAGCTGGACAAGAACCGCAACAACGTGGTGCTGAGCCGCCGGGCCTGGCTCGAGCAGACGCAGTCCGAGGTGCGCAGCGAGTTCCTCAACCAGCTGCAGAAGGGCGCCATCCGCAAGGGCGTCGTGTCCTCCATCGTCAACTTCGGCGCGTTCGTCGACCTGGGCGGTGTGGACGGCCTGGTGCACGTCTCCGAGCTGTCCTGGAAGCACATCGACCACCCGTCCGAGGTGGTGCAGGTGGGCGACGAGGTCACCGTCGAGGTGCTCGACGTCGACATGGACCGCGAGCGGGTTTCGTTGTCGCTCAAGGCGACCCAGGAAGACCCGTGGCGCCACTTCGCCCGCACCCACGCCATCGGCCAGATCGTGCCGGGCAAGGTCACCAAGCTGGTTCCGTTCGGTGCGTTCGTCCGCGTCGAGGAGGGCATCGAGGGCCTGGTGCACATCTCCGAGCTGGCCGAGCGCCACGTCGAGGTGCCCGACCAGGTGGTCGCCGTGGGCGACGACGCGATGGTCAAGGTCATCGACATCGACCTGGAGCGCCGCCGGATCTCGTTGTCGCTCAAGCAGGCCAACGAGGACTACACCGAGGAGTTCGACCCCGCCAAGTACGGCATGGCCGACAGCTACGACGAGCAGGGCAACTACATCTTCCCCGAGGGCTTCGACGCCGAAACCAACGAGTGGCTCGAAGGATTCGAGAAGCAGCGGGCCGAGTGGGAGGCGCGCTACGCCGAGGCGGAGCGCCGGCACAAGATGCACACCGCGCAGATGGAGAAGTTCGCCGAGGCCGAGGCCGCCGGGCAC------------GGAGCCGGCGACCACCAGTCGCCGGGCAAC---GGCGCGCCCCCGGAGAAG---GCGGGCGGGTCGCTGGCCAGCGACGCTCAACTGGCCGCGCTGCGGGAGAAGCTCGCCGGCAAC---GCATAAATGGCCGTAGTCACCATGAAGCAGCTGCTCGACAGCGGCACCCACTTCGGGCACCAGACCCGTCGCTGGAATCCCAAGATGAAGCGGTTCATCTTCACCGACCGCAACGGCATCTACATCATCGACCTCCAGCAGACGCTGACCTTCATCGACAAGGCGTACGAGTTCGTCAAGGAAACCGTCGCCCACGGCGGCACGGTGTTGTTCGTCGGCACCAAGAAGCAGGCGCAGGAGTCCGTCGCGGCGGAGGCGACCCGCGTCGGCATGCCGTACGTCAACCAGCGCTGGCTGGGCGGCATGCTCACCAACTTCTCCACGGTCCACAAGCGGCTGCAGCGCCTCAAGGAGCTCGAGGCGATGGAGCAGACCGGCGGCTTCGAGGGCCGCACCAAGAAGGAGATCCTCGGCCTGACCCGCGAGAAGAACAAGCTGGAGCGCAGCCTCGGCGGTATCCGCGACATGAACAAGGTGCCCTCGGCCGTCTGGGTCGTCGACACCAACAAGGAGCACATCGCCGTCGGCGAGGCCCGCAAGCTCGGTATCCCGGTCATCGCCATCCTGGACACCAACTGCGACCCCGACGAGGTCGACTACCCGATCCCGGGCAACGACGACGCGATCCGCTCGGCCGCGCTGCTGACGAAGGTCATCGCCTCCGCGGTCGCCGAGGGTCTGCAGGCCCGGGCCGGGGTGGGC------CGCGGCGACGGCAAGCCCGAGGCCGGGGATCCGCTGGCCGCCGAGCCGCTCGCCGAATGGGAGCAGGAGCTGCTGGCTTCCGCGACCCCATCGGCGGTCCCGGCA------------------------------------------GAACAAGCGGCCACGGTCGCAGCAGAATCAACCACC---------GACCCCTCATAGGTGGGCCAGAAGATCAATCCGCACGGCTTCCGGCTGGGCATCACCACCGACTGGAAGTCCCGGTGGTACGCCGACAAGCAGTACTCCGAGTACGTCAAGGAAGACGTCGCGATCCGGCGGCTGTTGTCGACCGGTCTCGAGCGCGCCGGCATCGCCGACGTGGAGATCGAGCGCACCCGCGACCGGGTCCGGGTGGACATCCACACCGCGCGTCCCGGCATCGTCATCGGGCGCCGCGGCACCGAGGCCGACCGCATCCGTGCGGACCTGGAGAAGCTGACCGGCAAGCAGGTCCAGCTGAACATCCTCGAGGTCAAAAACCCGGAGTCGCAGGCACAGTTGGTGGCCCAGGGCGTGGCCGAGCAGCTGAGCAACCGCGTGGCGTTCCGCCGCGCGATGCGCAAAGCCATCCAGTCGGCGATGCGTCAGCCCAACGTCAAGGGCATCCGCGTGCAGTGCTCGGGCCGCCTCGGCGGCGCGGAGATGAGCCGCTCGGAGTTCTACCGCGAGGGCCGGGTGCCGCTGCACACGCTGCGCGCCGACATCGACTACGGCCTGTACGAGGCCAAGACCACCTTCGGCCGGATCGGCGTGAAGGTGTGGATCTACAAGGGCGACATCGTCGGTGGCAAGCGTGAACTGGCGGCGGCCGCCCCG------------GCCGGCGCCGACCGTCCCCGCCGCGAACGGCCGTCGGGCACGCGCCCGCGGCGCAGCGGGGCATCGGGCACCACGGCGACCAGCACCGAGGCAGGACGCGCGGCCGGCGAGGAAGCCGCG------------------------GCCGGA---TCGTCCGCCGAGGCTGCGCCGCCCCTGGAAACGCAGAGCACGGAGAGCTGAATGGCTCGTTACACCGGACCCATCACGCGTAAGTCCCGCCGGCTGCGCACCGACCTCGTCGGCGGCGACCAGGCGTTCGAGAAGCGCCCCTACCCGCCCGGCCAGCACGGCCGTGCGCGGATCAAGGAGAGCGAATACCTGCTGCAGCTGCAGGAGAAGCAGAAGGCTCGCTTCACCTACGGCGTGATGGAGAAGCAGTTCCGTCGCTACTACGAAGAGGCCGTGCGGCAGACCGGCAAGACCGGTGAGGAGCTGCTGAAGATCCTGGAGAGCCGGCTGGACAACGTCGTGTACCGCGCCGGCCTGGCGCGCACCCGCCGGATGGCCCGCCAGCTGGTCAGCCACGGGCACTTCAGCGTCAACGGCGTGCACGTCAACGTGCCCAGCTACCGGGTGTCGCAGTACGACATCATCGACGTGCGGGACAACTCCCTGAACACCGTGCCCTTCCAGATCGCGCGGGAGACCGCGGGCGATCGCCCGATCCCGAGCTGGCTGCAGGTGGTCGGGGAGCGTCAGCGCATCCTCGTCCACCAGCTGCCCGAGCGCGCGCAGATCGATGTGCCGCTCACCGAGCAGCTGATCGTCGAGTTCTACTCGAAGTAGATGGCGGAGCAGCCGGCCGGCGGGCAGGGC------------------------GCCCCGGACAGCCGCGAC---------------------------GCGCGCGGTGAC------CGTGACAGCCGCGGA---CGGCGCGACGGCGGCGGCCGTGGCGGC------CGC---GACCGCGAC---GGCGACAAGAGCAACTACCTGGAACGTGTGGTCGCGATCAACCGTGTCTCCAAGGTGGTCAAGGGCGGTAGGCGATTCAGCTTCACCGCGCTGGTCATCGTGGGCGACGGCAACGGCATGGTCGGCGTCGGTTACGGCAAGGCCAAAGAGGTGCCGGCCGCGATCGCCAAGGGTGTGGAGGAGGCGCGCAAGGGCTTCTTCCGCGTCCCGCTGATCCGCGGCACCATCACGCACCCGGTGCAGGGCGAGGCGGCCGCGGGTGTGGTGCTGTTGCGTCCCGCCAGCCCGGGTACCGGTGTGATCGCCGGCGGCGCGGCGCGCGCCGTCCTGGAATGCGCCGGCGTGCACGACATCCTCGCCAAGTCGCTGGGCAGTGACAACGCGATCAACGTGGTGCACGCCACCGTCGCCGCGCTCAAGCTGCTGCAGCGTCCCGAGGAGGTGGCCGCCCGCCGCGGACTGCCCATCGAGGACGTGGCTCCCGCCGGCATGCTCAAGGCCCGCCGGGAGAGCGACGCGCTGGCC------------GCGGCGGCC------GCGCGTGAGGCGAGCCAGACTTCAGGGGCGCAACCATGAATGCGTCCATACGAAATCATGGTCATTCTCGACCCCACGCTCGACGAGCGCACCGTAGCCCCGTCTTTGGAGACGTTCCTCAACGTCGTCCGCAAGGACGGCGGATCCGTCGACAAGGTCGACATCTGGGGCCGGCGCCGCCTGGCCTACGAGATCGCCAAGCACGCCGAGGGCATTTATGTCGTCATCGACCTCAAGGCCGCCCCGGCGACGGTGTCCGAACTCGACCGCCAGCTGAGCCTCAACGAGTCGGTTCTGCGCACCAAGGTAATGCGCACCGACAAGCACTGAATGCCGCGCAAGGGGCCGGCGCCCAAGCGCCCGTTGGTCAACGATCCCGTGTACGGGTCGCAGCTGGTCACCCAGCTGGTGAACAAAATCCTGCTGCAGGGGAAGAAATCGCTGGCCGAGCGCATTGTTTATGGTGCGCTCGAGAATGCCCGGGAAAAGACAGGTACCGATCCCGTGATCACGCTCAAGCGTGCTCTGGACAACGTCAAGCCCGCCTTGGAGGTGCGCAGCCGCCGCGTCGGTGGTGCGACCTACCAGGTGCCCGTCGAGGTGCGTCCGGACCGGTCGACCACGCTCGCGCTGCGCTGGCTTGTCAGCTTCTCGCGGCAGCGCCGCGAGAAGACCATGATCGAGCGGCTGGCGAACGAGATCCTCGACGCCAGCAACGGCCTCGGGGCCTCCGTCAAACGGCGTGAGGACACCCACAAGATGGCCGAGGCCAACCGCGCCTTCGCGCATTACCGCTGGTAGATGACTATGACTGACCCGATCGCAGACTTCTTGACACGTCTGCGCAACGCCAATTCGGCGTACCACGACGAGGTGACGCTGCCTCACTCCAAGCTGAAGGCCAACATCGCCGCGATCCTCAAGAGCGAGGGCTACATCACCGACTTCCACACCGAGGACGCACGCGTGGGCAAGTCGCTGGTCGTGCAGCTCAAGTACGGCCCGAGCCGCGAGCGCAGCATCGCCGGGCTGCGCCGGGTGTCCAAGCCCGGTCTGCGGGTGTATGCGAAATCGACCAACCTGCCGCGCGTGCTCGGCGGCCTGGGCGTGGCGATCATCTCCACCTCCTCGGGCCTGCTGACCGACCGTCAGGCTGCCAGACAGGGCGTGGGCGGCGAAGTCCTCGCGTACGTGTGGTGAGTGACCGAGACAACCGAAGCCACCGACGTCACCGAGGCCGCCGACGTCACCGAGGCTGCCGACGTCACGGAG---------GTCACCGAAGCCACGGAGGCT---CCCGAGGCGCCTGCCGCCGAGGCGGCCGCGTCCGGCGAATCGTTCGTCTACGAGCGGCCCATCCAGACCGTCGGTCGCCGCAAGGAGGCCGTCGTGCGGGTCCGCCTGGTGCCCGGCACCGGCAAGTTCAGCCTCAATGGGCGCAGCCTCGAGGACTACTTCCCCAACAAGGTGCACCAGCAGCTCATCAAGGCCCCGCTGGTCACGGTCGACCGGGCGGAGAGCTTCGACATCTACGCCCTGCTCTCCGGCGGCGGACCCTCGGGCCAGGCCGGCGCGCTGCGCCTGGGCATCGCGCGGGCGCTGATCGTGGCCGCGCCGGAGGACCGGCCCGCGCTGAAGAAGGCGGGCTTTTTGACCCGCGACCCGCGCGCCACCGAGCGCAAGAAGTACGGGCTGAAGAAGGCGCGCAAGGCGCCGCAGTACAGCAAGCGCTGAGTGGCGGGACAGAAGATCCGCATCAGGCTCAAGGCCTACGACCATGAGGCAATCGACGCGTCGGCGCGCAAGATCGTCGAGACCGTCGTCCGCACGGGTGCCAGCGTCGTGGGGCCGGTGCCGCTGCCGACCGAGAAGAACGTGTATTGCGTCATCCGCTCTCCGCACAAGTACAAGGACTCGCGGGAGCACTTCGAGATGCGCACCCACAAGCGGCTGATCGACATCCTCGACCCGACGCCCAAGACCGTCGACGCGCTGATGCGTATCGACCTTCCGGCCAGCGTCGACGTCAACATCCAGTAGATGCCACCGAAGAAGACA---------ACC---TCGTCGGCTCCC------AAGAAGGGGCAG---------AAGACCCGCAAGCGGGAAAAGAAGAACATCCCGCACGGCGCCGCCCACATCAAGAGCACGTTCAACAACACCATCGTGAGCATCACCGACCCGCAGGGCAACGTCATCGCCTGGGCGTCGTCGGGCCACGTCGGATTCAAGGGCTCCCGCAAGTCGACCCCGTTCGCCGCCCAGCTGGCCGCCGAGAACGCGGCCCGCAAGGCACAGGAGCACGGGGTGCGCAAGGTGGACGTGTTCGTCAAGGGCCCGGGTTCGGGCCGGGAGACCGCGATCCGGTCGCTGCAGGCCGCGGGCCTGGAGGTCGGTGCGATCTCCGACGTCACGCCGCAGCCGCACAACGGCTGCCGTCCCCCCAAGCGGAGAAGGGTCTAGATGCCAACCATTCAGCAGCTGGTCCGCAAGGGTCGCCGCGACAAGGTAGCCAAGGTCAAGACCGCGGCACTCAAGGGCAGCCCGCAGCGCCGTGGTGTGTGCACCCGCGTGTACACCACCACCCCGAAGAAGCCGAACTCGGCGCTTCGGAAGGTCGCGCGCGTCAAGCTGACGAGTCAGGTCGAGGTAACGGCGTACATCCCGGGCGAGGGCCACAACCTGCAGGAGCATTCGATGGTGCTGGTGCGTGGCGGCCGAGTCAAAGACCTGCCGGGTGTTCGGTACAAGATCATCCGCGGTTCGCTCGACACCCAGGGCGTGAAGAACCGCAAGCAGGCCCGCAGCCGTTACGGCGCCAAGAAGGAGAAGAGCTGAATGGCTCGACTAGTGGGCGTCGATCTGCCGCGTGACAAGCGGATGGAGATCGCGCTGACCTACATTTTCGGCATCGGCCGCACCAGGTCCAACGAAATCCTGGCGGCCACCGGCATCGACCGCGATCTGCGCTCGCGCGATCTCACGGACGACCAGCTGACCCACCTTCGTGACTACATCGAAGCCAACCTCAAGGTCGAGGGCGACCTGCGGCGTGAGGTGCAGGCCGACATCCGCCGCAAGATCGAGATCGGCTGCTACCAGGGCCTGCGGCACCGTCGCGGCCTGCCGGTGCGCGGCCAACGGACCAAGACCAACGCGCGGACCCGGAAAGGCCCCAAGCGCACCATCGCCGGCAAGAAGAAGGCCAGGTAAGTGGCGCTTACTGCCGAGCAGAAAAAAGAGATCCTGGGCACCTACGGCCTGCACGACACCGACACCGGGTCCCCGGAGGCCCAGGTGGCGCTGCTGACCAAGCGGATCGCCGACCTCACCGAGCACCTCAAGGTGCACAAGCACGACCACCACTCGCGCCGCGGCCTGCTGCTGCTGGTCGGGCGCCGCCGCCGGCTGCTCAAGTACGTGGCGCAGATCGACGTGGCGCGCTACCGCGCGCTGGTCGAGCGCCTGGGCCTGCGCCGCTGAATGGCTGTCAAGATCAAGCTCACCCGGCTTGGCAAGATCCGCAACCCCCAGTACCGCATCGCCGTCGCCGACGCCCGCAACCGGCGCGACGGCCGCTCGATCGAGGTCATCGGCCGCTACCACCCCAAGGAAGACCCGAGCCTGATCGAGATCAACTCCGAGCGCGCGCAGTACTGGCTGTCCGTGGGCGCGCAGCCCACCGAGCCCGTTCTCAAGCTCCTCAAGATCACCGGTGACTGGCAGAAGTTCAAGGGGCTGCCCGGCGCCGAGGGCACCCTGCAGGTCCGGCCCCCCAAGCCGTCCAAGCTCGAGCTGTTCAACGCCGCGCTGGCCGAGGCGGACGGCGGACCCACCACCGAGGCCGCGAAGCCGAAG---AAGAAGGCCCCG---------GCCAAGAAGGCCGCGAAGGCC---------GCGGAGTCTTCTGCGGCTTCCGCAGACACCGAAGCCCCC---------GACGCCGGCACCGGCGCGGCCGGCGAG---------------------ACCGCGGCCGAGGCC---GCCCCG---GCCGGGGGCGAGCAG------------------GCCGAGCCC------------GCG------------ACCGAGAGCTGA---ATGGCAGAAGCCAAG---------------------------------------------GCAGCCAGC------------AAGACCGCCCCG------------------------------------------------------ACCGACGGCGCGTCGAAGGAGAAGGGCCCCAAGAACACCCCGGGCACGCCTAAGACGCGCGGCCGCCGCAAGGTGCGCATCGGTTACGTGGTGAGCGACAAGATGCAGAAGACCATCGTGGTCGAGCTCGAGGACCGCGTGCGTCACCCGCTCTACGGCAAGATCATCCGCACCACCAAGAAGGTCAAGGCGCACGACGAAAACAGCACCGCCGGCATCGGTGACCGCGTCTCCCTGATGGAGACACGACCCACGTCGGCGACCAAGCGCTGGCGCCTCGTCGAGATCCTCGAAAAGGCGAAGTAGATGCCACGCAGCCTGAAGAAGGGCCCGTTCGTCGACGACCACCTGTTGAAGAAGGTCGACGTCCAGAACGAGAAGAACAGCAAGCAGGTCATCAAGACCTGGTCGCGCCGGTCGACGATCATCCCGGACTTCATCGGCCACACCTTTGCCGTGCACGACGGACGCAAGCACGTCCCGGTGTTCGTCACCGAGTCGATGGTCGGTCACAAGCTCGGAGAGTTCGCGCCGACGCGCACCTTCAAGGGGCACATCAAGGACGACCGGAAGGCCAAACGGCGATGAGTGGCCAACATCAAGTCGCAGCAGAAGCGCAATCGCACGAATGAGCGCGCCCGCCTGCGCAACAAATCGGTGAAGTCGTCGCTTCGCACCGCCGTTCGCGCATTCCGCGAGGCCGCAGACACCGGTGACAAAGAGAAGGCCGCGGAGTTGCTGCTGTCGACCAACCGCAAGCTGGACAAGGCGGCCAGCAAGGGCGTCATCCACAAGAACCAGGCAGCCAACAAGAAGTCGGCCCTGGCCCGCGCCCTGAACAAGCTCTGA------
>NZ_AP022581_M_lacus 9741
ATGCCGAGTCCCGCCGTCACCTCGCCGCAAGTAGCCGTCAACGACATAGGCTCCAGCGAGGATTTTCTCGCCGCAATAGACAAAACGATCAAGTACTTCAACGATGGCGACATCGTCGAAGGCACCATCGTCAAAGTGGACCGGGACGAGGTGCTCCTCGACATCGGCTACAAGACCGAAGGGGTCATCCCCGCCCGCGAGCTGTCCATCAAGCACGATGTCGACCCCAACGAGGTCGTTTCCGTCGGCGACGAGGTCGAGGCCCTGGTGCTCACCAAGGAGGACAAAGAGGGCCGGCTGATCCTGTCCAAGAAACGGGCCCAGTACGAGCGCGCGTGGGGCACCATCGAGGCGCTCAAGGAGAAGGACGAGGCCGTCAAGGGCACGGTGATCGAGGTGGTCAAGGGTGGCCTGATCCTCGACATCGGGCTGCGCGGCTTCCTGCCCGCCTCGCTGGTCGAGATGCGCCGGGTTCGTGATCTGCAGCCCTACATCGGCAAGGAGATCGAGGCCAAGATCATCGAGCTGGACAAGAACCGCAACAACGTGGTCCTGTCCCGCCGCGCCTGGTTGGAGCAGACGCAGTCCGAGGTGCGCAGCGAGTTCCTCAACCAGTTGCAGAAGGGCACCATCCGCAAGGGTGTGGTGTCGTCCATCGTCAATTTCGGCGCGTTCGTCGACCTGGGCGGTGTGGACGGTCTGGTGCACGTCTCCGAGCTGTCGTGGAAGCACATCGACCACCCGTCCGAGGTGGTGCAGGTGGGCGACGAGGTCACCGTCGAGGTGCTCGACGTCGACATGGACCGTGAGCGGGTTTCGTTGTCGCTCAAGGCAACTCAGGAAGACCCGTGGCGGCACTTCGCCCGCACCCACGCCATCGGCCAGATCGTCCCCGGCAAGGTCACCAAGCTGGTGCCGTTCGGCGCGTTCGTCCGGGTCGAGGAGGGCATCGAGGGCCTGGTGCACATCTCCGAGCTGGCCGAGCGCCACGTCGAGGTGCCCGACCAGGTGGTTGCCGTCGGCGACGACGCGATGGTCAAGGTCATCGACATCGACCTGGAACGCCGCCGGATTTCGTTGTCGCTCAAGCAGGCCAACGAGGACTACACCGAGGAGTTCGACCCGGCGAAGTACGGCATGGCCGACAGCTACGACGAGCAGGGCAACTACATCTTCCCCGAGGGCTTCGACCCCGAAACCAACGAGTGGCTGGAAGGATTCGACGCCCAGCGTGCCGAGTGGGAAGCCCGTTACGCCGAGGCCGAACGTCGTCACAAGATGCACACCACGCAGATGGAGAAGTTCGCCGCCGCTGAAACAGCAGGG---------------GCCGCCGGTTCC---GATGCCCCGGCCAAC---GGCGCACCGTCGGGGAAAGCCGCGGGCGGGTCGCTGGCCAGCGACGCTCAACTGGCCGCGCTGCGGGAAAAGCTCGCCGGCAGC---GCTTGAATGGCCGTAGTGACCATGAAGCAGCTGCTTGATAGCGGCACCCACTTCGGGCATCAGACCCGTCGGTGGAATCCCAAGATGAAGCGGTTTATCTTCACTGACCGCAACGGCATCTACATCATCGACCTCCAGCAGACGCTGACCTTCATCGACAAGGCGTACGAGTTCGTCAAAGAGACTGTGGCCCACGGCGGGTCGGTGCTGTTCGTCGGCACCAAGAAGCAGGCACAGGAGTCCGTCGCGGCCGAAGCGACCCGCGTCGGCATGCCATACGTGAACCAGCGCTGGCTGGGCGGCATGCTCACCAACTTCTCCACGGTGCACAAGCGCCTGCAGCGTCTCAAAGAGCTCGAGGCGATGGAGCAGACCGGTGGCTTCGAGGGCCGCACCAAGAAGGAGATCCTGGGCCTGACCCGCGAGAAGAACAAGCTCGAGCGCAGCCTCGGCGGCATCCGCGACATGGCCAAGGTGCCGTCGGCGATCTGGGTCGTCGACACCAACAAGGAGCACATCGCCGTCGGCGAGGCCCGGAAACTGGGCATCCCGGTCATCGCGATCCTGGACACCAACTGCGACCCCGACGAGGTCGACTACCCGATCCCGGGCAATGACGACGCGATCCGCTCGGCCGCGCTGCTGACCAAAGTGATCGCCTCGGCGGTCGCCGAGGGCCTGCAGGCCCGCGCCGGTCTGGGC------CGCGGTGACGGCAAGCCCGAA---------GCGGAATCGGCCGAGCCGCTGGCCGAGTGGGAGCAGGAGCTGCTGGCCTCGGCAACCCCCGCGGCCGGCACCGAG---------------------------------------------------------TCCACCACTGACACCACAACC---------ACGGAAGGCTGAGTGGGCCAAAAGATCAATCCGCACGGCTTCCGGCTGGGCATCACCACCGACTGGAAGTCGCGCTGGTATGCCGACAAGCAGTACGCCGAGTACGTCAAGGAGGACGTTGCGATCCGACGTCTGCTGTCCAGCGGCCTCGAGCGCGCCGGGATCGCCGACGTGGAGATCGAGCGGACCCGCGACCGGGTCCGGGTGGACATCCACACCGCCCGTCCGGGCATCGTCATCGGCCGCCGCGGCACCGAGGCCGACCGTATCCGTGCCGACCTGGAGAAGCTGACCGGCAAGCAGGTCCAGCTCAACATCCTCGAAGTCAAAAACCCGGAATCGCAAGCACAACTGGTGGCCCAGGGGGTCGCCGAGCAGTTGAGCAACCGGGTGGCATTCCGCCGCGCGATGCGCAAGGCCATTCAGTCGGCAATGCGTCAGTCCAACGTCAAGGGCATCCGGGTACAGTGCTCGGGCCGCCTCGGTGGTGCCGAGATGAGCCGCTCGGAGTTTTACCGCGAGGGACGCGTCCCGCTGCATACCCTGCGCGCAGACATCGACTACGGCCTGTACGAGGCCAAGACCACCTTCGGCCGGATCGGCGTGAAGGTGTGGATCTACAAGGGCGACATCGTCGGCGGCAAACGCGAATTGGCCGCCGCCGCGCCA------------GCCGGTGCCGAACGTCCGCGCCGCGAGCGGCCGTCGGGCACGCGTCCGCGTCGCAGCGGCGCCTCGGGCACCACGGCGACTGGCACCGACGCCGGACGCGCCGCAGGCGGCGAGGAAAGCACTGAA---------ACCGCCGCGCCGGCG---GTGCATGGTGGGACCGGGGCGGCCGTTGAAGCGCAGAGCACGGAGAGCTGAATGGCTCGTTACACCGGACCCGTCACCCGCAAGTCGCGCCGGCTGCGCACCGACCTCGTGGGCGGCGACCAGGCCTTCGAGAAGCGCCCCTACCCGCCTGGCCAGCATGGCCGCGCGCGGATCAAGGAAAGCGAGTACCTGCTGCAGCTGCAGGAGAAGCAGAAGGCCCGCTTCACCTACGGTGTCATGGAGAAGCAGTTTCGCCGCTACTACGAGGAGGCCGTGCGGCAGCCCGGCAAGACGGGCGAGGAACTGCTGAAGATCCTGGAGAGCCGGCTCGACAATGTCGTCTACCGCGCCGGGTTGGCCCGCACCCGCCGGATGGCCCGTCAGCTCGTCAGCCACGGGCACTTCAGCGTCAACGGCGTGCACGTCAATGTTCCCAGCTACCGGGTCTCGCAGTACGACATCATCGACGTGCGGGACAAGTCGCTGAACACGGTGCCGTTCCAGATCGCGCGGGAGACGGCGGGCGACCGGCCGATCCCGAGCTGGCTGCAGGTCGTCGGCGAGCGCCAACGCATTCTGATCCACCAACTGCCCGAGCGCGCGCAAATCGACGTCCCGCTCACCGAGCAGCTGATCGTCGAGTACTACTCGAAGTAAATGGCGGAGCAGCCGGCTGGCGCCGGAGAC---------------------ACCCGCGGGGACAGCCGCGAC---------------------------GCGCGA------------GGTGACGGCCGTGGC---CGGCGCGACGGGGGTGGCCGTGGCGGC------CGT---GATCGGGAC---GGCGAGAAGAGCAACTACTTGGAACGGGTCGTCGCCATCAACCGCGTCTCCAAGGTGGTCAAGGGTGGCCGCCGATTCAGTTTCACCGCCTTGGTCATCGTGGGTGACGGAAACGGCATGGTCGGTGTCGGCTACGGCAAGGCCAAGGAAGTCCCAGCCGCGATCGCCAAGGGCGTCGAGGAAGCGCGCAAGGGCTTCTTCCGGGTGCCGCTGATCGCCGGCACCATCACCCACCCGGTGCAGGGCGAGGCGGCCGCCGGCGTGGTGCTGTTGCGTCCGGCCAGCCCGGGTACCGGTGTGATCGCCGGTGGTGCGGCCCGCGCGGTGCTGGAATGCGCTGGGGTGCACGACATCCTGGCCAAGTCGCTGGGGAGCGACAACGCGATCAACGTGGTGCACGCCACCGTGGCCGCGCTGAAGCTCCTGCAGCGGCCCGAGGAGGTGGCTGCCCGCCGCGGACTGCCGATCGAGGATGTCGCGCCTGCCGGGATGCTGAAGGCGCGGCGGGAGAGTGACGCGCTGGCCAGT---------GCGGTCGCG------GCACGAGAGGCC---CAAACTTCGGGGGCACAACAATGAATGCGTCCATACGAAATCATGGTCATCCTTGACCCCACCCTCGACGAACGCACCGTCGCCCCGTCCTTGGAGACTTTCCTGAACGTCGTCCGCAAAGATGGCGGAACGGTCGAGAAGGTCGATATCTGGGGCCGTCGCCGCTTGGCTTACGAGATCGCCAAGCATGACGAGGGCATCTACGCCGTCATCGACCTGAAAGCCGAGCCGGCGACGGTAGCCGAGCTCGACCGTCAGCTCAGCCTGAACGAATCGGTGTTGCGCACCAAGGTGATGCGCACCGACAAGCATTAGATGCCGCGCAAGGGGCCCGCACCCAAGCGTCCGCTGGTCAACGACCCTGTCTACGGATCGCAGCTGGTCACCCAGCTGGTGAACAAAGTTCTGCTAAAGGGGAAGAAATCGCTGGCCGAGCGCATTGTTTATGGTGCGCTCGAACATGCCCGCGAGAAGACCGGCACCGATCCCGTCATCACCCTCAAGCGTGCTCTCGACAATGTCAAGCCGGCCCTCGAGGTGCGCAGCCGACGCGTCGGCGGTGCCACCTACCAGGTGCCTGTCGAGGTGCGTCCCGACCGGTCGACCACGCTGGCACTGCGCTGGCTCGTCAGCTTCTCGCGGCAACGCCGGGAGAAGACGATGATCGAGCGCCTGGCAAACGAGATCCTGGATGCCAGCAACGGCCTCGGGGCCTCTGTGAAGCGGCGTGAGGACACGCACAAGATGGCCGAGGCAAACCGCGCCTTCGCGCACTATCGCTGGTGAATGACCATGACGGACCCGATCGCGGACTTTTTGACCCGTCTGCGCAACGCCAACTCGGCGTACCACGACGAAGTGCGGTTGCCGCACTCCAAGCTCAAGGCCAACATCGCCCAGATCCTCAAGAACGAGGGCTACATCAGCGACTTCCGTACCGAGGACGCTCGGGTCGGCAAATCGCTGGTCGTCCAGCTTAAGTACGGCCCCAGCCGGGAGCGCAGCATCGCCGGTTTGCGGCGGGTGTCCAAGCCCGGGTTGCGGGTGTACGCGAAATCCACCAACCTGCCGCGGGTGCTCGGCGGCCTGGGTGTGGCGATCATCTCGACCTCCTCGGGCCTGCTCACCGACCGCCAGGCCGCCCGACAGGGCGTGGGCGGCGAAGTCCTCGCATACGTCTGGTGAATGACCGAAACGCCCGAGGCC------------------------------------------------------------------------GTAGAGGTCCCGCAAGCTCCGGCCGAGACGGCGGCGGCCAAACCCGGCCAATCGTTCGTGTTCGAGCGGCCCATCCAGACCGTCGGCCGCCGCAAGGAAGCCGTCGTGCGGGTGCGCCTGGTGCCGGGCACCGGCAAGTTCGACCTCAACGGCCGCAGCTTGGAGGACTACTTCCCCAACAAGGTGCACCAGCAGCTCATCAAGGCCCCGCTGGTCACGGTGGAGCGGACCGAAAGCTTCGACATCTTTGCTCACCTGGGCGGCGGTGGCCCGTCGGGTCAGGCCGGTGCACTGCGGCTGGGCATCGCGCGGGCGTTGATTCTGGCGTCGCCCGAGGACCGGCCCGCCCTGAAGAAGGCCGGCTTCCTCACCCGTGACCCGCGTGCCACCGAGCGCAAGAAGTACGGCCTGAAGAAGGCCCGCAAGGCGCCGCAGTACAGCAAGCGCTGAGTGGCGGGACAGAAGATCCGCATCAGGCTCAAGGCCTACGACCATGAGGCTATTGACGCTTCGGCGCGCAAGATCGTCGAAACCGTCGTTCGCACCGGTGCCAGCGTCGTGGGTCCGGTGCCGCTGCCGACCGAGAAGAACGTGTATTGCGTCATCCGCTCTCCGCACAAGTACAAGGACTCGCGAGAGCATTTCGAAATGCGCACTCACAAGCGGCTGATCGACATCCTCGATCCGACGCCGAAGACCGTCGACGCCCTGATGCGCATCGACCTTCCGGCAAGTGTCGACGTCAACATCCAGTAGATGCCACCAGCAAAAAAA---------GGGCAGGCAACGTCCGCT------AAGAGGGGACAGAAGGCCCCGAAAACGCGGCGACGGGAAAAGAAGAACGTCCCGCACGGCGCCGCCCACATCAAGAGCACGTTCAACAACACGATCGTGACGATCACCGACCCACAGGGCAACGTCATCGCCTGGGCGTCGTCGGGTCACGTCGGCTTCAAGGGATCGCGCAAGTCGACCCCGTTCGCCGCTCAGCTGGCCGCGGAGAACGCCGCACGCAAGGCCCAGGAGCACGGGGTGCGCAAGGTCGACGTGTTCGTAAAGGGCCCGGGCTCGGGCCGTGAAACGGCGATCCGGTCGCTGCAAGCCGCCGGCCTGGAGGTCGGCGCGATCTCCGACGTCACGCCCCAGCCGCATAACGGCGTTCGCCCACCCAAGCGCAGAAGGGTCTAAATGCCAACCATTCAGCAGCTGGTCCGCAAGGGTCGTCGGGACAAGATCGGCAAGGTCAAGACCGCGGCTCTGAAGGGCAGCCCGCAACGTCGTGGCGTGTGCACTCGCGTGTACACAACCACCCCGAAGAAGCCGAACTCGGCGCTTCGGAAGGTTGCGCGCGTGAAGCTGACGAGTCAAGTCGAGGTCACGGCATACATCCCGGGCGAGGGTCACAACCTGCAGGAGCACTCGATGGTGCTGGTGCGCGGCGGCCGTGTTAAGGACCTGCCTGGCGTGCGGTACAAGATCATCCGCGGTTCGCTCGACACGCAGGGTGTCAAGAACCGCAAGCAGGCTCGCAGCCGTTACGGCGCCAAGAAGGAGAAGAGCTGAATGGCTCGACTAGTCGGCGTCGATCTGCCGCGCGATAAGCGGATGGAGATCGCCCTAACCTATATCTATGGCGTCGGCCGTACCCGCTCGAATGAAATCCTGGCGGCCACCGGCATCGACCGGGATCTGCGGACCCGGGATCTCTCCGATGACCAGCTCACCCGGCTGCGCGACTACATCGAAGCCAACCTGAAGGTCGAGGGTGACCTGCGTCGCGAGGTCCAGGCAGACATCCGCCGCAAGATCGAGATCGGCTGCTACCAGGGCCTGCGGCACCGGCGCGGCCTGCCGGTGCGCGGCCAGCGGACAAAGACCAACGCGCGGACCCGCAAAGGTCCCAAGCGCACCATCGCAGGCAAGAAGAAGGCCAGGTAAGTGGCGCTGACAGCCGAGCAGAAGAAGGAGATTCTGCGCTCCTACGGCCTGCACGAGACCGATACCGGATCCCCCGAGGCGCAGATCGCGCTGCTGACCAAGCGGATCGCGGACCTGACCGAGCACCTCAAGGTGCACAAGCATGACCACCACTCGCGGCGGGGGCTGTTGCTGCTGGTGGGGCGCCGCAAGCGGTTGGTCAAATACCTCACGCAGGTCGATGTGGAGCGGTATCGGTCGCTGATCGAGCGGCTGGGCCTGCGTCGCTGAATGGCTGTGAAGATCAAGCTCACTCGGCTTGGCAAGATCCGCAATCCCCAGTACCGCATCGCCGTCGCCGACGCGCGCACCCGCCGCGACGGCCGCTCCATCGAGGTGATCGGCCGTTACCACCCGAAGGAAGAGCCGAGCCTCATCGAGATCAACTCCGAGCGCGCCCAGTACTGGCTTTCCGTGGGTGCGCAGCCCACCGAACCAGTGCTTAAGTTGCTGAAGATCACGGGCGACTGGCAGAAGTTCAAGGGCCTGCCGGGTGCCGAGGGCCGGCTCAAGGTTGCCCCGGCCAAGCCGAGCAAGCTCGAGTTGTTCAACGCCGCGCTCGCCGCCGCCGACGGCGCGCCCACCACCGAGGCTGCGAAGCCGAAG---AAAAAGGCCCCG---------GCCAAGAAGGCCGCCAAGACT---------GCCGAGGCTACGGAAGAGGCCCCGAAGGAAGCCCCCGCC---------GACGCCCCTGAAGAAACCGCCGCTGAGGCGGGC------CCGGAAGCCGAGCAGGCCGAGACG---CCGCCC---GGGGGTGGCGAGCAG------------------TCCGGGCCG------------ACC---GCCTCGTCTACGGAAAGCTGAGTGATGGCAGAGGCTAAGACTGGCGCGAAAGTGGCCCCCGCTGCGAAGAAGTCCGCGGTCAAGAAGGCTGCACCC------AAGGCCGCCGCGCCC------------------------------------------------------AAGGACTCCGCGCCGGAGGACAAGGGCCCCAAGCACACTCCGCGCACCCCGAAGCCGCGCGGCCGTCGCAAGACCCGCATCGGCTACGTGGTGAGCGACAAGATGCAGAAGACCATCGTCGTCGAGCTGGAAGACCGGGTGCGGCACCCGCTCTACGGCAAGATCATCCGTACCACCAAGAAGGTCAAGGCGCACGACGAGGACAGCGTCGCCGGCATCGGCGACCGTGTCTCGCTGATGGAGACACGTCCGCTGTCGGCAACCAAACGCTGGCGGCTCGTGGAGATCCTAGAGAAGGCCAAGTAGATGCCACGCAGCCTGAAGAAGGGCCCGTTCGTCGACGACCATCTACTCAAGAAGGTCGACGTACAGAACGAGAAGAACACCAAGCAGGTCATCAAGACCTGGTCGCGGCGCTCGACCATCATTCCCGACTTCATCGGCCACACCTTTGCCGTGCACGACGGACGCAAGCATGTCCCGGTCTTCGTCACCGAGGCGATGGTGGGTCACAAACTCGGCGAATTCGCGCCGACGCGCACCTTCAAGGGGCACATCAAGGACGACCGGAAGGCCAAACGGCGATGAGTGGCCAACATCAAGTCGCAGCAGAAGCGCAACCGTACCAACGAGCGCGCCCGGCTGCGCAACAAGTCGGTGAAGTCCTCGCTTCGCACCGCGGTCCGCGCGTTCCGCGAGGCGGCCCAGTCCGGCGACAAGGAAAAGGCCGCGGAATTGCTGGTGTCGACCAACCGCAAGCTGGACAAGGCTGCCAGCAAGGGTGTGATCCACAAGAACCAGGCGGCCAACAAGAAGTCGGCGCTGGCCAAGTCCCTGAACGCGCTCGGCTGA---
>NZ_AP022582_M_seoulense 9741
ATGCCGAGTCCCACCGTCACCTCGCCGCAAGTAGCCGTCAACGACATTGGCTCCAGCGAGGACTTTCTTGCCGCAATAGACAAAACGATCAAGTACTTCAACGATGGCGACATCGTCGAGGGGACGATCGTCAAAGTGGACCGGGACGAGGTGCTCCTCGACATCGGCTACAAGACCGAGGGCGTCATCCCCGCCCGCGAGCTCTCCATCAAGCACGACGTCGACCCCAGCGAGGTCGTTTCCGTCGGCGATGAGGTCGAAGCCCTCGTCCTCACCAAGGAGGACAAAGAGGGCCGCCTGATCCTGTCCAAGAAGCGCGCGCAGTACGAGCGCGCCTGGGGCACCATCGAGGCGCTCAAGGAGAAGGACGAGGCCGTCAAGGGCACCGTCATCGAGGTCGTCAAGGGTGGCCTGATCCTCGACATCGGCCTGCGTGGCTTCCTGCCCGCGTCGCTGGTCGAGATGCGTCGGGTCCGCGATCTGCAGCCGTACATCGGCAAGGAGATCGAGGCCAAGATCATCGAGCTGGACAAGAACCGCAACAACGTGGTGCTGTCGCGCCGGGCCTGGCTGGAGCAGACCCAGTCCGAGGTGCGCAGCGAGTTCCTCAACCAGCTGCAGAAGGGCGCCATCCGCAAGGGTGTGGTCTCCTCCATCGTCAACTTCGGCGCGTTCGTCGACCTCGGCGGTGTGGACGGCCTGGTGCACGTCTCCGAGCTGTCCTGGAAGCACATCGACCACCCGTCGGAGGTCGTCCAGGTCGGCGACGAGGTCACCGTCGAGGTGCTCGACGTCGACATGGACCGCGAGCGGGTCTCGTTGTCGCTCAAGGCGACCCAGGAAGACCCGTGGCGGCACTTCGCCCGCACGCACGCCATCGGCCAGATCGTGCCCGGCAAGGTCACCAAGCTGGTTCCGTTCGGCGCGTTCGTCCGCGTGGAAGAGGGCATCGAGGGCCTGGTGCACATCTCGGAGCTGGCCGAGCGCCACGTCGAGGTGCCCGACCAGGTGGTCGCCGTCGGCGACGACGCGATGGTCAAGGTCATCGACATCGACCTGGAGCGCCGCCGGATCTCGTTGTCGCTCAAGCAGGCCAACGAGGACTACACCGAGGAGTTCGACCCCGCCAAGTACGGCATGGCCGACAGCTACGACGAGCAGGGCAACTACATCTTCCCCGAGGGCTTCGACGCCGAGACCAACGAATGGCTCGAGGGTTTCGAGAAGCAGCGCACCGAGTGGGAGGCCCGCTACGCCGAGGCCGAGCGCCGGCACAAGATGCACACCGCGCAGATGGAGAAGTTTGCCGCGGCCGAGGCGGCCGGGCAC------------GCC------GAG---CAGTCGTCGGCCAAC---GGAGCCCCCGCGGAGAAGGCGGCGGGCGGGTCGCTGGCCAGCGACGCCCAATTGGCGGCTCTGCGGGAGAAACTCGCCGGCAAC---GCCTGAATGGCTGTCGTAACCATGAAGCAGCTGCTGGACAGCGGCACCCACTTCGGGCATCAGACCCGTCGCTGGAATCCCAAGATGAAGCGGTTCATCTTCACCGACCGCAACGGCATCTACATCATCGACCTGCAGCAGACGCTGACCTTCATCGATAAGGCATACGAGTTCGTCAAGGAGACCGTCGCCCACGGCGGTTCGGTGCTGTTCGTCGGCACCAAGAAGCAGGCGCAGGAATCGGTCGCCGCGGAGGCGACCCGCGTCGGCATGCCGTATGTGAACCAGCGTTGGCTGGGCGGCATGCTGACCAACTTCTCCACCGTGCACAAGCGGTTGCAGCGCCTCAAGGAGCTCGAGGCGATGGAGCAGACCGGCGGCTTCGAGGGCCGCACCAAGAAAGAAATCCTGATGCTGACCCGGGAGAAGAACAAGCTCGAGCGCAGCCTGGGCGGTATCCGCGACATGGCCAAGGTGCCGTCGGCGATCTGGGTCGTCGACACCAACAAGGAGCACATCGCCGTCGGCGAGGCCCGCAAGCTCGGCATCCCGGTCATCGCGATCCTGGACACCAACTGCGACCCCGACGAGGTCGACTACCCGATCCCCGGCAACGACGACGCGATCCGCTCGGCCGCGCTGCTGACCAAGGTGATCGCCTCAGCGGTCGCCGAGGGCCTGCAGGCGCGCGCCGGAGTCGGC------CGCGGCGACGGCAAGCCCGAG---------GTGGAGGCCGCCGAGCCGCTGCCCGAATGGGAGCAGGAACTGCTGGCCTCCGCCGCCGCGACCGCTCCATCTTCT------------------------------------GGCCCCACCGACGCCGCTGCGGGCGCTACCGAATCAACCCCC---------ACGGAAGGCTGAGTGGGCCAGAAGATCAATCCGCACGGCTTCCGGCTGGGCATCACCACGGACTGGAAGTCCCGTTGGTACGCGGACAAGCAGTACGCGGACTACGTCAAGGAAGACGTTGCGATCCGGCGGCTGCTGTCCACCGGTCTCGAGCGCGCCGGCATCGCCGACGTGGAGATCGAGCGCACCCGCGACCGGGTCCGGGTCGACATCCACACGGCGCGCCCGGGCATCGTCATCGGCCGCCGCGGCACCGAGGCCGACCGCATCCGTGCGGACCTGGAAAAGCTGACCGGCAAGCAGGTTCAGCTCAACATCCTCGAAGTCAGGAACCCCGAGTCTCAGGCGCAACTGGTGGCCCAGGGCGTCGCCGAGCAGCTGAGCAACCGCGTGGCGTTCCGCCGCGCCATGCGCAAGGCCATCCAGTCGGCGATGCGTCAGCCCAACGTCAAGGGCATCCGGGTGCAGTGCTCGGGTCGTCTGGGCGGTGCGGAGATGAGCCGCTCGGAGTTCTACCGCGAGGGCCGGGTGCCGCTGCACACGCTGCGCGCCGACATCGACTACGGCCTGTACGAGGCCAAGACCACCTTCGGCCGGATCGGTGTGAAGGTGTGGATCTACAAGGGCGACATCGTCGGCGGCAAGCGTGAATTGGCCGCCGCCGCCCCG------------GCGGGTGCTGACCGTCCGCGCCGCGAGCGCCCGACGGGTACCCGTCCCCGGCGCAGCGGCGCGTCGGGCACCACGGCGACCAGCACCGAGGCCGGCCGCGCCGCCGCGGGCGCCGAAGAA------------------AGCACTGCGGCC---GCGCCGGCGGAGACGGCGCCCGCCGCAGAACCGCAAAGCACGGAGAGCTGAATGGCTCGTTACACCGGACCCATCACCCGCAAGTCGCGCCGGCTGCGTACCGACCTGATCGGGGGCGACCAGGCCTTCGAGAAGCGCCCCTACCCGCCCGGCCAGCACGGCCGCGCGCGGATCAAGGAAAGCGAATACCTGCAACAGCTGCAGGAGAAGCAGAAGGCCCGCTTCACCTACGGCGTCATGGAGAAGCAATTCCGCCGCTACTACGAAGAAGCGAGCCGGCAGCCCGGCAAGACGGGTGAGGAGCTGCTCAAGATTCTGGAAAGCCGACTGGACAACGTCGTCTACCGGGCCGGGCTGGCCCGGACGCGCCGGATGGCCCGCCAGCTGGTCAGCCACGGCCACTTCAGCGTCAACGGCGTGCACGTCAACGTCCCCAGCTACCGGGTGTCGCAGTACGACATCATCGACGTGCGGGACGGCTCGCTGAACACGGTGCCGTTCCAGATCGCACGGGAGACGGCGGGCGACCGCCCGATTCCCAGCTGGCTGCAGGTGGTCGGGGAGCGCCAGCGCATCCTGATCCACCAGCTGCCCGAGCGGGCGCAGATCGACGTGCCCCTCGCCGAGCAGCTGATCGTCGAGTTCTACTCGAAGTAGATGGCGGAACAGTCGGCCGGCGGGCAAGGC---------------------------CCAGACAGCCGTGAC---------------------------TCGCGCGGTGAC------CGCGACAGCCGCGGT---CGGCGCGACGGTGACCGCGGCCGTGGC------CGC---GATCGCGAC---GGCGACAAGAGCAACTACCTCGAGCGGGTCGTCGCCATCAACCGCGTCTCCAAGGTGGTCAAGGGCGGTAGGCGCTTCAGCTTCACCGCGTTGGTCATCGTGGGCGACGGCAATGGAATGGTCGGCGTCGGCTACGGCAAGGCCAAGGAAGTTCCGGCCGCCATCGCCAAGGGCGTGGAGGAGGCGCGCAAGGGCTTCTTCCGGGTCCCGCTGATCGGCGGCACCATCACGCACCCGGTGCAGGGTGAAGCGGCCGCGGGCGTGGTGCTGCTGCGCCCGGCCAGCCCCGGTACCGGTGTGATCGCCGGCGGTGCGGCGCGTGCCGTGCTGGAATGCGCCGGTGTGCGCGACATCCTGGCCAAGTCATTGGGCAGCGACAACGCGATCAACGTGGTGCATGCCACGGTCACCGCGCTCAAGCTGCTGCAGCGTCCCGAGGAGGTGGCCGCCCGGCGCGGACTGCCCATCGAGGACGTCGCCCCGGCCGGAATGCTGAGGGCCCGGCGGGAAAGTGAAGCGCTGGCC------------GCAAGCGCC------GCGCGAGAGGGA------------ACGGCACCGCAATGAATGCGTCCCTACGAAATCATGGTCATTCTTGACCCCACGCTCGACGAGCGCACCGTTGCTCCGTCGCTGGAGACGTTCCTCAACGTCGTCCGCAAAGACGGCGGAACCGTCGAAAAGGTCGACATCTGGGGCCGGCGCCGGCTGGCCTACGAGATCGCCAAGCACGCCGAGGGCATCTATGTCGTCGTCGACCTGAAAGCGGAGCCGGCGACGGTCTCCGAGCTCGACCGCCAGCTCAGCCTCAACGAGTCGGTGTTGCGCACCAAGGTGATGCGCACCGACAAGCACTGAATGCCGCGCAAGGGGCCCGCGCCGAAGCGTCCGTTGGTCAACGACCCTGTCTACGGGTCGCAGCTGGTCACCCAGCTGGTGAACAAGGTTCTCCTGCAGGGGAAGAAATCGCTGGCCGAGCGCATTGTTTATGGTGCGCTCGAGAATGCCAGGGACAAGACCGGCACCGATCCCGTGATCACGCTCAAGCGCGCTCTCGACAACGTCAAGCCCGCGCTGGAGGTGCGCAGCCGCCGCGTCGGCGGTGCGACCTACCAGGTTCCGGTCGAGGTCCGTCCGGACCGGTCCACCACGCTGGCGCTGCGCTGGCTTGTCAGCTTCTCGCGGCAGCGCCGGGAAAAGACGATGGTCGAGCGGCTGGCGAACGAGATCCTGGACGCCAGCAACGGCCTGGGAGCCTCCGTCAAGCGGCGTGAGGACACCCACAAGATGGCCGAGGCCAACCGCGCCTTCGCGCACTATCGCTGGTAGATGACTATGACGGACCCGATCGCAGACTTCTTGACACGTCTGCGCAACGCCAATTCGGCGTATCACGACGAGGTGACGTTGCCACACTCGAAGATCAAGGCCAACATCGCCCAGATCCTCAAGGCCGAGGGCTACATCACCGACTACCGGACGGAAGACGCCCGGGTCGGCAAGTCGCTCGTCGTCCAACTCAAGTACGGCCCCAGCCGGGAGCGCAGCATCGCCGGATTGCGGCGAGTGTCCAAGCCCGGTCTGCGGGTGTATGCGAAATCCACCAACCTGCCGCGCGTGCTCGGCGGCCTGGGCGTGGCGATCATCTCGACCTCCTCGGGCCTGCTGACCGATCGTCAGGCAGCCAGACAGGGCGTGGGCGGCGAAGTCCTCGCGTACGTGTGGTAGGTGACCGAAACGACCGAGGCCCTGGAAACC---------------------------------------------ACGGCCACCCCGGAAGCCCCGGAAACCCCGGACGTCCCCGCCGAGGCGCCCGCCCCCGCGGCCGCCGAGGCCTTCGTCTTCGACCGGCCCATCCAGACCGTCGGCCGCCGCAAGGAGGCCGTGGTGCGGGTGCGCCTGGTGCCCGGCACCGGCAAGTTCGACCTCAACGGCCGCAGCCTCGAGGACTACTTCCCCAACAAGGTGCACCAGCAGCTCATCAAGGCCCCGCTGGTGACGGTCGACCGGGTGGACAACTTCGACATCTTCGCCCTGCTGCACGGCGGCGGGCCGTCGGGACAGGCCGGCGCCCTGCGCCTGGGCATCGCCCGGGCGCTGATCGTGGCGCAGCCCGAGGACCGGCCGGCGCTGAAGAAGGCGGGCTTCCTCACCCGTGACCCGCGCGCCACCGAGCGCAAGAAGTACGGGCTGAAGAAGGCCCGCAAGGCGCCTCAGTACAGCAAGCGCTGAGTGGCGGGACAGAAGATCCGCATCAGGCTCAAGGCCTACGACCATGAGGCCATCGACGCATCGGCGCGCAAAATCGTCGAGACCGTCGTCCGCACGGGTGCCAGTGTCGTAGGTCCGGTGCCGCTGCCGACTGAGAAGAACGTGTACTGCGTCATCCGCTCTCCGCATAAGTACAAGGACTCGCGGGAGCACTTCGAGATGCGCACTCACAAGCGGTTGATCGACATCCTCGACCCGACGCCGAAGACCGTCGACGCGCTGATGCGCATCGACCTTCCGGCCAGTGTCGACGTCAACATCCAGTAGATGCCACCAGCCAAGAAG---------GCA---TCGTCTGCCCCC------AAGAAGGGGCAG---------AAGACCCGCAAGCGGGAAAAGAAGAACATTCCGCACGGTGCCGCGCACATCAAGAGCACGTTCAACAACACGATCGTGAGCATCACCGACCCGCAGGGCAACGTCATCGCCTGGGCGTCGTCGGGCCACGTCGGCTTCAAGGGCTCGCGGAAGTCGACGCCGTTCGCGGCGCAGCTCGCCGCCGAGAACGCCGCGCGCAAGGCGCAGGAGCACGGCGTGAAGAAGGTCGACGTGTTCGTCAAGGGCCCGGGCTCGGGCCGGGAGACGGCGATCCGCTCGCTGCAGGCGGCGGGCCTCGAGGTCGGCGCCATCTCCGATGTCACCCCCCAGCCGCACAACGGCTGCCGTCCGCCCAAGCGGAGAAGGGTCTAGATGCCAACGATTCAGCAGCTGGTCCGCAAGGGTCGCCGCGACAAGATCGCCAAGGTCAAGACCGCGGCCCTGAAGGGCAGCCCGCAGCGCCGTGGCGTATGCACCCGCGTGTACACCACCACCCCGAAGAAGCCGAACTCGGCGCTTCGGAAGGTCGCGCGCGTGAAGCTGACGAGCCAGGTCGAGGTCACCGCCTACATCCCGGGCGAGGGCCACAACCTGCAGGAGCACTCGATGGTGCTGGTGCGCGGTGGCCGAGTCAAGGACCTGCCCGGCGTGCGGTACAAGATCATTCGCGGTTCGCTCGACACCCAGGGGGTCAAGAACCGCAAGCAGGCTCGCAGCCGCTACGGCGCCAAGAAGGAGAAGAGCTGAATGGCTCGATTAGTAGGCGTCGATCTTCCGCGCGACAAGCGGATGGAGATCGCGCTGACCTACATCTTCGGCGTCGGCCGTACCCGGTCGAACGAGATCCTGGCAGCTACCGGGATCGACAAGAACCTGCGCACCAGGGACCTGACCGACGACCAGCTGACCCACTTGCGCGACTACATCGAAGCGAATCTCAAGGTGGAGGGTGACCTGCGCCGCGAGGTGCAGGCCGACATTCGCCGCAAGATCGAGATCGGCTGCTACCAGGGCCTGCGGCACCGCCGCGGCCTGCCGGTGCGCGGCCAGCGGACCAAGACCAATGCGCGCACCCGCAAGGGCCCCAAGCGCACCATCGCCGGCAAGAAGAAGGCCAGGTAAGTGGCGCTGACCGCCGAGCAGAAGAAAGAAATCCTGGGCACCTACGGCCTGCATGACTCCGACACGGGCTCCCCGGAGGCGCAGGTCGCGCTGCTGACCAAGCGGATCGCCGACCTGACCGAGCACCTGAAGGTGCACAAGCACGATCACCACTCCCGGCGGGGACTGCTCCTGCTGGTCGGCCGGCGCCGCAGGCTGCTCAAGTACGTCGCCCAGATCGACGTGGAGCGGTACCGCTCGCTGGTCGAGCGCCTGGGCCTGCGCCGCTGAATGGCTGTGAAGATCAAGCTCACCCGGCTTGGCAAGATCCGCAATCCCCAGTACCGCATCGCCGTCGCCGACGCGCGGACGCGGCGCGACGGTCGCTCCATCGAGGTCATCGGGCGCTACCACCCGAAGGAAGACCCGAGCCTGATCGAGATCAACTCCGAGCGCGCCCAGTACTGGCTGTCCGTGGGTGCCCAGCCCACCGAGCCCGTCCTCAAGCTGCTGAAGATCACCGGTGACTGGCAGAAGTTCAAGGGTCTGCCCGGCGCCGAAGGGCGCTTGAAGGTCGCGCCGCCCAAGCCCAGCAAGCTCGAGCTGTTCAACGCCGCGCTGGCCGAGGCCGAGGGCGGTCCCACCACCGAGGCGGCGAAGCCGAAG---AAGAAGTCGCCG---------GCGAAGAAGGCCGCGAAGGCG---------GCCGAGCCGAAGGCCGCCGAGCCGGAGGCCGCC---------------GAGACCCCTGCGGAGACCGCCGCTGAGGCC------------------GCGCCCGCCGAGGCG---GCTGCC---GAGGCCGGCGAGCAG------------------GCCACGCCG------------AGC------------GCCGAGAGCTGA---ATGGCAGAAGCGAAG---------------------------------------------AAGGCGACTCCG------AAGGCGGCAGCCGCG------------------------------------------------------AAGGACACCGGCTCGAAAGAGAAGGGTCCCAAGCACACACCGGCCAAACCCAAGGTGCGTGGTCGGCGCAAGACGCGCATCGGTTACGTGGTGAGTGACAAGATGCAGAAGACCATCGTGGTCGAGTTGGAAGACCGCGTGCGCCACCCGCTGTACGGCAAGATCATCCGTACCACCACGAAGGTGAAGGCGCACGACGAGAACAGCACCGCGGGCATCGGCGACCGCGTCTCCCTGATGGAGACGCGGCCCACGTCGGCGACCAAGCGGTGGCGGCTCGTCGAAATCCTGGAGAAGGCCAAGTAGATGCCACGCAGCCTGAAGAAGGGCCCGTTCGTCGACGACCACCTGCTCAAGAAGGTGGACGTGCAGAACGAGAAGAACACCAAGCAGGTCATCAAGACCTGGTCCCGGCGTTCGACGATCATCCCGGACTTCATCGGCCACACCTTCGCCGTCCACGACGGGCGTAAGCACGTCCCGGTGTTCGTCACCGAGGCGATGGTCGGTCACAAGCTTGGTGAATTCGCGCCGACGCGCACCTTCAAGGGACACATCAAGGACGACCGGAAGGCCAAACGGCGATGAGTGGCCAACATCAAGTCGCAGCAGAAGCGCAATCGCACCAACGAGCGCGCTCGACTGCGCAACAAGTCGGTGAAGTCCTCGCTTCGCACCGCCGTGCGCGCGTTCCGCGAGGCCGCCCATGCCGGCGACAAGGACAAGGCCACGGAGCTGCTCGCGGCGACCACCCGCAAGCTGGACAAGGCGGCCAGCAAGGGCGTGATCCACAAGAATCAGGCGGCCAACAAGAAGTCGGCGCTGGCGCGGGCGCTCAACAAGCTCTGA------
>NZ_AP022583_M_noviomagense 9741
ATGCCGAGTCCCACCGTCTCCTCGCCCCAAGTAGCCGTCAACGACATCGGCTCGAGCGAGGACTTTCTCGCCGCCATCGACAAGACCATCAAATACTTCAACGATGGCGACATCGTGGAAGGGACCATCGTCAAGGTTGACCGTGATGAGGTCCTGCTCGATATCGGCTACAAGACCGAAGGCGTCATTCCGTCCCGCGAGCTGTCCATCAAGCACGACGTCGACCCACATGAGGTCGTCAAGGTCGGCGACAAGGTCGAGGCCCTGGTTCTCACCAAGGAGGACAAAGAAGGCCGGCTGATCCTGTCGAAGAAGCGCGCGCAGTACGAGCGCGCCTGGGGCACCATCGAAGCGCTCAAGGAGAAGGACGAGGCGGTCAAGGGCACCGTCATCGAGGTCGTCAAGGGCGGGCTGATCCTCGACATCGGGCTGCGCGGCTTCCTGCCGGCGTCGCTGGTCGAGATGCGCCGGGTGCGTGACCTGCAGCCCTACATCGGCAAGGAGCTCGAAGCCAAGATCATCGAGCTGGACAAGAACCGCAACAACGTGGTGCTCTCCCGCCGGGCCTGGCTGGAGCAGACCCAGTCCGAGGTGCGCAGCGAGTTCCTCAACCAGCTCCAGAAAGGCGCCATCCGCAAGGGCGTGGTGTCGTCGATCGTCAACTTCGGCGCGTTCGTCGACCTCGGCGGTGTCGACGGTCTGGTGCACGTCTCCGAGCTGAGCTGGAAGCACATCGACCATCCGTCCGAGGTGGTGCAGGTCGGCGACGAGGTCACCGTCGAGGTGCTCGATGTCGACATGGACCGCGAGCGGGTTTCGTTGTCCCTCAAGGCGACTCAGGAAGACCCGTGGCGCCACTTCGCCCGCACCCACGCAATCGGGCAGATCGTGCCCGGCAAGGTCACCAAGCTGGTCCCGTTCGGTGCGTTCGTGCGCGTCGAGGAGGGCATCGAGGGCTTGGTGCACATCTCCGAGCTCTCCGAGCGTCACATCGAGGTGGCCGACCAGGTGGTCGGTGTGGGTGACGAGGTGATGGTCAAGGTCATCGACATCGATCTGGAGCGCCGCCGAATTTCGTTGTCGCTCAAGCAGGCCAACGAGGACTACACCGAGGAGTTCGACCCCGCCAAGTACGGCATGGCCGACAGCTACGACGAGCAGGGCAACTACATCTTCCCAGAGGGCTTCGACGCCGAAACCAACGAGTGGCTCGAGGGATACGAGAAGCAGCGCGCCGAGTGGGAGGCCCGCTACGCCGAGGCCGAGCGCCGGCACAAGATGCACACCGCGCAGATGGAGAAGTTCGCCGCGGCCGAAGCTGCCGCGGGT------------GCCGAGCAG------CCGCAGGCCAACGGG---GGTGCGCCGGCCGAAGAACAGCAGGGCGGCTCGCTGGCCAGCGACGCGCAACTGGCCGCGCTCCGGGAGAAACTCGCCGGCAGC---GCCTAAATGGCTGTTGTAACCATGAAACAGCTGCTTGACAGCGGCACCCACTTCGGGCATCAGACCCGTCGCTGGAACCCCAAGATGAAGCGGTTCATCTTCACCGACCGCAACGGCATCTACATCATCGACCTGCAGCAGACGCTGACCTACATCGACAAGGCGTACGAATTCGTCAAAGAAACCGTCGCCCACGGCGGCACCATCCTGTTCGTCGGCACCAAGAAGCAGGCGCAGGAATCGATCGCCGCCGAGGCCACGCGGGTCGGCATGCCGTATGTGAACCAGCGCTGGCTGGGCGGCATGCTCACCAACTTCTCCACCGTGCACAAGCGGCTGCAGCGCCTCAAAGAGCTCGAGGCGATGGAGCAGACCGGCGGCTTCGAGGGCCGCACCAAGAAGGAGATCCTGGGGCTGACCCGCGAGAAGAACAAGCTCGAGCGCAGCCTTGGCGGCATCCGCGACATGAACAAGTTGCCGTCGGCCGTCTGGGTCGTCGATACCAACAAAGAGCACATCGCCGTCGGTGAGGCGCGCAAGCTCGGCATCCCGGTGATCGCGATCCTGGACACCAACTGCGACCCGGACCTCGTCGACTACCCGATCCCGGGCAACGACGACGCGATCCGCTCGGCGGCGCTGCTGACCAAGGTGATCGCCTCGGCCGTGGCTGAAGGGTTGCAGGCCCGCGCCGGCCTGGGC------CGCGGCGACGGCAAGCCGGAG---------GCGGAAGCCGCCGAGCCGCTAGCTGAGTGGGAGCAAGAGCTGCTGGCCGCCGCGACTGCCGGGGCCCCGGACCCGACC---------------------------------GCCGCCGAGGCGCAACCGGCGACAGACACCACTACCGAATCC---------ACGGAAGGCTGAGTGGGCCAGAAAATCAATCCGCACGGCTTCCGGTTGGGCATCACCACCGACTGGAAGTCGCGCTGGTATGCCGACAAGCAGTACGCCGAGTACGTCAAGGAGGACGTCGCGATTCGGCGACTGCTGTCCAGCGGGCTCGAGCGCGCCGGTATCGCCGACGTCGAGATCGAACGCACGCGTGACCGGGTTCGCGTCGACATCCATACCGCGCGCCCTGGCATCGTCATCGGACGTCGCGGCACCGAGGCCGACCGGATCCGCGCCGACCTGGAGAAGCTGACCGGCAAGCAAGTCCAGCTCAACATCCTCGAAGTGAAAAACCCTGAGTCCCAAGCACAGTTGGTGGCCCAGGGGGTTGCCGAGCAGTTGAGCAACCGGGTGGCGTTCCGCCGGGCGATGCGTAAGGCCATCCAGTCGGCGATGCGTCAGCCCAACGTCAAAGGCATCCGGGTGCAGTGCTCGGGCCGCCTCGGCGGTGCGGAGATGAGCCGCTCGGAGTTCTACCGCGAAGGCCGCGTCCCGCTGCACACCCTGCGCGCCGACATCGACTACGGCTTGTACGAGGCCAAGACCACCTTCGGGCGCATCGGTGTCAAGGTGTGGATCTACAAAGGCGACATCGTCGGCGGCAAGCGTGAGTTGGCCGCACCCGCA---------------GCGGGCGCCGACCGTCCGCGCCGCGAGCGCCCGTCGGGTACCCGTCCACGTCGTAGCGGCGCTGCAGGGACGACGGGAACCAGCACCGAGGCGGGACGGGCCGCAGGCGCTGAGGAGGCT---------------------------GCC---GCTCCCGCGGCCGCTGAGCCGGCCCTCGAGACGCAGAGCACGGAGAGCTGAATGGCTCGTTACACCGGACCCGTTACCCGCAAATCGCGTCGGTTGCGCACCGACCTCGTCGGCGGCAGCCAGGCGTTCGAGAAGCGTCCCTATCCGCCCGGCCAGCACGGTCGCGCGCGGATCAAGGAAAGCGAATATCTGCTGCAGCTGCAGGAGAAGCAGAAGGCGCGCTTCACCTACGGCGTGATGGAAAAGCAGTTCCGTCGCTATTACGAAGAGGCGGTGCGGCGTCCCGGCAAGACCGGTGAGGAGCTGCTGCAGATCCTGGAAAGCCGGCTCGACAACGTGGTCTACCGCGCCGGGCTGGCGCGGACCCGCCGGCACGCCCGCCAACTGGTCAGCCACGGCCATTTCCTGGTCAACGGCGTCAAGGTCAACATCCCCAGCTACCGCGTCTCGCAGTACGACATTATCGACGTGCGGGACAAGTCGCTGAACACCGTGCCGTTTCAAATCGCACGCGAGACCGCCGGTGATCGGCCGATCCCGAGCTGGCTGCAGGTGGTGGGGGAGCGGCAACGCATCTTGATCCACCAGCTGCCCGAGCGGGCGCAGATTGACGTTCCGCTTTCCGAGCAGCTCATCGTCGAGTACTACTCGAAGTAAATGACGGAGCAGCCGACTGCAGCGGGCGCC------------------------GCTCCGGATACCGGCAGTGCGCCCCGTAGT------------GAAGGACGCGCCGAA---GGCCGCGAAAGCCGCAGG---AGCCGCGACGGCGGCCGC------GGT------CGC---GAACGGGAC---GGCGACAAAAGCAATTACCTGGAACGCGTCGTTGCGATCAACCGCGTCTCCAAGGTGGTCAAGGGCGGCCGGCGGTTCAGCTTCACCGCGCTGGTGATCGTCGGCGACGGCAACGGCATGGTCGGCGTCGGCTACGGCAAGGCCAAGGAAGTTCCGGCCGCGATCGCCAAGGGCGTCGAGGAGGCCCGCAAGGGATTCTTCCGGGTGCCGCTGATCGGCGGCACCATCACCCATCCCGTGCAGGGTGAGGCGGCAGCGGGTGTGGTGCTGTTGCGTCCCGCCAGCCCGGGTACCGGTGTGATCGCCGGCGGCGCCGTGCGCGCGGTGTTGGAATGCGCTGGCGTGCGTGACATCTTGGCCAAGTCGCTGGGCAGCGACAACGCGATCAACGTGGTGCACGCCACCGTGGCCGCGCTCAAGCTGCTGCAGCGTCCCGAAGAGGTGGCCGCTCGCCGCGGGTTGCCGATCGAGGACGTCGCACCGGCCGGCATGCTCAAGGCGCGGCGCGAAAGCGAAACGCTGGCC------------GCGAGTGCG------GCGCGTGAGGGA------------ACGGCGTAA------ATGCGTCCATACGAAATCATGGTCATCCTCGACCCCACCCTCGACGAGCGCACCATAGCTCCGTCATTGGAGGCGTTCCTCAACGTCGTCCGCAAAGACGGCGGCAGCGTGGAAAAAGTCGATATTTGGGGTCGACGCCGACTGGCTTACGAAATCGCCAAGCACTCCGAGGGCATCTACGCCGTGATCGACCTCAAGGCCGCCCCGGCGACGGTGTCCGAACTTGACCGTCAGCTCAAACTCAACGAGTCGGTCATGCGGACCAAGGTGGTCCGCACCGACAAGCACTAAATGCCGCGCAAGGGGCCCGCGCCCAAGCGTCCGCTGGTCAACGACCCAGTCTACGGATCGCAGTTGGTCACCCAGCTGGTGAACAAAGTTCTTCTGAAGGGGAAGAAATCGCTCGCCGAACGCATTGTTTACGGTGCGCTCGAACATGCCCGTGAGAAGACCGGCACCGACCCGGTCATCACTCTCAAGCGTGCTCTCGACAATGTCCGGCCAGCGCTGGAGGTTCGCAGCCGGCGCGTCGGCGGTGCCACCTACCAGGTGCCCGTCGAGGTGCGCCCGGATCGGTCCACCACGCTGGCACTGCGCTGGCTGGTCAACTTCTCCCGGCAACGTCGTGAAAAGACCATGATCGAGCGCCTGGCAAACGAGATTTTGGATGCCAGCAATGGCCTCGGGGCCTCAGTCAAGCGGCGTGAGGACACCCACAAGATGGCCGAGGCAAACCGCGCCTTCGCGCATTATCGCTGGTGAATGACTATGACGGACCCGATCGCAGATTTTTTGACGCGTCTGCGCAACGCCAATGCGGCGTACCACGACGAAGTGACGCTGCCGCACTCGAAGATCAAGGCGAACATCGCCGAGATCCTCAAGACCGAGGGGTACATCAGCGACTACCGCGTCGAAGATGCTCGGGTCGGCAAAGCGCTAGTCATCCAGCTCAAATACGGGCCGAACCGCGAGCGCAGCCTGGCCGGCTTACGCCGGGTATCCAAGCCGGGACTGCGGGTCTACGCGAAATCCACCAACCTGCCGCGGGTGCTCGGCGGCCTGGGCGTGGCGATCATTTCGACGTCCTCGGGCCTGCTCACCGACCGTCAGGCAGCCAGACAGGGCGTGGGCGGCGAAGTCCTCGCATACGTGTGGTGAATGACCCAGACGGCAGAGACCGACACCGGC---AACACC------------------------------------------------------------------GCGGCTGCTGAGACGCCGGCGCCTGGAAAGGCCGCCGACTCGTTCGTCTTCGAGCGCCCCATCCAGACAGTCGGGCGACGCAAGGAGGCCGTCGTTCGGGTTCGGCTGGTGCCCGGCACCGGCAAATTCGACCTCGACGGCCGCAGCCTCGAGGACTACTTCCCCAACAAGGTCCACCAGCAGCTCATCAAAGCTCCGCTGGTGACCGTCGACCGGGTGGACAGCTTCGACATCTATGCCCACCTGGGCGGCGGCGGCCCGTCCGGCCAGGCCGGCGCACTGCGCCTGGCCATCGCCCGGGCGCTGATCCTGGTCTCGCCCGACGACCGGCCCGCGCTGAAGAAGGCCGGCTTCCTCACCCGCGACCCGCGGTCCACCGAACGCAAAAAGTACGGTCTGAAGAAAGCCCGCAAGGCTCCGCAGTACAGCAAGCGCTGAGTGGCGGGACAGAAGATCCGCATCAGGCTCAAGGCCTACGACCACGAGGCCATTGACGCCTCGGCGCGCAAGATCGTCGAGACTGTCGTGCGGACGGGTGCCAGCGTGGTGGGTCCGGTGCCGCTGCCGACCGAAAAGAACGTGTACTGCGTCATTCGATCCCCGCACAAGTACAAGGACTCGCGGGAGCACTTCGAAATGCGCACCCATAAGCGGCTGATCGACATCCTCGACCCGACACCCAAGACGGTGGACGCGCTGATGCGCATCGATCTGCCGGCCAGCGTCGACGTCAACATCCAGTAGATGCCACCCAAGAAGACC---------------ACCGCTGGGCCC------AAGAAGGGGCAA---------AAGACCCGTCGGCGGGAAAAGAAGAACGTCCCGCACGGGGCGGCCCACATCAAAAGCACGTTCAACAACACGATCGTGACGATCACCGATCCGCAGGGCAACGTCATCGCATGGGCGTCGTCGGGCCACGTCGGCTTCAAGGGATCGCGTAAGTCGACACCGTTCGCTGCCCAGCTGGCTGCCGAGAACGCCGCGCGCAAGGCCCAGGAGCACGGGGTGCGCAAGGTCGACGTGTTCGTCAAAGGTCCGGGCTCGGGCCGCGAGACCGCGATCCGGTCGCTGCAAGCCGCGGGTCTGGAGGTCGGTGCGATCGCCGACGTCACTCCCCAGCCGCACAACGGTTGCCGTCCGCCCAAGCGGCGTCGCGTCTAGATGCCAACCATTCAGCAGCTGGTCCGCAAGGGTCGTCGCGACAAGATCGCCAAGGTCAAGACCGCGGCCCTGAAAGGCAGCCCGCAGCGCCGTGGCGTGTGCACCCGCGTGTACACCACCACCCCGAAGAAGCCGAATTCGGCACTTCGGAAGGTGGCGCGCGTCAAGCTGACCAGCCAGGTTGAGGTCACCGCCTACATCCCCGGTGAGGGCCACAACTTGCAGGAGCACTCGATGGTCCTGGTGCGTGGCGGCCGGGTGAAGGACCTGCCCGGTGTGCGGTACAAGATCATCCGCGGCTCGCTCGACACCCAGGGCGTCAAGAACCGCAAGCAGGCTCGCAGCCGCTACGGCGCCAAGAAGGAGAAGAGCTGAATGGCCCGAGTTGTCGGCGTCGATCTGCCGCGCGATAAGCGCATGGAGGTCGCCCTGACCTATATCTACGGCATCGGCCGTACCCGTTCCAACGAGATCCTGTCCGCGACCGGCATCGACCGGGACCTGCGCACCAAGGACCTCACCGACGACCAGGTCACCAAGCTGCGTGACTACATCGAAGCCAACCTGAAGGTCGAGGGTGATCTGCGCCGCGAGGTGCAGGCCGACATTCGCCGCAAGATCGAGATCGGCTGCTACCAGGGCCTGCGCCACCGTCGTGGCCTGCCCGTGCGCGGCCAGCGGACCAAGACCAACGCGCGCACCCGCAAGGGGCCCAAGCGCACCATCGCCGGCAAGAAGAAGGCCAGGTAAGTGGCGCTGACAGCCGAGCAGAAAAAAGAAATCCTCAACACCTACGGCCTGCATGAGACCGATACCGGGTCTCCCGAAGCGCAGGTCGCGTTGCTGACCAAACGTATCGCCGACCTGACCGAGCATCTGAAGGTCCACAAGCATGACCACCACTCGCGGCGGGGATTGCTGCTGCTGGTGGGACGGCGCCGCCGCCTACTCAAATACGTGGCCCAGATCGATGTGGAGCGCTACCGCTCGCTCATCGAGCGGCTGGGTCTGCGTCGCTGAATGGCTGTGAAGATCAAGCTCACTCGGCTTGGCAAAATCCGCAATCCCCAGTACCGCATCGCCGTCGCCGATTCGCGCACCCGCCGCGACGGCCGCGCGATCGAGATCATCGGCCGCTACCACCCCAAAGAAGAGCCGAGCCTCATCGAGATCAACTCCGAGCGTGCCCAGTACTGGCTGTCCGTGGGCGCTCAGCCCACCGAGCCGGTTTTGAAGCTGCTGAAGATCACCGGTGACTGGCAGAAGTTCAAAGGACTGCCCGGTGCCGAGGGCAAGTTGAAGACCCCGGCACCCAAGCCCAGCAAGCTTGAGCTGTTCAACGCCGCGCTCGCCGCCGCCGAAGGTGGGCCCACCACCGAGGCCGCGACACCGAAG---AAGAAGGCCCCG---------GCCAAGAAAGCCGCGGCCAAG------AAAGCCGCTGAGGCCGACAAGACGACTGAGCCGGAAAAA------------------------------------------------------GCCCCTGAGCCTGAGCAGGCT---GAGCCG---GCGACGGCCGAGCAGGCTGAGCTGCCGGCCGCGGGCGAAGCG------------GCG------------ACCGAGAGTTGA---ATGGCAGAGGCTAAGACCGGCACGAAGGCCCCAGCGAAGAAGGCCGCCACCAAGGCGTCGAAGGCCGCTCCG------ACGAAGGCGGCTGCCAAA---------------------------------------------------GATGCCGCGCCGCCGAAAGAAAAGGGTCCCAAGCACACTCCGCGTACACCGAAGCCGCGGGGCCGGCGCAAGACCGCGATCGGCTACGTCGTCAGCGACAAGATGCAGAAGACGATCGTGGTGGAGCTGGAGGACCGCGTGCGGCACTCGCTCTACGGCAAGATCATCCGCACCACCAAAAAGGTCAAGGCACACGACGAGAACAGCGTCGCCGGCATCGGCGACCGCGTCTCGCTGATGGAGACCCGTCCGCTGTCGGCGACCAAACGCTGGCGGCTGGTCGAGATCCTCGAAAAGGCCAAGTAAATGCCACGCAGCCTGAAGAAAGGTCCGTTCGTCGACGACCATCTGCTCAAGAAGGTCGACGCGCAGAACGAGAAGAACACCAAGCAGGTCATCAAGACCTGGTCGCGCCGGTCGACCATCATTCCGGACTTCGTCGGCCACACCTTCGCCGTCCATGACGGGCGCAAGCATGTGCCGGTGTTCATCACCGAGGCGATGGTCGGCCACAAGTTGGGCGAATTCGCGCCGACGCGCACCTTCAAGGGACACATCAAAGACGACCGGAAGGCCAGGCGCCGATGAGTGGCCAACATCAAGCAGCAGGCGAAGCGCAACCGCACCAATGAGCGCCGGCGACTGCGCAACAAGTCGGTGAAGTCGTCGGTTCGCACGGCGATCCGCAGGTTCCGTGAGGCTGCCGAGGCCGGTGAGAAAGACAAGGCCGCGGAGTTGCTGGTGGCGACCGGCCGCAAGCTGGACAAGGCTGCCAGCAAGGGCGTGATCCACAAAAACCAGGCAGCGAACAAGAAGTCGGCCCTGGCGCGCGCGTACAACAAGATCTGA------
>NZ_AP022619_M_paraseoulense 9741
ATGCCGAGTCCCACCGTCACCTCGCCCCAAGTAGCCGTCAACGACATTGGCTCCAGCGAGGATTTTCTTGCCGCAATAGACAAAACGATCAAGTACTTCAACGATGGCGACATCGTCGAGGGGACGATCGTCAAAGTGGACCGGGACGAGGTGCTCCTCGACATCGGCTACAAGACCGAGGGCGTCATCCCCGCCCGCGAGCTCTCCATCAAGCACGACGTCGACCCCAGCGAGGTCGTTTCCGTCGGCGATGAGGTCGAAGCCCTGGTTCTCACCAAGGAGGACAAAGAGGGTCGCCTGATCCTGTCCAAGAAGCGCGCGCAGTACGAGCGCGCCTGGGGCACCATCGAGGCGCTCAAGGAGAAGGACGAGGCCGTCAAGGGCACCGTCATCGAGGTCGTCAAGGGTGGCCTGATCCTCGACATCGGCCTGCGTGGCTTCCTGCCCGCGTCGCTGGTCGAGATGCGTCGGGTCCGCGATCTGCAGCCGTACATCGGCAAGGAGATCGAAGCCAAGATCATCGAGCTGGACAAGAACCGCAACAACGTGGTGCTGTCGCGCCGCGCCTGGCTGGAGCAGACCCAGTCCGAGGTGCGCAGCGAATTCCTCAACCAGCTGCAGAAGGGCGCCATCCGCAAGGGTGTCGTCTCCTCCATCGTCAACTTCGGCGCGTTCGTCGACCTCGGCGGTGTGGACGGCCTGGTGCACGTCTCCGAGCTGTCCTGGAAGCACATCGACCACCCGTCCGAGGTCGTCCAGGTCGGCGACGAGGTCACCGTCGAGGTGCTCGACGTCGACATGGACCGTGAGCGGGTTTCGTTGTCGCTCAAGGCGACCCAGGAAGACCCGTGGCGGCACTTCGCCCGCACGCACGCCATCGGCCAGATCGTGCCCGGCAAGGTCACCAAGCTGGTTCCGTTCGGCGCGTTCGTCCGCGTCGAAGAGGGCATCGAGGGCCTGGTGCACATCTCGGAGCTGGCCGAGCGCCACGTCGAGGTGCCCGACCAGGTGGTCGCCGTCGGCGACGACGCGATGGTCAAGGTCATCGACATCGACCTGGAGCGCCGCCGGATCTCGTTGTCGCTCAAGCAGGCCAACGAGGACTACACCGAGGAGTTCGACCCGGCGAAGTACGGCATGGCCGACAGCTACGACGAGCAGGGCAACTACATCTTCCCCGAGGGCTTCGACGCCGAGACCAACGAATGGCTCGAGGGCTTCGAGAAGCAGCGCACCGAGTGGGAGGCCCGCTACGCCGAGGCCGAGCGCCGGCACAAGATGCACACCGCGCAGATGGAGAAGTTTGCCGCGGCCGAGGCGGCCGGGCAC------------CCC------GAG---CAGTCGTCGGCCAAC---GGAGCGCCCGCGGAGAAGGCGGCCGGCGGGTCGCTGGCCAGCGACGCCCAATTGGCGGCTCTGCGGGAGAAACTCGCCGGCAAC---GCCTGAATGGCCGTAGTAACCATGAAGCAGCTGCTCGACAGCGGCACTCACTTCGGGCACCAGACCCGTCGCTGGAACCCCAAGATGAAGCGGTTCATCTTCACCGACCGCAACGGCATCTACATCATCGACCTGCAGCAGACGCTGACCTTCATCGACAAGGCGTACGAGTTCGTCAAGGAGACCGTCGCCCACGGGGGCTCGGTGCTGTTCGTCGGCACCAAGAAGCAGGCGCAGGAATCGGTCGCGGCCGAGGCGACGCGCGTCGGCATGCCGTACGTGAACCAGCGCTGGCTGGGCGGCATGCTCACCAACTTCTCCACGGTGCACAAGCGGCTGCAGCGCCTCAAGGAACTCGAGGCGATGGAGCAGACCGGCGGCTTCGAGGGTCGCACCAAGAAGGAAATCCTGATGCTGACCCGGGAGAAGAACAAGCTCGAGCGCAGCCTCGGCGGTATCCGCGACATGGCCAAGGTGCCGTCGGCGATCTGGGTCGTCGACACCAACAAGGAGCACATCGCCGTCGGCGAGGCCCGCAAGCTCGGCATCCCGGTCATCGCGATCCTGGACACCAACTGCGACCCCGACGAGGTCGACTACCCGATCCCGGGCAACGACGACGCGATCCGTTCGGCCGCGCTGCTGACCAAGGTGATCGCCTCCGCGGTCGCCGAGGGCCTGCAGGCCCGCGCCGGGGTCGGC------CGTGGCGACGGCAAGCCCGAGGCTTCGGACTCGCTGGCCGCCGAGCCGCTGCCCGAATGGGAACAGGAACTGTTGGCCTCCGCCGCCGCAACCGCTCCATCTTCT------------------------------------GGCCCCACCGACGCAGCTGCGGGCGCACCCGAATCGAACCCC---------ACGGAGGGCTGAGTGGGCCAGAAGATCAATCCGCACGGCTTCCGGCTGGGCATCACCACGGACTGGAAGTCCCGCTGGTACGCGGACAAGCAGTACGCGGACTACGTCAAGGAAGACGTCGCGATCCGGCGGCTGCTGTCCACCGGCCTCGAGCGCGCCGGCATCGCCGACGTGGAGATCGAGCGCACCCGCGACCGGGTCCGGGTCGACATCCACACCGCGCGCCCCGGCATCGTCATCGGCCGCCGCGGCACCGAGGCCGACCGCATCCGGGCGGACCTGGAAAAGCTGACCGGCAAGCAGGTTCAGCTCAACATCCTCGAAGTCCGTAACCCCGAGTCTCAGGCGCAATTGGTGGCCCAGGGCGTCGCCGAGCAGCTGAGCAACCGCGTGGCGTTCCGCCGCGCCATGCGCAAGGCCATCCAGTCGGCGATGCGTCAGCCCAACGTCAAGGGCATCCGGGTGCAGTGCTCGGGTCGTCTGGGCGGTGCGGAGATGAGCCGCTCGGAGTTCTACCGCGAGGGCCGGGTGCCGCTGCACACGCTGCGCGCCGACATCGACTACGGCTTGTACGAGGCCAAGACCACCTTCGGCCGGATCGGCGTGAAGGTGTGGATCTACAAGGGCGACATCGTCGGCGGCAAGCGTGAATTGGCCGCCGCCGCTCCG------------GCGGGCGCTGACCGTCCGCGCCGCGAGCGCCCGACGGGTACCCGTCCCCGGCGCAGCGGTGCATCGGGCACCACGGCGACCAGCACCGAGGCCGGCCGCGCCGCCGCTGGCGCCGAAGAA------------------AGCACTGCGGCC---GCGCCGGCGGAGACCGCGCCCGCCGCAGAACCGCAAAGCACGGAGAGCTGAATGGCTCGTTACACCGGACCCATCACCCGCAAGTCGCGCCGGCTGCGCACCGACCTGATCGGTGGCGACCAGGCCTTCGAGAAGCGCCCCTACCCGCCCGGCCAGCACGGCCGCGCGCGGATCAAGGAAAGCGAATACCTGCAGCAGCTGCAGGAGAAGCAGAAGGCCCGCTTCACCTACGGCGTCATGGAGAAGCAGTTCCGCCGCTACTACGAAGAAGCGACCCGGCAGCCCGGCAAGACGGGTGAGGAGCTGCTCAAGATTCTGGAAAGCCGGCTGGACAACGTCGTCTACCGCGCCGGGCTGGCCCGGACGCGCCGGATGGCCCGCCAGCTGGTCAGCCACGGCCACTTCAGCGTCAACGGCGTGCACGTCAACGTCCCCAGCTACCGGGTGTCGCAGTACGACATCATCGACGTGCGGGACGGCTCGCTGAACACGGTGCCGTTCCAGATCGCGCGGGAGACGGCGGGCGACCGCCCGATCCCCAGCTGGCTGCAGGTGGTCGGGGAGCGCCAGCGCATCCTGATCCACCAGCTGCCCGAGCGGGCGCAGATCGACGTGCCCCTCGCCGAGCAGCTGATCGTCGAGTTCTACTCGAAGTAAATGGCGGAACAGTCGGCCGGCGGGCAAGGC---------------------------CCAGACAGCCGTGAC---------------------------TCGCGCGGTGAC------CGCGACAGCCGCGGT---CGGCGCGACGGTGACCGCGGCCGTGGC------CGC---GATCGCGAC---GGCGACAAGAGCAACTACCTCGAGCGGGTCGTCGCCATCAACCGCGTCTCCAAGGTGGTCAAGGGCGGTAGGCGCTTCAGCTTCACCGCGTTGGTCATCGTGGGTGACGGCAACGGAATGGTCGGCGTCGGCTACGGCAAGGCCAAGGAAGTCCCGGCCGCCATCGCCAAGGGCGTGGAGGAGGCGCGCAAGGGCTTCTTCCGGGTGCCGCTGATCGGCGGCACCATCACGCACCCGGTGCAGGGTGAGGCGGCCGCGGGCGTGGTGCTGCTGCGCCCGGCCAGCCCCGGTACCGGTGTGATCGCCGGCGGCGCGGTGCGTGCGGTGCTGGAATGCGCTGGTGTGCGCGACATCCTGGCCAAATCATTGGGCAGCGACAACGCGATCAACGTGGTGCACGCCACGGTTACCGCGCTCAAGCTGCTGCAGCGTCCCGAGGAGGTGGCTGCCCGGCGCGGCCTGCCCATCGAGGACGTCGCCCCGGCCGGAATGCTCAGGGCCCGGCGGGAAAGTGAAGCGCTGGCC------------GCAAGTGCC------GCGCGAGAGGGA------------ACGGCACCGCAATGAATGCGTCCATACGAAATCATGGTCATTCTTGACCCCACGCTCGACGAGCGCACTGTTGCCCCGTCGCTGGAGACGTTCCTCAACGTCGTCCGCAAAGACGGCGGAACCGTCGAAAAGGTCGACATCTGGGGCCGGCGCCGGCTGGCCTACGAGATCGCCAAGCACGCCGAGGGCATCTATGTCGTCGTCGACCTGAAAGCGGAGCCGGCGACGGTCTCCGAGCTCGACCGCCAGCTCAGCCTCAACGAGTCGGTATTGCGCACCAAGGTGATGCGCACCGACAAGCACTAAATGCCGCGCAAGGGGCCCGCGCCGAAGCGTCCGTTGGTCAACGACCCCGTCTACGGGTCGCAGCTGGTCACCCAGCTGGTGAACAAAGTTCTCCTGCAGGGGAAGAAATCGCTGGCCGAGCGCATTGTTTATGGTGCGCTCGAGAATGCCCGGGACAAGACCGGCACCGATCCCGTGATCACGCTCAAGCGCGCTCTCGACAACGTCAAGCCCGCGCTGGAGGTGCGCAGCCGCCGCGTCGGCGGTGCGACCTACCAGGTTCCGGTCGAGGTCCGTCCGGACCGGTCCACCACGCTGGCGCTGCGCTGGCTTGTCAGCTTCTCGCGGCAACGCCGGGAAAAGACGATGGTCGAGCGGCTGGCGAACGAGATCCTGGACGCCAGCAACGGCCTGGGAGCCTCCGTCAAGCGGCGTGAGGACACCCACAAGATGGCCGAGGCCAACCGCGCCTTCGCGCACTATCGCTGGTAGATGACCATGACGGACCCGATCGCAGACTTCTTGACACGTCTGCGCAACGCCAATTCGGCGTATCACGACGAGGTGACGTTGCCGCACTCGAAGATCAAGGCCAACATCGCCCAGATCCTCAAGGCCGAGGGCTACATCACCGACTACCGGACCGAAGACGCCCGGGTCGGCAAGTCGCTCGTCGTCCAGCTCAAGTACGGCCCGAGCCGGGAGCGCAGCATCGCCGGCTTGCGGCGAGTGTCCAAGCCCGGTCTGCGGGTGTATGCGAAATCCACCAACCTGCCGCGCGTGCTCGGCGGCCTGGGCGTGGCGATCATCTCGACCTCCTCGGGCCTGCTGACCGATCGTCAGGCGGCCAGACAGGGCGTGGGCGGCGAAGTCCTCGCGTACGTGTGGTAG---------------------CTGGACCCC---------------------------------------------ACGGCCACCCCGGAAGCCCCGGAAACCCCCGACGTCCCGGCCGAGGCGCCCGCCCCCGCGGCGGTCGAGGCCTTCGTCTTCGACCGGCCCATCCAGACCGTCGGCCGCCGCAAGGAGGCCGTGGTGCGGGTGCGCCTGGTGCCGGGCACCGGCAAGTTCGACCTCAACGGCCGCAGCCTCGAGGACTACTTCCCGAACAAGGTGCACCAGCAGCTCATCAAGGCCCCGCTGGTCACGGTCGACCGGGTGGACAACTTCGACATCTTCGCCCTGCTGCACGGCGGCGGCCCGTCGGGGCAGGCCGGCGCGCTGCGCCTGGGTATCGCCCGGGCGCTGATCGTGGCCCAGCCCGAGGACCGGCCCGCGCTGAAGAAGGCCGGTTTCCTCACCCGTGACCCGCGCGCCACCGAGCGCAAGAAGTACGGGCTGAAGAAGGCCCGCAAGGCGCCTCAGTACAGCAAGCGCTGAGTGGCGGGACAGAAGATCCGCATCAGGCTCAAGGCCTACGACCATGAGGCCATCGACGCATCGGCGCGCAAAATCGTCGAGACCGTCGTCCGCACGGGTGCCAGTGTCGTAGGTCCGGTGCCGCTGCCGACTGAGAAGAACGTGTACTGCGTGATCCGCTCTCCGCATAAGTACAAGGACTCGCGCGAGCACTTCGAGATGCGCACTCACAAGCGGTTGATCGACATCCTCGACCCGACGCCGAAGACCGTCGACGCGCTGATGCGCATCGACCTGCCGGCCAGTGTCGACGTCAACATCCAGTAGATGCCACCAGCCAAGAAG---------GCA---TCGTCTGCCCCC------AAGAAGGGGCAG---------AAGACCCGCAAGCGGGAAAAGAAGAACATTCCGCACGGTGCCGCGCACATCAAGAGCACGTTCAACAACACGATCGTGAGCATCACCGACCCGCAGGGCAACGTCATCGCCTGGGCGTCGTCGGGCCACGTCGGCTTCAAGGGCTCGCGGAAGTCGACGCCGTTCGCCGCGCAGCTCGCCGCCGAGAACGCCGCGCGCAAGGCGCAGGAGCACGGCGTGAAGAAGGTCGACGTGTTCGTCAAGGGCCCTGGCTCGGGCCGGGAGACGGCGATCCGGTCGCTGCAGGCGGCGGGCCTCGAGGTCGGCGCCATCTCCGATGTCACCCCCCAGCCGCACAACGGCTGCCGTCCGCCCAAGCGGAGAAGGGTCTAGATGCCAACGATTCAGCAGCTGGTCCGCAAGGGTCGCCGCGACAAGATCGCCAAGGTCAAGACCGCGGCCCTGAAGGGCAGCCCGCAGCGCCGTGGCGTATGCACTCGCGTGTACACCACCACCCCGAAGAAGCCGAACTCGGCGCTTCGGAAGGTCGCGCGCGTGAAGCTGACGAGCCAGGTCGAGGTCACCGCCTACATCCCGGGCGAGGGCCACAACCTGCAGGAGCACTCGATGGTCCTGGTGCGCGGTGGCCGAGTCAAGGACCTGCCCGGCGTGCGGTACAAGATCATCCGCGGTTCGCTCGACACCCAGGGGGTCAAGAACCGCAAGCAGGCCCGCAGCCGTTACGGCGCCAAGAAGGAGAAGAGCTGAATGGCTCGATTAGTAGGCGTCGACCTGCCGCGCGATAAGCGGATGGAGGTCGCGCTGACCTACATCTTCGGGGTCGGCCGCACCCGTTCCAACGAGATCCTGGCAGCGACGGGAATCGACAAGGACCTGCGCACCAGGGACCTCACCGACGACCAGCTGACCCACTTGCGCGACTACATCGAAGCGAACCTCAAGGTAGAGGGTGACCTGCGCCGCGAGGTGCAGGCCGATATTCGCCGCAAGATCGAGATCGGCTGCTACCAGGGCCTGCGGCACCGCCGCGGCCTGCCGGTGCGCGGCCAGCGGACCAAGACCAATGCGCGCACCCGCAAGGGCCCCAAGCGCACCATCGCCGGCAAGAAGAAGGCCAGGTAAGTGGCGCTGACCGCCGAGCAAAAGAAAGAAATCCTGGGCACCTACGGCCTGCATGACTCCGACACCGGGTCCCCGGAGGCGCAGGTCGCGCTGCTGACCAAGCGGATCGCCGACCTGACCGAGCACCTGAAGGTGCACAAGCACGATCACCACTCGCGGCGGGGACTGCTCCTGCTGGTCGGACGGCGGCGCAGGCTGCTCAAGTACGTCGCTCAGATCGACGTGGAGCGGTACCGCTCGCTGGTCGAGCGCCTGGGTCTGCGCCGCTGAATGGCTGTGAAGATCAAGCTCACCCGGCTCGGCAAGATCCGCAATCCCCAGTACCGCATCGCCGTCGCCGACGCCCGCACGCGCCGCGACGGCCGCTCCATCGAGGTCATCGGGCGATACCACCCGAAGGAAGACCCGAGCCTGATCGAGATCAACTCCGAGCGCGCCCAGTACTGGCTGTCCGTGGGTGCTCAGCCCACCGAGCCCGTCCTCAAGCTGCTGAAGATCACCGGTGACTGGCAGAAGTTCAAGGGCCTGCCCGGCGCCGAGGGGCGCCTGAAGGTCGCGCCGCCCAAGCCCAGCAAGCTCGAGCTGTTCAACGCCGCGCTGGCCGAGGCCGAGGGCGGTCCCACCACCGAGGCCGCGAAGCCGAAG---AAGAAGTCGCCT---------GCGAAGAAGGCTGCAAAGGCC---------GCCGCGCCGGAGGCCGCC------------------------------GAGACTCCTGCGGAGACCGCCGGTGAGGCC------------------GCGCCCGCCGAGGCC---GCTGCC---GAGGGCGGCGAGCAG------------------GCCACCCCG------------AGC------------GCCGAGAGCTGA---ATGGCAGAAGCGAAG---------------------------------------------AAGGCGACTCCG------AAGGCGGCGGCCGCG------------------------------------------------------AAGGACACCGGCTCGAAAGAGAAGGGTCCCAAGCACACGCCGGCCAACCCGAAGGTGCGTGGGCGGCGTAAGACGCGCATCGGCTACGTGGTGAGTGACAAGATGCAGAAGACCATCGTGGTCGAGCTGGAAGACCGCGTGCGCCACCCGCTGTACGGCAAGATCATTCGTACCACCACGAAGGTGAAGGCGCACGACGAGAACAGCACCGCGGGCATCGGCGACCGCGTCTCCCTGATGGAGACGCGGCCGACGTCGGCGACCAAGCGGTGGCGGCTCGTCGAAATTCTGGAGAAGGCCAAGTAGATGCCACGCAGCCTGAAGAAGGGCCCGTTCGTCGACGACCACCTGCTGAAGAAGGTGGACGTGCAGAACGAGAAGAACACCAAGCAGGTCATCAAGACCTGGTCGCGGCGTTCGACGATCATTCCGGACTTCATCGGCCACACCTTCGCCGTGCACGACGGACGCAAGCACGTCCCGGTGTTCGTCACCGAGGCGATGGTCGGTCACAAGCTTGGTGAATTCGCGCCGACGCGCACCTTCAAGGGACACATCAAGGACGACCGGAAGGCCAAACGGCGATGAGTGGCCAACATCAAGTCGCAGCAGAAGCGCAATCGCACCAACGAGCGCGCTCGACTGCGCAACAAGTCGGTGAAGTCTTCGCTTCGCACCGCCGTGCGCGCGTTCCGCGAGGCCGCCCACGCCGGCGATAAGGACAAGGCCACGGAGTTGCTCGCGGCGACCACCCGCAAGCTGGACAAGGCGGCCAGCAAGGGCGTGATCCACAAGAATCAGGCGGCCAACAAGAAGTCGGCCCTGGCGCGAGCGCTCAACCAGCTCTGA------
>NZ_AP022587_M_stomatepiae 9741
ATGCCGAGTCCCACCGTCACCTCGCCGCAAGTAGCCGTCAACGACATTGGCTCGAGCGAGGATTTTCTCGCCGCAATAGACAAAACGATCAAGTACTTCAACGATGGCGACATCGTCGAAGGCACGATCGTCAAAGTGGACCGGGACGAGGTGCTCCTCGATATCGGCTACAAGACCGAAGGGGTTATCCCCGCCCGCGAACTCTCCATCAAGCACGATGTCGACCCCAACGAGGTCGTTACCGTCGGTGATGAGGTCGAGGCCCTTGTTCTCACCAAGGAGGACAAAGAAGGCCGTCTGATCCTGTCCAAGAAGCGCGCCCAGTACGAACGCGCCTGGGGGACCATCGAGGCGCTCAAGGAGAAGGACGAGGCCGTCAAGGGCACCGTCATCGAGGTCGTCAAGGGCGGCCTGATCCTCGACATCGGCTTGCGCGGCTTCCTGCCCGCCTCGCTGGTCGAGATGCGCCGGGTTCGTGATCTGCAGCCGTACATCGGCAAGGAGATCGAAGCCAAGATCATCGAGCTGGATAAGAACCGCAACAACGTGGTGCTGAGCCGCCGTGCCTGGCTCGAGCAGACCCAGTCCGAGGTGCGCAGCGAGTTCCTCAACCAGCTGCAGAAGGGCACCATCCGCAAGGGTGTGGTCTCGTCGATCGTCAACTTCGGCGCGTTCGTCGATCTCGGCGGTGTCGACGGTCTGGTGCACGTCTCCGAGTTGTCGTGGAAGCACATCGACCACCCGTCCGAGGTCGTCCAGGTGGGCGACGAGGTCACCGTCGAGGTGCTCGACGTCGACATGGACCGCGAACGGGTTTCGCTGTCGCTCAAGGCGACTCAGGAAGACCCGTGGCGCCACTTCGCTCGCACCCACGCGATCGGCCAGATCGTTCCCGGCAAGGTCACCAAGCTGGTGCCGTTCGGCGCGTTCGTGCGTGTCGAGGAGGGCATCGAGGGCCTGGTGCACATCTCGGAGCTGGCCGAGCGCCACGTCGAGGTGCCCGACCAGGTGGTCGCGGTCGGCGACGACGCGATGGTCAAGGTCATCGACATCGACCTGGAGCGTCGCCGCATCTCGTTGTCGCTCAAGCAGGCCAACGAGGACTACACCGACGAGTTCGACCCGGCGAAGTACGGCATGGCCGACAGCTACGACGAGCAGGGCAACTACATCTTCCCCGAGGGTTTCGACTCCGAGACCAACGAGTGGATAGAAGGCTTCGACACTCAGCGCAACGAGTGGGAGGCCCGCTACGCCGAGGCCGAGCGCCGGCACAAGATGCACACCGCGCAGATGGAGAAGTTCGCCGCTGCCGAAGCCGCCGGGCAC------------GCCGACAGCGAC---CACGCACCGGGCAAC---GGCTCGTCCTCGCCGAAGGAGGCGGGCGGCTCGCTGGCCAGCGACGCACAACTCGCCGCGCTGCGCGAAAAGCTCGCCGGCAAC---GCCTAAATGGCCGTCGTGACCATGAAACAGCTGCTCGACAGCGGCACCCACTTCGGGCACCAGACCCGTCGCTGGAATCCCAAGATGAAGCGGTTCATCTTCACCGACCGCAACGGCATCTACATCATCGACCTGCAGCAGACGCTGACCTTCATCGACCAGGCGTACGAGTTCGTCAAGGAGACCGTCGCCCACGGTGGCAGCGTGCTGTTCGTCGGCACCAAGAAGCAGGCCCAGGAGTCCGTCGCGGCCGAGGCGACCCGCGTCGGCATGCCGTACGTGAACCAGCGCTGGCTGGGCGGCATGCTGACCAACTTCTCCACCGTGCACAAGCGTCTGCAGCGCCTCAAGGAGCTCGAGGCGATGGAGCAGACCGGTGGCTTCGAAGGGCGCACCAAGAAGGAAATCTTGATGCTGACCCGCGAGAAGAACAAGCTGGACCGCAGCCTCGGCGGTATCCGCGACATGGCCAAGGTGCCGTCGGCGATCTGGGTCGTCGACACCAACAAGGAGCACATCGCCGTCGGCGAGGCCCGCAAGCTCGGTATCCCGGTCATCGCGATCCTGGACACCAACTGCGACCCCGACGAGGTCGACTACCCGATCCCGGGCAACGACGACGCGATCCGCTCGGCGGCGCTGCTGACCAAGGTGATCGCCTCCGCGGTCGCCGAGGGCCTGCAGGCGCGTGCCGGTGTCGGC------CGCGGCGACGGCAAGCCCGAG---------GCGGAGGCCGCCGAGCCGCTCGCCGAATGGGAGCAGGAGCTGCTGGCTTCGGCGACCACGACCGCGACCACCACA------------------------------------GCCACCACCGACGCCGTTGGAGCTGCAACCGAAACAACG------------GAATCCTCGTAGGTGGGCCAGAAGATCAATCCGCACGGCTTCCGGCTGGGGATCACCACCGATTGGAAGTCCCGCTGGTACGCCGACAAGCAGTACGCCGACTACGTCAAGGAAGACGTGGCGATCCGCCGGCTGCTGTCGACCGGTCTCGAGCGCGCCGGCATCGCCGACGTGGAGATCGAGCGCACCCGCGACCGCGTCCGGGTCGACATCCACACCGCGCGTCCCGGCATCGTCATCGGCCGCCGCGGCACCGAGGCCGACCGGATCCGTGCAGACCTGGAGAAGCTGACCGGCAAGCAGGTCCAGCTGAACATCCTCGAGGTGAAAAACCCGGAGTCGCAAGCACAATTGGTGGCCCAGGGCGTTGCCGAGCAGCTGAGCAACCGCGTGGCGTTCCGTCGCGCTATGCGTAAGGCGATTCAGTCGGCGATGCGTCAGCCCAACGTCAAGGGCATCCGGGTGCAGTGCTCGGGCCGCCTCGGTGGCGCCGAGATGAGCCGTTCGGAGTTCTACCGCGAGGGCCGGGTTCCGCTGCACACGCTGCGCGCCGACATCGACTACGGCCTCTACGAGGCCAAGACCACCTTCGGCCGGATCGGTGTGAAGGTGTGGATTTACAAGGGCGACATCGTCGGCGGCAAGCGCGAATTGGCCGCAGCCACACCG------------GCGGGCGCCGACCGTCCGCGCCGCGAACGGCCGTCGGGCACCCGCCCACGCCGCAGCGGTGCATCGGGTACCACGGCCACCAGCACCGAGGCTGGACGGGCCGCGGGCGCCGAAGAGACC------------------------GCCGCG---GCTCCGACCGAAAGTGCGCCTGCCCCCGAACCGCAGAGCACGGAGAGCTGAATGGCTCGCTACACCGGACCCATCACTCGCAAATCGCGCCGGCTGCGCACCGACCTCGTCGGTGGCGACCAGGCGTTCGAGAAGCGTCCCTATCCGCCCGGCCAGCACGGCCGCGCGCGGATCAAGGAAAGCGAATACCTGCTGCAGATGCAGGAGAAGCAGAAGGCCCGCTTCACCTACGGCGTGATGGAAAAGCAGTTCCGCCGCTACTACGAAGAGGCCACTCGGCACGCCGGCAAGACCGGTGAGAACCTGCTGCAGATCCTCGAGAGCCGGCTGGACAACGTCGTGTACCGCGCCGGGCTGGCGCGTACCCGCCGGATGGCCCGCCAGCTGGTCAGCCACGGGCACTTCAGCGTCAACGGCGTGCACGTCAACGTCCCCAGTTACCGGGTGTCGCAGTACGACATCATCGACGTGCGGGACGGGTCGCTGAACACCGTGCCTTTCCAGATCGCGCGGGAGACGGCGGGCGACCGTCCGATCCCGAGCTGGTTGCAGGTGGTCGGGGAGCGTCAGCGCATCCTGATCCACCAGCTGCCCGAGCGGGCGCAGATCGACGTGCCACTCACCGAGCAGCTGATCGTCGAGTACTACTCGAAGTAAATGGTGGAGCAGTCCGCTGGGGGGCAAGGC------------------------GCCCCGGACAGCCGTGACGGCCGC------------------GATTCCCGCGACTCC------CGTGACGGGCGGGGT---CGGCGCGACGGCGGCGGTGGCCGCGGC------CGC---GACCGCGAT---GGCGACAAGAGCAACTACCTGGAACGGGTCGTCGCGATCAACCGTGTTTCCAAGGTGGTCAAGGGCGGTCGGCGATTCAGCTTCACCGCCCTGGTCATCGTGGGTGACGGCGCGGGCATGGTCGGCGTCGGCTACGGCAAGGCCAAGGAAGTTCCGGCCGCGATCGCCAAGGGCGTGGAAGAGGCGCGCAAGGGCTTCTTCCGGGTCCCGCTGATCGGCGGCACGATCACGCACCCGGTGCAGGGTGAGGCGGCCGCTGGTGTGGTGCTGCTGCGCCCGGCCAGCCCGGGTACCGGTGTGATCGCGGGCGGTGCGGCACGTGCTGTGCTGGAATGCGCCGGAGTGCACGACATCCTGGCCAAGTCGCTGGGAAGCGACAACGCGATCAACGTGGTGCACGCCACGGTCGCGGCGCTCAAGATGTTGCAGCGCCCGGAGGAGGTGGCCGCTCGTCGCGGTCTGCCGATCGAGGATGTCGCCCCGGCCGGGATGCTGAAGGCGCGACGGGAAAGTGAAGCGCTGGCC------------GCCAGTGCC------GCGCGTGAAGGA------------ACGGCACAGCAATGAATGCGTCCATACGAAATCATGGTCATTCTTGATCCCACACTTGACGAGCGCACCGTTGCTCCGTCCCTGGAGACGTTCCTGAACGTCGTCCGCAAAGACGGCGGAACCGTCGACAAGGTGGACATCTGGGGCAAGCGCCGGCTGGCCTACGAGATCGCCAAGCACGCCGAAGGCATCTATGTAGTCGTCGACCTCAAGGCGGCCCCGGCCACGGTGTCCGAACTCGACCGTCAGCTCAGCCTCAACGAGTCGGTGTTGCGCACCAAGGTGATGCGCACCGACAAGCACTAAATGCCGCGCAAGGGGCCCGCGCCGAAGCGTCCGCTGGTCAACGACCCGGTTTACGGGTCTCAGCTGGTGACCCAGCTGGTCAACAAAGTTCTGCTCAAGGGGAAGAAATCCGTCGCTGAGCGCATTGTTTATGGTGCGCTCGAGCAGGCTCGCGACAAGACCGGCACCGACCCGGTGATCACGCTCAAGCGCGCTCTCGACAACGTCAAGCCCGCCCTGGAGGTGCGTAGCCGCCGTGTCGGTGGTGCCACCTACCAGGTGCCAGTCGAGGTGCGTCCGGACCGGTCCACCACGTTGGCGCTGCGCTGGCTTGTCAGCTTCTCACGGGCTCGCCGGGAGAAGACGATGATCGAGCGGCTGGCGAACGAGATCCTGGACGCCAGCAATGGCCTCGGGGCTTCCGTCAAGCGGCGTGAGGACACCCACAAGATGGCCGAGGCCAACCGCGCCTTTGCGCACTATCGCTGGTAGATGACAATGACGGACCCGATCGCAGACTTTTTGACACGTCTGCGCAACGCCAATTCGGCGTATCACGACGAGGTGACGTTGCCGCACTCCAAGATCAAGGCCAACATCGCCCAGATCCTCAAGAGCGAGGGCTACATCAGCGACTTCCGGACCGAAGATGCTCGGGTCGGCAAGTCGCTGGTGGTTCAGCTCAAGTACGGACCCAGCCGGGAACGCAGCATTGCGGGCCTGCGTCGGGTCTCCAAGCCCGGTCTGCGGGTGTACGCGAAATCCACCGGCCTGCCCCGCGTGCTCGGCGGCCTGGGTGTCGCGATCATCTCGACATCCTCGGGCCTGCTGACCGATCGTCAGGCAGCCAGACAGGGCGTGGGCGGCGAAGTCCTCGCGTACGTGTGGTAGGTGACCGAAACCAACGAGGCAGCACCCGAG---GAGACCGCCGAGGTCGTCGTCGAGGTCGTC------------------GTCGAGGAGACCCCGGCC------GAGCCCACTGCTGAAGCTCCCGCGGCTCAGCCCAGCGCGCCGATCGTGCTCGACCGGCCCATCCAGACCGTCGGCCGCCGCAAGGAGGCCGTGGTGCGGGTGCGCCTGGTGCCCGGCACCGGCAAGTTCGACCTGAACGGCCGCAGCCTGGAGGCCTACTTCCCGAACAAGGTGCACCAGCAGCTGATCAAGGCCCCGCTGGTCACCGTCGATCGGCTGGAGACCTTCGACATCTACGCGCTGCTGCACGGCGGCGGCCCGTCGGGTCAGGCCGGTGCGCTGCGTCTGGGCATCGCCCGGGCGCTGATCCTGGCTCAGCCCGAGGACCGGCCCCCGCTGAAAAAGGCCGGCTTCCTCACCCGTGACCCGCGCGCCACCGAGCGCAAGAAGTACGGCCTCAAGAAGGCCCGTAAGGCACCTCAGTACAGCAAGCGCTGAGTGGCGGGACAGAAGATCCGCATCAGGCTTAAGGCCTACGACCATGAGGCTATTGACGCCTCGGCGCGCAAGATCGTCGAGACCGTCGTCCGTGCGGGTGCCAGCGTCGTAGGGCCGGTGCCGCTGCCGACCGAGAAGAATGTGTATTGCGTCATCCGCTCCCCGCACAAGTACAAGGACTCGCGGGAGCACTTCGAGATGCGCACCCACAAGCGGTTGATCGACATTCTTGATCCGACGCCGAAGACCGTTGACGCTTTGATGCGCATCGATCTGCCGGCCAGTGTCGACGTCAACATCCAGTAGATGCCACCCGCCAAGAAG---------GCAGCAGCCTCCGCGCCC------AAGAAGGGGCAG---------AAGACCCGCAAGCGCGAAAAGAAGAACATCCCGCACGGTGCCGCGCACATCAAGAGCACCTTCAACAACACGATCGTGAGCATCACCGACCCGCAGGGCAATGTCATCGCCTGGGCGTCGTCGGGCCACGTCGGTTTCAAAGGCTCGCGGAAATCGACTCCGTTCGCCGCGCAGCTGGCCGCCGAGAACGCCGCGCGCAAGGCCCAGGAGCACGGCGTGCGCAAGGTCGACGTGTTCGTGAAGGGCCCGGGCTCGGGCCGGGAGACCGCCATCCGTTCGCTGCAGGCCGCAGGCCTGGAGGTCGGCGCGATCTCCGACGTCACCCCCCAGCCGCACAACGGTTGCCGTCCGCCCAAGCGACGGAGGGTCTAGATGCCAACCATTCAGCAGCTGGTCCGCAAGGGTCGCCGCGATAAGATCGCCAAGGTCAAGACCGCGGCCCTGAAGGGCAGCCCGCAGCGCCGTGGCGTATGCACCCGCGTGTACACCACCACTCCGAAGAAGCCGAACTCGGCTCTTCGGAAGGTCGCGCGTGTGAAGCTGACGAGCCAGGTCGAGGTCACCGCCTATATCCCGGGTGAGGGCCACAACCTGCAGGAGCACTCGATGGTGCTGGTGCGCGGTGGTCGTGTGAAGGACCTGCCCGGTGTGCGCTACAAGATCATCCGCGGTTCGCTCGACACCCAGGGTGTCAAGAACCGCAAGCAGGCTCGCAGCCGTTACGGCGCCAAGAAGGAGAAGAGCTAAATGGCTCGACTAGTAGGCGTCGATCTGCCGCGTGACAAGCGGATGGAGATCGCGCTGACGTACATCTTCGGCATCGGCCGAACCCGCTCCAACGAGATCTTGGAAGCGACCGGCATCGACCGGGATCTGCGCACCAGGGACCTCACCGACGATCAGCTGACCCACCTGCGCGACTACATCGAGGCCAACCTCAAGGTCGAGGGTGACCTGCGCCGCGAGGTCCAGGCTGACATCCGCCGCAAGATCGAGATCGGCTGCTACCAGGGCCTGCGGCACCGCCGCGGCCTGCCGGTGCGTGGCCAGCGCACCAAGACCAACGCGCGTACCCGCAAGGGCCCCAAGCGCACCATCGCCGGCAAGAAGAAGGCCAGGTAAGTGGCGCTTACTGCCGAGCAGAAAAAAGAAATTCTGGGCCAATACGGCCTGCATGACACCGACACCGGATCGCCGGAGGCGCAGATCGCGCTGCTGACCAAGCGCATCGCCGACCTGACCGAGCACCTCAAGGTGCACAAGCACGACCACCACTCGCGGCGCGGCCTGCTGCTGCTGGTCGGTCGGCGGCGCCGGCTGATCAAGTACATCTCGCAAATCGACGTCGAGCGCTACCGCTCGCTGATCGACCGGCTGGGCCTGCGTCGCTGAATGTCTGTGAAGATCAAGCTGACCCGGCTTGGCAAGATCCGCAACCCCCAGTATCGCATCGCCGTCGCCGACGCTCGCACGCGGCGCGACGGCCGCTCGATCGAGGTGATCGGCCGGTACCACCCCAAGGAAGACCCGAGCCTGATCGAGATCGACTCGGAGCGGGCCCAGTACTGGCTGTCGGTCGGTGCGCAGCCGACCGAACCGGTCGTCAAGCTGCTGAAGATCACCGGCGACTGGCAGAAGTTCAAGGGCCTGCCCGGCGCCGAGGGCAGCCTGCAGGTCGCCCCGCCCAAGCCCAGCAAGCTGGACCTGTTCAACGCCGCGCTGGCCGAGGCCGACGGCGGACCGACCACCGAGGCCACCAAGCCGAAG---AAGAAGGCCCCG---------GCCAAGAAGCCCGCGAAGGCC---------GACGAGGCCGCCGCGGAGGCCCCGGCCGAAGCT------------------------------------------------------------------------GAAGCC---GCCTCC---GAAACCGCCGAGGCT---------CCC------GCCGACGCG------------CCC------------GCCGAAAGCTGA---------------------------------------------------ATGGCAGAAGCTAAGGCCGCCCCC------AAGAAGGCCGCTGCG------------------------------------------------------GCGGATGGCGCTTCGAAAGAGAAGGGCCCGCAGCACACCCCGGCGAACCCGAAGACGCGTGGCCGCCGCAAGACGCGTATCGGCTACGTGGTGAGCGACAAGATGCAGAAGACCATCGTGGTCGAGCTGGAAGACCGTATGCGTCACGCGCTGTACGGCAAGATCATCCGGACGACCAAGAAGGTCAAGGCGCACGACGAGAACAGCGTCGCCGGCGTCGGCGACCGCGTCTCGCTGATGGAGACGCGCCCGACTTCGGCCACCAAGCGGTGGCGCCTAGTCGAGGTGCTGGAAAAGGCCAAGTAAATGCCACGCAGCCTGAAAAAGGGACCGTTCGTCGACGACCACCTGCTCAAGAAGGTGGACGTACAGAACGAGAAGAACAGCAAGCAGGTCATCAAGACCTGGTCGCGCCGTTCGACGATCATTCCCGACTTCATTGGCCACACCTTCGCGGTGCACGATGGCCGCAAGCACGTCCCGGTGTTCGTCACCGAGGCGATGGTCGGCCACAAGCTCGGTGAGTTCGCGCCGACGCGCACCTTCAAGGGCCACATCAAGGACGACCGAAAGGCCAAGCGCCGATGAGTGGCCAACATCAAGTCGCAGCAGAAGCGCATCAAGACGAACGAGCGCGCCCGACTGCGCAACAAGTCGGTGAAGTCGTCGCTGCGCACCGCCGTGCGCGCGTTTCGTGAGGCCGCTGAGGCAGGCGACAAGGACAAGGCCGCCGAATTGCTGGTGTCGACCAATCGCAAGCTGGACAAGGCGGCCACCAAGGGCGTCATCCACAAGAACCAGGCCGCCAACAAGAAGTCGGCGCTGGCGCGGTCCCTCAACAAGATCTGA------
>NZ_AP022590_M_mantenii 9741
ATGCCGAGTCCCGCCGTCACCTCGCCGCAAGTAGCCGTCAACGACATTGGCTCGAGCGAGGATTTTCTCGCCGCAATAGACAAAACGATCAAGTACTTCAACGATGGCGACATCGTCGAGGGCACGATCGTCAAAGTGGACCGGGACGAGGTGCTCCTCGATATCGGCTACAAGACCGAAGGGGTCATCCCCGCCCGCGAGCTCTCCATCAAGCACGATGTCGACCCCAACGAGGTCGTTTCCGTCGGTGATGAGGTCGAAGCCCTGGTTCTCACCAAGGAGGACAAAGAGGGCCGCCTGATCCTGTCCAAGAAGCGCGCGCAGTACGAGCGCGCCTGGGGCACCATCGAGGCGCTCAAGGAGAAGGACGAGGCCGTCAAGGGGACCGTCATCGAGGTGGTCAAGGGTGGCCTGATCCTCGATATCGGGTTGCGCGGCTTCCTGCCCGCCTCGCTGGTCGAGATGCGCCGCGTCCGCGATCTGCAGCCGTACATCGGCAAGGAGATCGAGGCCAAGATCATCGAGCTGGACAAGAACCGCAACAACGTGGTGCTGTCACGGCGCGCCTGGCTCGAGCAGACCCAGTCCGAGGTGCGCAGCGAGTTCCTCAACCAGCTGCAGAAGGGCGCCATCCGCAAGGGTGTCGTCTCCTCCATCGTCAACTTCGGCGCGTTCGTCGACCTCGGCGGTGTGGACGGCCTGGTGCACGTCTCCGAGCTGTCCTGGAAGCACATCGACCACCCGTCCGAGGTCGTGCAGGTCGGCGACGAGGTCACCGTCGAGGTGCTCGACGTCGACATGGACCGCGAACGGGTTTCGTTGTCGCTGAAGGCGACTCAGGAAGACCCGTGGCGCCACTTCGCCCGCACCCACGCCATCGGCCAGATCGTGCCGGGCAAGGTCACCAAGCTGGTTCCGTTCGGTGCGTTCGTGCGCGTCGAGGAGGGCATCGAGGGCCTGGTGCACATCTCCGAGCTGGCCGAGCGCCACGTGGAGGTCCCCGATCAGGTGGTCGCCGTCGGCGACGACGCGATGGTCAAGGTGATCGACATCGACCTGGAGCGTCGCCGGATCTCGTTGTCGCTCAAGCAGGCCAACGAGGATTACACCGACGAGTTCGACCCGGCGAAGTACGGCATGGCCGACAGCTACGACGAGCAGGGCAACTACATCTTCCCCGAGGGCTTCGACTCCGAGACCAATGAATGGCTCGAGGGCTTCGAGAAGCAGCGCGCCGAGTGGGAGGCCCGCTACGCCGAGGCCGAGCGCCGGCACAAGATGCACACCGCGCAGATGGAGAAGTTCGCCGCGGCCGAGGCTGCCGGGCAC------------GCC------GAG---CAGTCGCCGGGCAAC---GGCGGTGCGCGTGAGGAGAAGGCGGGCGGATCGCTGGCCAGCGATGCCCAATTGGCCGCTCTGCGGGAGAAACTCGCCGGCAAC---GCGTGAATGGCCGTCGTAACCATGAAACAGCTGCTGGACAGCGGCACCCACTTCGGGCACCAGACCCGTCGCTGGAATCCCAAGATGAAGCGGTTCATCTTCACCGACCGCAACGGCATCTACATCATCGACCTGCAGCAGACGCTGACCTTCATCGACCAGGCGTACGAGTTCGTCAAGGAGACCGTCGCCCACGGTGGCAGCGTGCTGTTCGTCGGCACCAAGAAGCAGGCGCAGGAATCGGTTGCGGCCGAGGCGACCCGGGTCGGCATGCCGTACGTGAACCAGCGCTGGCTGGGCGGCATGCTGACCAACTTCCAAACCGTGCACAAGCGGCTGCAGCGCCTCAAGGAGCTCGAGGCGATGGAGCAGACCGGTGGCTTCGAGGGCCGCACCAAGAAGGAAATCTTGATGCTGACCCGCGAGAAGAACAAGCTGGACCGCAGCCTCGGCGGTATCCGCGACATGGCCAAGGTGCCGTCGGCCATCTGGGTCGTCGACACCAACAAGGAGCACATCGCCGTCGGTGAGGCCCGCAAGCTCGGTATCCCGGTCATCGCGATCCTGGACACCAACTGCGACCCGGACGAGGTCGACTACCCGATCCCCGGCAACGACGACGCGATCCGTTCCGCCGCGCTGCTGACTAAAGTGATCGCCTCCGCCGTCGCCGAGGGCCTGCAGGCTCGCTCCGGCGTCGGC------CGCGGCGACGGCAAGCCCGAA---------GCCGAGGCCGCCGAGCCGCTGGCCGAATGGGAGCAGGAGCTGCTGGCCTCCGCTACCACCACC------------------------------------------------GCCCCCACCGACGCCGCTGCGGGCACCCCCGAACCAACCACT---------GACCCCTCATAGGTGGGCCAGAAGATCAATCCGCACGGCTTCCGGCTGGGCATCACCACCGACTGGAAGTCACGCTGGTACGCCGACAAGCAGTACGCGGACTACGTCAAGGAAGACGTCGCGATCCGGCGGCTGCTCTCGACCGGCCTGGAGCGGGCCGGGATCGCCGACGTGGAGATCGAGCGCACCCGTGACCGGGTCCGGGTGGACATCCACACCGCGCGTCCCGGCATCGTCATCGGCCGTCGCGGCACCGAGGCCGACCGGATCCGTGCCGACCTGGAGAAGCTGACCGGCAAGCAGGTGCAGCTCAACATCCTCGAGGTCAGAAACCCGGAGTCGCAGGCACAATTGGTGGCCCAGGGCGTCGCCGAGCAGCTGAGCAACCGCGTGGCGTTCCGCCGCGCGATGCGTAAGGCCATCCAGTCGGCGATGCGTCAGCCCAACGTCAAAGGCATCCGGGTGCAGTGCTCCGGCCGTCTCGGTGGTGCCGAGATGAGCCGCTCGGAGTTCTACCGCGAGGGCCGGGTGCCGCTGCACACGCTGCGCGCCGACATCGACTACGGCCTGTACGAAGCCAAGACGACCTTCGGCCGGATCGGCGTGAAGGTCTGGATCTACAAGGGCGACGTCGTCGGCGGCAAGCGCGAATTGGTCGCTGCCGCTCCG------------GCGGGCGCCGAGCGTTCGCGCCGCGAGCGTCCGTCGGGCACCCGTCCGCGTCGCAGTGGCGCGTCGGGCACCACGGCCACCAGTACCGAAGCCGGCCGCGCGGCCGCAAGCGCCGAAGAG------------------GGCGCAGCAGCC---GCCGCGACCCAGGCCGCACCCGCTGCAGAACCACAAAGCACGGAGAGCTGAATGGCTCGTTACACCGGACCCATCACCCGCAAATCGCGCCGGCTGCGCACCGACCTCGTCGGTGGCGACCAGGCGTTCGAGAAGCGTCCCTATCCGCCCGGCCAGCACGGCCGCGCGCGGATCAAGGAAAGCGAATACCTGCTGCAGCTGCAGGAGAAGCAGAAGGCTCGCTTCACCTACGGCGTGATGGAAAAGCAGTTCCGTCGCTACTACGCAGAGGCCTCCCGGCAATCCGGCAAGACCGGTGAGGAGCTGCTGCGCATCCTGGAGAGCCGGCTGGACAACGTCGTGTACCGCGCCGGTTTGGCCCGCACCCGACGGATGGCGCGTCAGCTGGTCAGCCACGGACACTTCAGCGTCAACGGCGTGCATGTCAACGTCCCCAGCTACCGGGTGTCGCAGCACGACATCATCGACGTACGGGACTCCTCGCTGAATACCGTGCCGTTCCAGATCGCGCGGGAGACGGCGGGCGACCGCCCGATCCCGAGCTGGCTGCAGGTGGTGGGGGAGCGTCAGCGCATCCTCGTGCACCAGCTGCCCGAACGGGCGCAGATCGACGTGCCGCTCACCGAGCAGCTCATCGTCGAGTTCTACTCAAAGTAAATGGCGGAGCAGCCGGCCGGCGGACGAGGC------------------------GCCGGCGACAGCCGTGAC---------------------------TCGCGCGGTGAC------CGCGACAGCCGCGGT---CGGCGTGGCGACGGCGGTCGTGGTGGC------CGC---GACCGCGAC---GGCGACAAGAGCAACTACCTGGAACGGGTTGTCGCGATCAACCGTGTCTCCAAGGTGGTCAAGGGTGGTCGGCGATTCAGCTTCACCGCGCTGGTGATCGTCGGAGACGGCAACGGCATGGTCGGTGTCGGCTACGGCAAGGCCAAGGAAGTTCCCGCGGCCATCGCCAAGGGCGTCGAGGAGGCCCGGAAGAGCTTTTTCCGGGTGCCGCTGATCCGCGGGACCATCACCCACCCGGTGCAGGGTGAGGCGGCCGCCGGTGTGGTGCTGCTGCGTCCCGCCAGCCCGGGTACCGGTGTGATCGCCGGTGGTGCCGCCCGTGCGGTGCTGGAATGCGCTGGTGTGCACGACATCCTGGCCAAGTCACTGGGTAGCGACAACGCGATCAACGTGGTGCACGCGACGGTCGCCGCGCTCAAGCTGCTGCAGCGCCCCGAGGAGGTGGCCGCGCGCCGTGGCCTGCCCATCGAGGACGTTGCGCCGGCCGGAATGCTCAAGGCGCGCCGCGAAAGTGACGCGATGGCC------------AGTGCTGCG------GCCCGCGAGGCC---CAGACCTCGGGGGCGCAGCCATGAATGCGTCCATACGAAATCATGGTCATTCTTGACCCCACGCTCGACGAGCGAACCGTTGCCCCGTCCTTGGAGACGTTCCTCAACGTCGTCCGCAAGGATGGTGGATCCGTCGACAAGGTCGACATCTGGGGCCGGCGCCGCCTGGCCTACGAGATCGCCAAGCACGCCGAAGGCATCTATGTCGTCGTCGACCTGAAGGCCGAGCCGGCGACGGTCTCCGAGCTCGACCGCCAGCTGAGCCTGAACGAGTCGGTATTGCGCACCAAGGTGATGCGCACCGACAAGCACTAAATGCCGCGCAAGGGGCCCGCGCCGAAGCGTCCATTGGTCAATGACCCGGTCTACGGGTCGCAGCTGGTGACGCAGCTGGTGAACAAAGTTCTGCTGGACGGGAAGAAATCGCTGGCCGAACGCATTGTTTATGGAGCGCTCGAGAACGCCCGGGATAAGACGGGCACTGACCCGGTGATCACGCTCAAGCGCGCGATGGACAACGTCAAGCCCTCCCTCGAGGTGCGCAGCCGCCGCGTCGGTGGCGCTACGTACCAGGTCCCGGTCGAGGTGCGTCCCGATCGCTCGGTGACGCTGGCGCTGCGTTGGCTGGTCAGTTTCTCCAAGCAACGCCGCGAAAAGACCATGGTCGAGCGGCTCGCCAACGAGATCCTGGATGCCAGCAATGGCCTCGGAGCCGCCGTCAAGCGGCGCGAGGACACCCACAAGATGGCCGAGGCCAACCGCGCCTTCGCGCACTATCGCTGGTAGATGACCATGACGGACCCGATCGCAGACTTCTTGACACGTCTGCGCAACGCCAATTCGGCGTATCACGACGAGGTGACGTTGCCGCACTCCAAGATCAAGGCAAACATCGCCCAGATCCTCAAGAGCGAGGGCTACATCACCGACTTCCGGACCGAGGATGCTCGGGTCGGCAAGTCGCTGATCGTTCAGCTCAAGTACGGGCCGAGCAGGGAGCGAAGCATCGCCGGCCTGCGCCGCGTGTCCAAACCCGGTCTGCGGGTGTACGCGAAATCCACCAATCTGCCGCGCGTGCTCGGTGGCCTGGGTGTGGCGATCATCTCCACCTCCTCGGGTCTGCTGACCGACCGCCAGGCAGCCCGACAGGGCGTGGGCGGCGAAGTCCTCGCGTACGTCTGGTAAGTGACCGAAGCCTCGGTG------------------------------------------------------------------------------------------------GAGCCCGCCGAGGCCGCCGCGCCCGCCGAGTCCTTCGTGTTCGACCGGCCCATCCAGACCGTCGGCCGCCGCAAGGAGGCCGTGGTGCGGGTGCGCCTGGTGCCCGGCACCGGCAAGTTCAACCTGAACGGCCGCACCCTGGAGGGCTACTTCCCCAACAAGGTGCACCAGCAGCTCATCAAGGCCCCGCTGGTCACCGTCGACCGGGTGGACAGCTTCGACATCTACGCCCTGCTGCACGGCGGCGGCCCCTCGGGGCAGGCCGGCGCGCTGCGCCTGGGCATCGCGCGGGCGCTGATCCTGGCCCAGCCCGAGGACCGGCCCCCGCTGAAGAAGGCCGGCTTCCTCACCCGTGACCCGCGTGCCACCGAGCGCAAAAAGTACGGCCTGAAGAAGGCCCGTAAGGCGCCTCAGTACAGCAAGCGCTGAGTGGCGGGACAGAAGATCCGCATCAGGCTTAAGGCCTACGACCATGAGGCTATTGACGCGTCGGCGCGCAAGATCGTCGAGACCGTCGTCCGCACGGGTGCCAGCGTCGTAGGTCCGGTGCCGCTGCCGACCGAGAAGAACGTGTACTGCGTCATCCGCTCCCCGCACAAGTACAAGGACTCGCGGGAGCACTTCGAGATGCGCACGCACAAGCGGCTGATCGACATCCTCGACCCGACGCCAAAGACTGTCGACGCGCTGATGCGCATCGACCTTCCGGCCAGTGTCGACGTCAACATCCAGTAGATGCCACCAGCAAAGAAG---------GCAGGCGCGGCGGCGCCC------AAGAAGGGTCAG---------AAGACCCGCCGGCGGGAAAAGAAGAACATCCCGCACGGTGCCGCCCACATCAAGAGCACGTTCAACAACACGATCGTGACGATCACCGACCCCCAGGGCAACGTCATCGCCTGGGCGTCGTCGGGGCACGTCGGGTTCAAGGGCTCCCGGAAGTCGACCCCGTTCGCGGCCCAGCTGGCCGCCGAGAACGCCGCGCGCAAGGCGCAGGAACACGGCGTCAAGAAGGTCGACGTCTTCGTGAAGGGCCCGGGTTCGGGCCGGGAGACCGCGATCCGGTCGCTGCAGGCCGCCGGCCTGGAGGTCGGGGCGATCTCCGACGTCACCCCCCAGCCGCACAATGGCTGCCGCCCGCCGAAGCGCAGAAGGGTCTAGATGCCAACCATTCAGCAGCTGGTCCGCAAGGGTCGCCGCGACAAGGTCGCCAAGGTCAAGACCGCGGCCCTGAAGGGCAGCCCGCAGCGCCGTGGCGTATGCACCCGCGTGTACACCACCACCCCGAAGAAGCCGAACTCGGCGCTTCGGAAGGTCGCCCGCGTGAAGCTGACGAGCCAGGTTGAGGTCACCGCCTACATCCCCGGGGAGGGCCACAACCTGCAGGAGCACTCGATGGTGCTGGTGCGTGGTGGCCGAGTCAAGGACCTGCCCGGTGTCCGGTACAAGATCATCCGCGGCTCACTCGACACTCAGGGTGTCAAGAACCGCAAGCAGGCTCGCAGCCGTTACGGCGCCAAGAAGGAGAAGAGCTGAATGGCTCGATTAGTAGGCGTCGATCTTCCGCGTGACAAGCGGATGGAGATCGCGCTGACCTACATCTTCGGCGTCGGCCGCACCCGGTCGAACGAGATCCTGGCAGCAACCGGCATCGACAAGAACCTGCGCACCCGGGACCTGACCGATGACCAGCTGACCCACCTGCGTGACTACATCGAGGCGAACCTCAAGGTGGAGGGTGACCTCCGCCGCGAAACGCAGGCCGACATCCGCCGCAAGATCGAGATCGGCTGCTACCAGGGCCTGCGGCACCGCCGCGGCCTGCCGGTGCGCGGCCAGCGGACCAAGACCAATGCGCGCACCCGCAAGGGCCCCAAGCGCACCATCGCCGGCAAGAAGAAGGCCAGGTAAGTGGCGCTGACAGCCGAGCAGAAAAAAGAAATCCTGGGCACTTACGGCCTGCATGGCACCGACACCGGTTCCCCCGAGGCGCAGGTCGCGCTGCTGACCAAGCGGATCGCTGACCTGACCGAGCACCTGAAGGTGCACAAGCACGACCACCACTCGCGGCGCGGGCTGCTGCTGCTGGTCGGACGCCGCCGGCGGCTGCTCAAGTACGTCGCGCAGATCGATGTCGAGCGGTACCGGTCGCTGGTCGAGCGGCTGGGCCTGCGTCGCTGAATGGCTGTGAAGATCAAGCTCACCCGGCTTGGCAAGATCCGCAATCCCCAGTACCGCATCGCCGTCGCCGACGCGCGGACCCGGCGCGACGGACGCTCCATCGAGGTCATCGGCCGTTACCACCCGAAGGAAGACCCGAGCCTCATCGAGATCAACTCGGAGCGCGCGCAGTACTGGCTGTCCGTGGGTGCCCAGCCCACCGAGCCCGTCCTCAAGCTGCTGAAGATCACCGGTGACTGGCAGAAGTTCAAGGGCCTGCCCGGCGCCGAAGGCCGCCTGAAGGTCGCCCCGGCCAAGCCCAGCAAGCTGGAGCTGTTCAACGCCGCGCTGGCGGAGGCCGACGGCGGACCGACCACCGAGGCCGCGAACCCGAAG---AAGAAGGCCCCG---------GCCAAGAAGGCCGCGAAGGCC---------GACGAGCCCGGGGCCGCCGCCGAGACGCCCGCG---------------------------GAGCCCGCC---------------------------GCTGAGGCCGAGGCG---CCCGCC---GAGGCCGGCGAGCAG------------------GCCGAGCCG------------ACG------------ACCGAAAGCTGA---ATGGCAGAAGCCAAG---------------------------------------------AAGGCTGCCCCC------AAGAAGGCCGCCACA------------------------------------------------------ACCGAGGCCGCGTCGAAGGACAAGGGCCCCAAGCACACTCCGGCCAACCCGAAGGTGCGCGGACGCCGCAAGGTCCGCATCGGGTACGTCGTCAGTGACAAGATGCAGAAGACCATCGTGGTCGAGCTGGAAGATCGGGTGCGTCACCCGCTGTACGGCAAGATCATCCGGACCACCACCAAGGTCAAGGCGCACGACGAGAACAGCACCGCCGGGATCGGCGACCGCGTCTCGCTGATGGAGACCCGCCCGACGTCGGCGACCAAGCGTTGGCGGCTCGTCGAAATTCTGGAAAAGGCGAAGTAAATGCCACGCAGCCTGAAGAAGGGCCCGTTCGTCGACGGTCACCTGCTCAAGAAGGTGGACACGCAGAACGAGAAGAACACCAAACAGGTGATCAAGACATGGTCGCGGCGTTCGACGATCATTCCTGACTTCATCGGCCACACCTTCGCCGTCCACGACGGACGCAAGCATGTCCCGGTGTTCGTCACCGAGGCGATGGTCGGCCACAAGCTTGGTGAATTCGCGCCCACCCGCACCTTCAAGGGACACATCAAGGACGACCGGAAGGCCAAACGGCGATGAGTGGCCAACATCAAGTCGCAGCAGAAGCGCAACAAGACCAACGAGCGCGCTCGCCTGCGCAACAAGTCGGTGAAGTCGTCGCTGCGTACCGCCGTCCGCGCGTTCCGCGAGGCCGCCCACGCCGGCGATAAGGAGAAGGCCGCCGAGTTGCTGGTGTCGACCAACCGCAAGCTGGACAAGGCGGCCAGCAAGGGCGTGATCCACAAGAACCAGGCGGCGAACAAGAAGTCGGCGCTGGCGCAGGTCCTCAACAAGATCTGA------
>NZ_AP024251_M_paraintracellulare 9741
ATGCCGAGTCCCGCCGTCACCTCGCCCCAAGTAGCCGTCAACGACATTGGCTCCAGCGAGGACTTTCTCGCCGCAATAGACAAAACGATCAAGTACTTCAACGATGGCGACATCGTCGAGGGCACGATCGTCAAAGTGGACCGGGACGAGGTGCTCCTCGACATCGGCTACAAGACCGAGGGGGTCATCCCCGCCCGCGAGCTCTCGATCAAGCACGACGTCGACCCCAACGAGGTCGTTTCCGTGGGCGACGAGGTCGAGGCCCTGGTTCTCACCAAGGAGGACAAAGAGGGCCGCCTGATCCTGTCCAAGAAGCGCGCGCAGTACGAGCGCGCCTGGGGCACCATCGAGGCGCTCAAGGAGAAGGACGAGGCCGTCAAGGGCACCGTCATCGAGGTGGTCAAGGGTGGCCTGATCCTCGACATCGGGTTGCGCGGCTTCCTGCCCGCCTCGCTGGTCGAGATGCGCCGGGTGCGCGATCTGCAGCCGTACATCGGCAAGGAGATCGAGGCCAAGATCATCGAGCTGGACAAGAACCGCAACAACGTGGTGCTGTCGCGCCGGGCGTGGCTGGAGCAGACGCAGTCCGAGGTGCGCAGCGAGTTCCTCAACCAGCTGCAGAAGGGCGCCATCCGCAAGGGTGTCGTCTCCTCCATCGTCAACTTCGGTGCGTTCGTCGACCTCGGCGGCGTCGACGGTCTGGTGCACGTCTCCGAGCTGTCCTGGAAGCACATCGACCACCCGTCCGAGGTGGTCCAGGTCGGCGACGAGGTCACCGTCGAGGTGCTCGACGTCGACATGGACCGCGAGCGGGTTTCGTTGTCGCTCAAGGCAACCCAGGAAGACCCGTGGCGCCACTTCGCCCGCACCCACGCCATCGGCCAGATCGTGCCCGGCAAGGTCACCAAGCTGGTTCCGTTCGGCGCGTTCGTCCGCGTCGAGGAGGGCATCGAGGGCCTCGTGCACATTTCGGAGCTGGCCGAGCGCCACGTCGAGGTCCCCGACCAGGTGGTTGCCGTCGGCGACGACGCGATGGTCAAGGTCATCGACATCGACCTGGAGCGCCGCCGGATCTCCTTGTCGCTCAAGCAGGCCAACGAGGACTACACCGACGAGTTCGACCCGGCGAAGTACGGCATGGCTGACAGCTACGACGAGCAGGGCAACTACATCTTCCCCGAGGGCTTCGACTCCGAGACCAACGAATGGCTCGAGGGATTCGACAAGCAGCGCACCGAGTGGGAGGCCCGCTACGCCGAGGCCGAGCGCCGGCACAAGATGCACACCGCGCAGATGGAGAAGTTCGCGGCGGCCGAGGCGGCCGGCCAC------------ACGGCCGGCGAG---CAGTCGCCGGGCAAC---GGTGCGCCCGCCGAGAAG---GCGGGCGGATCGCTGGCCAGCGATGCCCAATTGGCCGCGCTGCGGGAGAAACTCGCCGGCAAC---GCGTGAATGGCCGTCGTAACCATGAAGCAGCTGCTCGACAGCGGCACCCACTTCGGGCACCAGACCCGCCGGTGGAATCCCAAGATGAAGCGGTTCATCTTCACCGACCGCAACGGCATCTACATCATCGACCTGCAGCAGACGCTGACCTTCATCGACCAGGCGTACGAGTTCGTCAAGGAGACCGTCGCCCACGGCGGCACCGTCCTGTTCGTCGGCACCAAGAAGCAGGCGCAGGAATCCGTCGCCGCCGAGGCGACCCGCGTCGGCATGCCCTACGTCAACCAGCGCTGGCTGGGCGGCATGCTGACCAACTTCTCCACCGTGCACAAGCGGCTGCAGCGCCTCAAGGAGCTCGAGGCGATGGAGCAGACCGGTGGCTTCGAGGGCCGCACCAAGAAGGAAATCTTGATGCTGACCCGCGAGAAGAACAAGCTGGACCGCAGCCTTGGCGGTATCCGCGACATGGCCAAGGTGCCGTCGGCCATCTGGGTCGTCGACACCAACAAGGAGCACATCGCCGTCGGCGAGGCCCGCAAGCTCGGCATCCCGGTCATCGCGATCCTGGACACCAACTGCGACCCCGACGAGGTCGACTACCCGATCCCGGGCAACGACGACGCGATCCGGTCGGCCGCGTTGCTGACCAAGGTCATCGCCTCCGCCGTCGCCGAGGGCCTGCAGGCCCGCGCCGGGGTCGGC------CGCGGCGACGGCAAGCCCGAG---------GCCGAGGCCGCCGAGCCGCTGCCCGAATGGGAGCAGGAACTGCTCGCCTCCGCCGCTGCCAGC------------------------------------------------GCCCCCACCGACGCCGCTGCGGGCACCCCCGAACCAACCACC------ACTGAATCCTCCTAGGTGGGCCAGAAGATCAATCCGCACGGCTTCCGGCTGGGCATCACGACCGACTGGAAGTCCCGCTGGTACGCCGACAAGCAGTACTCGGACTACGTCAAGGAAGACGTCGCGATCCGGCGGCTGCTGTCGACCGGCCTGGAGCGGGCCGGGATCGCCGACGTGGAGATCGAGCGCACCCGCGACCGCGTCCGGGTGGACATCCACACCGCGCGTCCGGGCATCGTCATCGGCCGCCGCGGCACCGAGGCCGACCGGATCCGCGCCGACCTGGAGAAGCTGACCGGCAAGCAGGTGCAGCTCAACATCCTCGAGGTCAGAAACCCTGAGTCCCAAGCGCAATTGGTGGCCCAGGGCGTCGCCGAGCAGCTGAGCAACCGCGTGGCGTTCCGCCGGGCGATGCGCAAGGCCATCCAGTCGGCGATGCGCCAGCCCAACGTCAAGGGCATCCGCGTGCAGTGCTCCGGCCGTCTCGGCGGCGCCGAGATGAGCCGCTCGGAGTTCTACCGCGAGGGCCGGGTGCCGCTGCACACGCTGCGCGCCGACATCGACTACGGCCTGTACGAGGCCAAGACCACCTTCGGTCGGATCGGCGTGAAGGTGTGGATCTACAAGGGCGACATCGTCGGTGGCAAGCGCGAACTGGCCGCCGCCGCCCCC------------GCGGGCGCCGAGCGTTCCCGCCGCGAGCGCCCGTCGGGCACCCGCCCGCGCCGCAGTGGCGCCTCAGGCACCACGGCCACCAGCACCGAGGCCGGCCGGGCCGCCAGCGCCGAAGAGGGC------------------------------------GCCGCGGCCGCCGCACCCGCTGCAGAACCGCAAAGCACGGAGAGCTGAATGGCTCGTTACACCGGACCCGTCACCCGCAAGTCGCGCCGGCTGCGCACCGACCTCGTCGGTGGCGACCAGGCGTTCGAGAAGCGCCCCTACCCGCCCGGCCAGCACGGCCGCGCGCGGATCAAGGAAAGCGAATACCTGCTGCAGCTGCAGGAGAAGCAGAAGGCCCGCTTCACCTACGGCGTGATGGAAAAGCAGTTCCGCCGCTACTACGAAGAGGCCGTGCGGCAGCCCGGCAAGACGGGTGAAGAGCTGCTGCGGATCCTGGAAAGCCGGCTCGACAACGTCGTCTACCGCGCCGGGCTGGCGCGCACCCGCCGGATGGCCCGCCAGCTGGTCAGCCACGGACACTTCAGCGTCAACGGCGTGCACGTCAACGTCCCCAGCTACCGGGTGTCGCAGTACGACATCATCGACGTGCGGGACTCCTCGCTGAACACCGTGCCATTCCAGATCGCGCGGGAGACGGCGGGCGACCGGCCGATCCCGAGCTGGCTGCAGGTCGTGGGGGAGCGTCAGCGCATCCTCGTCCACCAGCTGCCCGAGCGGGCACAGATCGACGTCCCGCTCACCGAGCAGCTCATCGTCGAGTTCTACTCGAAGTAAATGGCGGAGCAGCCCGCCGGCGGACAAGGC------------------------GCCGGCGACAGCCGTGAC---------------------------TCGCGCGGTGAC------CGCGACAGCCGCGGT---CGGCGCGGCGACGGCGGT---CGTGGC------CGC---GACCGCGAC---GGCGACAAGAGCAACTACCTGGAGCGGGTCGTCGCCATCAACCGCGTCTCCAAGGTGGTCAAGGGTGGTCGGCGATTCAGCTTCACCGCGCTGGTGATCGTCGGTGACGGCAACGGCATGGTCGGCGTCGGCTACGGCAAGGCCAAGGAAGTTCCCGCCGCCATCGCCAAGGGCGTCGAGGAGGCCCGCAAGGGCTTCTTCCGGGTGCCGCTGATTCGCGGGACCATTACGCACCCGGTGCAGGGTGAGGCGGCCGCCGGCGTGGTGCTGCTGCGCCCGGCCAGCCCGGGTACCGGTGTGATCGCCGGCGGCGCCGCCCGCGCGGTGCTGGAATGCGCTGGCGTGCACGACATCCTGGCCAAGTCGCTGGGCAGTGACAACGCCATCAACGTGGTGCACGCGACCGTCGCCGCGCTCAAGCTGCTGCAGCGCCCCGAGGAGGTTGCCGCCCGCCGCGGACTGCCCATCGAGGACGTTGCGCCGGCCGGAATGCTCAAGGCGCGACGGGAAAGCGACGCGCTGGCG------------AGTGCGGCG------GCACGTGAGGCG---CAGATTTCGGGGACCCAACCATGAATGCGTCCATACGAAATCATGGTCATTCTTGACCCCACGCTCGACGAGCGCACCGTTGCCCCGTCCTTGGAGACGTTCCTGAACGTCGTCCGCAAGGATGGCGGATCCGTCGACAAGGTCGACATCTGGGGCCGGCGCCGGCTGGCCTACGAGATCGCCAAGCACGCCGAAGGCATCTACGTCGTCGTCGACCTGAAAGCCGAGCCCGCGACGGTGTCCGAGCTCGACCGCCAGCTGAGCCTCAACGAGTCGGTACTGCGCACCAAGGTGATGCGCACCGACAAGCACTAAATGCCGCGCAAGGGGCCCGCGCCGAAGCGCCCATTGGTCAACGACCCGGTCTACGGGTCGCAGCTGGTCACCCAGCTGGTGAACAAAGTCCTGCTGCAGGGGAAGAAATCGCTCGCCGAGCGCATTGTTTATGGTGCGCTCGAACAAGCCCGGGACAAGACGGGCACCGATCCCGTGATCACGCTCAAGCGTGCTCTCGACAACGTCAAGCCCGCCCTGGAGGTGCGCAGCCGCCGCGTCGGTGGTGCCACCTATCAGGTGCCGGTCGAGGTGCGTCCGGATCGGTCCACCACGCTGGCACTGCGCTGGCTGGTCAGCTTCTCGCGGCAACGCCGGGAGAAGACCATGGTCGAGCGCCTGGCAAACGAGATCCTGGATGCCAGCAACGGCCTGGGTGCCGCCGTCAAGCGACGCGAGGACACCCACAAGATGGCCGAGGCCAACCGCGCCTTCGCGCACTACCGCTGGTAGATGACTATGACGGACCCGATCGCAGACTTCTTGACACGTCTGCGCAACGCCAATTCGGCGTATCACGACGAGGTGACGTTGCCGCACTCGAAGCTCAAGGCGAACATCGCCCAGATCCTCAAGAGCGAGGGCTACATCAGCGACTACCGCACCGAGGATGCCCGGGTCGGCAAGTCGCTGATCGTTCAGCTCAAGTACGGGCCGAGCCGGGAGCGCAGCATCGCCGGCTTGCGCCGCGTGTCCAAGCCCGGCCTGCGGGTGTACGCGAAATCCACCAATCTGCCGCGCGTGCTCGGCGGCCTGGGTGTGGCGATCATCTCCACCTCCTCGGGCCTGCTGACCGACCGCCAGGCAGCCCGACAGGGCGTGGGCGGCGAAGTCCTCGCGTACGTGTGGTGAGTGACCGAAGCCCCGGTC---------------------------------------------------------------------------------------GAGGCCTCGGAGCCCGCCGACGTCGCCGCGCCCGCCGAGCCCTACGTGTTCGAACGGCCCATCCAGACCGTCGGCCGCCGCAAGGAGGCCGTGGTGCGGGTGCGCCTGGTGCCCGGCACCGGCCAGTTCAACCTGAACGGCCGCACCCTGGAGGGCTACTTCCCCAACAAGGTGCACCAGCAGCTCATCAAGGCCCCGCTGGTCACCGTGGACCGGGTGGAGAGCTTCGACGTCTACGCCCACCTGCACGGCGGCGGCCCCTCGGGGCAGGCCGGCGCGCTGCGCCTGGGCATCGCGCGGGCGCTCATCGTGGCCTCGCCGGACGACCGTCCCGCGCTGAAGAAGGCCGGGTTCCTCACCCGTGACCCGCGCGCCACCGAGCGCAAGAAGTACGGCCTGAAGAAGGCCCGCAAGGCGCCTCAGTACAGCAAGCGCTGAGTGGCGGGACAGAAGATCCGCATCAGGCTTAAGGCCTACGACCATGAGGCTATCGACGCGTCGGCGCGCAAGATCGTCGAGACCGTCGTCCGCACGGGTGCCAGCGTCGTAGGGCCGGTGCCGCTGCCGACCGAGAAGAATGTGTATTGCGTCATCCGCTCTCCGCACAAGTACAAGGACTCGCGGGAGCACTTCGAGATGCGCACGCACAAGCGGCTGATCGACATCCTCGACCCGACGCCGAAGACCGTTGACGCGCTGATGCGCATCGACCTTCCGGCCAGTGTCGACGTCAACATCCAGTAGATGCCACCAGCCAAGAAG---------GCA---GCGTCCGCCCCC------AAGAAGGGGCAG---------AAGACCCGTCGCCGGGAAAAGAAGAACGTCCCGCACGGCGCCGCCCACATCAAGAGCACGTTCAACAACACGATCGTGACGATCACCGACCCGCAGGGCAACGTCATCGCCTGGGCGTCGTCGGGTCACGTCGGGTTCAAGGGCTCGCGGAAGTCGACGCCGTTCGCCGCGCAGCTGGCCGCCGAGAACGCGGCCCGCAAGGCGCAGGAGCACGGCGTCAAGAAGGTCGACGTGTTCGTCAAGGGACCGGGCTCGGGCCGGGAGACCGCGATCCGGTCGCTGCAGGCCGCCGGACTGGAGGTCGGCGCGATCTCCGACGTCACCCCCCAGCCGCACAACGGCGTTCGCCCCCCGAAGCGCAGAAGGGTCTAGATGCCAACCATTCAGCAGCTGGTCCGCAAGGGTCGCCGGGACAAGGTCGCCAAGGTCAAGACCGCGGCCCTCAAGGGCAGCCCGCAGCGCCGTGGCGTATGCACCCGCGTGTACACCACCACCCCGAAGAAGCCGAACTCCGCTCTTCGGAAGGTCGCCCGCGTGAAGCTGACGAGCCAGGTTGAGGTGACGGCCTACATCCCCGGCGAGGGACACAACCTGCAGGAGCACTCGATGGTGCTGGTGCGTGGTGGCCGGGTGAAGGACCTGCCCGGTGTCCGGTACAAGATCATCCGCGGTTCGCTCGACACCCAGGGCGTCAAGAACCGCAAGCAGGCTCGCAGCCGTTACGGCGCCAAGAAGGAGAAGAGCTGAATGGCTCGACTAGTAGGCGTCGATCTGCCGCGTGACAAGCGGATGGAGATCGCGCTGACGTACATCTTCGGCGTCGGCCGGACCCGTTCGAACGAGATTCTCGAAGCGACCGGGATCGACAAGAACCTGCGCACCAGGGACCTCACCGACGACCAGCTGACCCACCTGCGCGACTACATCGAAGCCAACCTGAAGGTGGAGGGTGACCTGCGCCGCGAGGTCCAGGCCGACATCCGCCGCAAGATCGAGATCGGCTGCTACCAGGGCCTGCGGCACCGCCGCGGCCTGCCGGTGCGCGGCCAGCGGACCAAGACCAACGCGCGCACCCGCAAGGGCCCCAAGCGCACCATCGCCGGCAAGAAGAAGGCCAGGTAAGTGGCGCTGACAGCCGAGCAGAAAAAAGAAATCCTGGGCACCTACGGCCTGCATGACACCGACACCGGTTCCCCGGAGGCGCAGGTCGCGCTGCTGACCAAGCGGATCGCCGACCTGACCGAGCACCTCAAGGTGCACAAGCACGACCACCACTCGCGGCGCGGCCTGTTGCTGCTGGTCGGGCGCCGTCGCCGGCTGCTCAAATACGTCGCCCAGATCGACGTGGAGCGCTACCGCTCGCTGGTCGAGCGCCTCGGCCTGCGCCGCTGAATGGCTGTCAAGATCAAGCTCACCCGGCTTGGCAAGATCCGCAATCCCCAGTACCGCATCGCCGTCGCCGACGCGCGGACCCGGCGCGACGGTCGCTCCATCGAGGTCATCGGCCGGTATCACCCGAAGGAAGACCCGAGCTTCATCGAGATCGACTCCGAGCGCGCCCAGTACTGGCTGTCCGTGGGTGCCCAGCCCACCGAGCCCGTCCTCAAGCTGCTGAAGATCACCGGCGACTGGCAGAAGTTCAAGGGCCTGCCCGGGGCCGAGGGCCGCCTGAAGGTCAAGCCCGCCAAGCCCAGCAAGCTGGAGCTGTTCAACGCCGCGCTGGCCGAGGCCGAGGGCGGACCGACCACCGAGGCCGCGAAGCCGAAG---AAGAAGTCCCCG---------GCGAAGAAGACCGCGAAGGCC---------GCCGAAGGCGAGTCCAAGGCCGAGTCCGAGGGC------------------------GCCGCGCAGACCGCCGAGACG------------------AAGCCGGCCGAGGCG---CCCGCC---GAGGGCGGCGAGCAG------------------GCCGAGTCG------------ACC------------ACCGAGAGCTGAGTGATGGCAGAAGCCAAG---------------------------------------------AAGGCCGCCCCC------AAGAAGGCCGCCGCA------------------------------------------------------GCCCAAGCCGCGTCGAAGGACAAGGGGCCCAAGCACACTCCCGCGAACCCGAAGGTGCGTGGCCGCCGCAAGATGCGCATCGGTTACGTGGTGAGCGACAAGATGCAGAAGACCATCGTGGTCGAACTGGAAGACCGCGTCCGTCACCCGCTGTACGGCAAGATCATCCGGACCACCAAGAAGGTCAAGGCGCACGACGAGAACAGCGCCGCCGGGATCGGCGACCGCGTCTCGCTGATGGAGACGCGCCCGACGTCGGCGACCAAGCGCTGGCGGCTCGTCGAGATTCTGGAAAAGGCGAAGTAAATGCCACGCAGCCTGAAGAAGGGCCCGTTCGTCGATGGCCACCTGCTCAAGAAGGTGGACACGCAGAACGAGAAGAACACCAAACAGGTGATCAAGACATGGTCGCGCCGTTCGACGATCATTCCTGACTTCATCGGCCACACCTTCGCGGTCCACGACGGACGCAAGCACGTCCCGGTGTTCGTCACCGAGTCGATGGTCGGCCACAAGCTCGGTGAATTCGCCCCCACCCGCACCTTCAAGGGACACATCAAGGACGACCGGAAGGCCAAACGGCGATGAGTGGCCAACATCAAGTCGCAGCAGAAGCGCAACAAGACGAACGAGCGCGCTCGCCTGCGCAACAAGTCGGTGAAGTCGTCGCTGCGCACCGCCGTCCGCGCGTTCCGCGAGGCCACCAGCGCCGGCGACAAGGAGAAGGCCGCCGAGTTGCTGGTGTCGACCAACCGCAAGCTGGACAAGGCCGCCAGCAAGGGCGTGATTCACAAGAACCAGGCCGCCAACAAGAAGTCGGCGCTGGCGCAGGCCCTCAACAAGCTCTGA------
>NZ_AP024310_M_heckeshornense 9741
ATGCCGAGTCCCGCCGTTTCCTCGCCCCAAGTAGCCGTCAACGACATCGGCTCGAGCGAGGACTTTCTCGCCGCCATCGACAAGACCATCAAATACTTCAACGATGGCGACATCGTGGAAGGGACCATCGTCAAGGTTGACCGGGACGAGGTCCTGCTCGACATCGGCTACAAGACCGAAGGTGTCATCCCGTCCCGCGAGCTGTCCATCAAGCACGACGTCGACCCGCACGAAGTGGTCAAGGTCGGCGACAAGGTCGAGGCCCTGGTTCTCACCAAGGAGGACAAAGAAGGCCGGCTGATCCTGTCGAAGAAACGCGCCCAGTACGAGCGGGCCTGGGGCACGATCGAAGCGCTCAAGGAGAAGGATGAGGCGGTCAAGGGCACCGTCATCGAGGTCGTCAAGGGTGGGCTGATCCTCGACATCGGGCTGCGTGGATTCCTGCCGGCCTCGCTGGTCGAGATGCGCCGGGTGCGTGACCTGCAGCCCTACATCGGCAAGGAACTCGAGGCCAAGATCATCGAGCTGGACAAGAACCGCAACAATGTGGTGCTCTCCCGCCGCGCCTGGCTCGAGCAGACGCAGTCGGAGGTGCGCAGCGAGTTCCTCAACCAGCTGCAAAAGGGCGCGATCCGCAAGGGTGTGGTGTCCTCGATCGTCAACTTCGGCGCGTTCGTCGACCTTGGCGGGGTGGACGGCCTGGTGCACGTCTCCGAGCTGTCCTGGAAGCACATCGACCACCCCTCCGAGGTGGTCCAGGTCGGCGACGAGGTGACGGTCGAGGTACTCGACGTCGACATGGACCGCGAGCGGGTTTCCTTGTCGCTCAAGGCGACTCAGGAAGACCCGTGGCGACACTTCGCCCGTACCCACGCCATCGGCCAGATCGTGCCGGGCAAGGTCACCAAGCTGGTGCCGTTCGGCGCGTTCGTCCGCGTGGAGGAGGGCATCGAAGGCCTGGTGCACATCTCCGAGCTTTCCGAGCGGCACATCGAGGTCGCCGATCAGGTGGTCGGCGTCGGTGATGAGGTGATGGTCAAGGTCATCGACATCGACCTGGAACGCCGCCGCATCTCGCTGTCGCTGAAACAGGCCAACGAGGACTACACCGAAGAGTTCGATCCGGCCAAGTACGGCATGGCCGATTCCTACGACGAGCACGGCAACTACATCTTCCCCGAGGGCTTCGACCCCGAAAGCAACGAATGGCTCGAGGGATACGAAAAACAGCGCGCCGAATGGGAAGCCCGCTACGCCGAGGCCGAGCGCCGGCACAAGATGCATACCGCGCAGATGGAGAAGTTCGCCGCCGCCGAGGCCGCTGCCGCGGCGGCGGCCGGCGCCGAACAGCAG---CAGGCCAACGGAGGC---ACGCCTTCGTCTGAGGAGCCGACTGGCGGGTCGCTGGCCAGCGACGCCCAACTGGCCGCCCTTCGGGAGAAACTCGCCGGCAGC---GCCTAAATGGCTGTTGTAACCATGAAGCAGCTGCTCGACAGCGGCACCCACTTCGGGCATCAGACCCGTCGCTGGAACCCCAAGATGAAGCGGTTCATCTTCACCGACCGCAACGGCATCTACATCATCGACCTGCAGCAGACGCTGACCTACATCGACAAGGCGTACGAGTTCGTCAAAGAGACGGTGGCGCACGGCGGGACCATCCTGTTCGTCGGCACCAAAAAGCAGGCACAGGAATCGATCGCCGCCGAAGCCACCCGGGTCGGCATGCCATATGTCAACCAGCGCTGGCTGGGCGGCATGCTCACCAACTTCGCCACCGTGCACAAGCGGTTGCAGCGCCTCAAAGAGCTCGAGGCGATGGAACAAACCGGGGGTTTTGAGGGCCGCACCAAGAAGGAGGTGCTGGGCCTGGTCCGCGAGAAGAACAAGCTGGAACGCAGCCTGGGCGGTATCCGCGACATGAACAAGGTGCCGTCGGCGATCTGGGTCGTCGACACCAACAAGGAGCACATCGCCGTCGGCGAGGCCCGCAAGCTGGGCATCCCGGTGATCGCGATCCTCGACACCAATTGCGATCCCGACCTGGTCGACTACCCGATCCCCGGCAACGACGACGCGATCCGCTCGGCCGCGCTGCTGACCAGGGTGATCGCCTCCGCGGTGGCCGAAGGCCTGCAGGCCCGTGCCGGCCTGGGC------CGCGGCGACGGCAAGCCCGAG---------GCCGAAGCTGCCGAGCCGCTGCCGGAATGGGAGCAGGAACTCCTGGCCGCAACAACGCCGGCCCCGGAACCGATC------------------------------------------------GCCGCCGACACCGCAACCGAACAGACCACC---------GACCCCTCCTAGGTGGGCCAGAAGATCAATCCGCACGGCTTCCGGCTTGGCATCACGACAGACTGGAAGTCGCGCTGGTACGCCGACAAGCAGTACGCCGAATACGTCAAGGAGGACGTCGCGATTCGGCGGCTGCTGTCCAGCGGCCTGGAACGCGCGGGTATCGCCGACGTGGAGATCGAACGAACGCGTGACCGGGTCCGAGTCGACATCCACACCGCGCGGCCGGGCATCGTCATCGGACGTCGCGGCACCGAGGCCGACCGGATCCGTGCCGACCTGGAAAAGCTCACCGGCAAGCAGGTTCAGCTCAACATTCTCGAGGTGAAAAACCCTGAGTCCCAAGCACAATTGGTGGCTCAAGGTGTTGCTGAGCAGTTGAGCAACCGGGTGGCGTTTCGCCGGGCGATGCGCAAGGCCATTCAGTCGGCCATGCGTCAGCCCAACGTCAAGGGAATTCGGGTACAGTGCTCTGGCCGCCTCGGCGGTGCGGAGATGAGCCGCTCGGAGTTCTACCGCGAAGGCCGAGTCCCGCTGCACACCCTGCGGGCCGACATCGACTACGGATTGTATGAAGCCAAAACCACTTTCGGCCGCATTGGGGTCAAGGTGTGGATCTATAAGGGCGACATCGTCGGCGGGAAACGCGAGTTGGTCGCCCCCGCTGGC------------GCAGGTGCCGAACGTCCCCGTCGCGAGCGCCCGTCGGGTACCCGGCCGCGGCGCAGCGGCGCTGCTGGAACGACCGGCGCGACCACCGAAGCCGGACGGGCGGCAGGGGCTGAGGAGGCC---------------------------ACA---GCTTCGGCGGGCGCCGACCCGGCTTTGGAGACGCAGAGTACAGAGAGCTGAATGGCTCGTTACACCGGACCTGTTACCCGCAAATCGCGCCGGCTGCGCACCGACCTCGTCGGCGGCAGCCAGGCCTTCGAGAAACGCCCTTACCCGCCCGGCCAGCACGGTCGTGCGCGGATCAAAGAGAGCGAGTATCTGCTGCAGCTGCAGGAGAAGCAGAAGGCCCGCTTCACCTACGGCGTGATGGAAAAACAGTTCCGCCGCTACTACGAAGAGGCAGTGCGCCGTCCGGGCAAGACCGGCGAGGAACTGCTGCGGATCCTGGAGAGCCGACTCGACAATGTGGTCTACCGCGCCGGGCTGGCCCGGACCCGCCGGCACGCCCGCCAGCTGGTCAGCCATGGCCACTTCCTGGTCAACGGGGTGAAGGTCAATATCCCCAGCTACCGGGTCTCGCAATACGACATCATCGACGTGCGGGAGAAGTCGCTGAACACCGTGCCGTTTCAGATCGCCCGCGAGACCGCCGGGGAGCGGCCGGTTCCCAGCTGGTTGCAGGTGGTGGGGGAGCGCCAACGCATCCTGATCCACCAGCTGCCGGAGCGATCGCAGATCGACGTCCCGCTGTCCGAACAGCTCATCGTCGAGTACTACTCGAAGTAAATGACGGAGCAGCCGACTTCGGGGGGTGGC------------------------GCTCCGGACACCGGCGGCGCGACCCGTAGC------------GAAGGACGAGCCGAA---GGGCGCGAGAGCCGCAGG---AGCCGCGAGAGCGGCCGG------GCG------CGC---GAGCGGGAC---GGCGACAAAACCAACTACCTGGAACGAGTCGTCGCCATCAACCGCGTCTCCAAGGTGGTCAAGGGGGGTCGGCGGTTCAGCTTCACCGCACTGGTCATCGTCGGCGACGGCAACGGGATGGTCGGGGTCGGTTACGGCAAGGCCAAAGAAGTCCCCGCCGCGATCGCCAAAGGGGTCGAAGAGGCGCGCAAAAACTTCTTCCGGGTGCCGCTCATCGCCGGCACCATCACCCATCCCGTGCAGGGTGAGGCCGCCGCCGGGGTAGTGCTGCTGCGCCCCGCCAGCCCCGGTACCGGTGTGATCGCCGGGGGCGCCGCCCGGGCGGTACTGGAATGTGCTGGTGTACGGGACATTTTGGCCAAGTCACTGGGCAGCGATAATGCAATCAATGTGGTGCACGCCACGGTGGCCGCACTGAAGATGCTGCAGCGGCCCGAGGAGGTCGCCGCTCGCCGCGGGCTGCCGATCGAAGACGTCGCACCGTCCCGCATGCTCAAGGCGCGCCGCGAAAGCGAAGCATTGGCA------------GCGAGCGCG------CCACGTGAGGGA------------ACGGCATAG------ATGCGTCCGTACGAAATCATGGTCATCCTCGACCCGACCCTCGACGAGCGCACCATAGCCCCGTCGCTGGAGGCGTTTCTCAATGTGGTCCGCAAGGACGGCGGCACCGTGGAGAAGGTCGATATCTGGGGTCGGCGGCGGCTGGCTTACGAAATCGCGAAGCATTCCGAGGGCATCTATGCGGTGATCGACGTCAAGGCCGCTCCGGCGACGGTGACCGAACTGGACCGCCAGCTCAAACTCAATGAGTCGGTAATGCGGACCAAAGTGATACGCACCGACAAGCACTAGATGCCGCGCAAGGGGCCCGCGCCCAAGCGTCCGCTGGTCAACGACCCGGTCTACGGATCGCAGCTCGTCACCCAGCTGGTGAACAAAGTGCTGATGAAGGGGAAGAAATCGCTTGCCGAACGCATTGTTTACGGTGCGCTCGAACATGCTCGCGAAAAGACGGGTACCGATCCCGTCATCACGCTCAAGCGTGCCCTCGACAATGTCAGGCCGGCGCTGGAGGTTCGCAGCCGGCGGGTCGGCGGTGCCACCTACCAGGTACCCGTCGAGGTGCGCCCGGATCGGTCCACCACGCTGGCGCTGCGCTGGCTGGTCAATTACTCCCGGCAGCGTCGCGAAAAGACCATGGTCGAGCGTCTGGCAAACGAGATCTTAGATGCCAGCAACGGCCTCGGGGCCTCGGTCAAGCGACGTGAGGACACCCACAAGATGGCCGAGGCAAACCGCGCCTTCGCGCATTATCGCTGGTAGATGACAATGACGGACCCAATCGCGGACTTCCTGACGCGTCTGCGCAACGCCAACGCGGCCTACCACGACGAGGTGAGGCTGCCCCACTCGAAGATCAAGGCCAACATCGCCGAGATCCTCAAAAACGAGGGGTACATTGCCGATTACCGCGTCGAAGACGCTCGGGTGGGCAAAGCGCTCGTCATTCAACTCAAGTACGGGCCAAACCGCGAACGCAGCCTGGCGGGTCTGCGCCGGGTGTCCAAGCCGGGACTGCGGGTCTACGCGAAATCCACCAACCTGCCGCGGGTCCTCGGCGGCCTGGGTGTGGCGATCATTTCGACGTCCTCGGGCCTGCTTACCGACCGTCAGGCGGCCAGAGAGGGCGTGGGCGGCGAAGTCCTCGCATACGTGTGGTGAATGACCGAGACCGCAGAGACCGACACCGGC---------------------------------------------------GACACCGCGGCCGCCGAG---ACTTCGGCGCCTGCCGCGACACCGCCGCCGGAAACGCAAGCACCGTTCGTCTTCGAACGCCCCATCCAGACGGTCGGTCGCCGCAAGGAAGCCGTCGCGCGGGTGCGGCTGGTCCCTGGCACCGGCAAGTTCGACCTGGACGGCCGCAGCCTGGAGGACTACTTCCCCAACAAGGTGCACCAGCAGCTGATCAAGGCTCCGCTGGTGACCGTCGACCGGCTCAACAGCTTCGACATCTATGCCCACCTGGGCGGTGGCGGTCCGTCCGGTCAGGCCGGTGCGCTGCGCCTGGCCATCGCCCGGGCCCTGATCGTGGCCTATCCGGACGACCGGCCCGTGCTGAAGAAGGCGGGTTTCCTCACCCGCGACCCGCGGTCCACCGAACGCAAGAAGTACGGTCTGAAAAAGGCCCGCAAGGCCCCGCAGTACAGCAAGCGCTGAGTGGCGGGACAGAAGATCCGCATCAGGCTCAAGGCCTACGACCACGAGGCCATCGATGCCTCTGCGCGCAAGATCGTCGAGACGGTGGTGCGGACAGGTGCCAGCGTGGTGGGTCCGGTGCCGCTGCCGACCGAGAAGAATGTCTACTGCGTCATTCGCTCGCCGCACAAATACAAGGACTCGCGGGAGCACTTCGAAATGCGCACCCACAAACGGCTGATCGACATCCTCGATCCGACACCGAAGACGGTGGATGCGTTGATGCGCATCGACCTGCCCGCCAGCGTCGACGTCAATATCCAGTAGATGCCACCGAAGAAGACC---------------ACCGCGGCGCCC------AAGAAGGGCCAG---------AAGCCTCGCCGGCGGGAGAAGAAGAACGTTCCGCACGGGGCCGCACACATCAAGAGCACGTTCAACAACACCATCGTCACGATCACCGACCCGCAAGGCAACGTCATCGCGTGGGCGTCCTCGGGCCACGTCGGCTTCAAGGGCTCGCGCAAGTCGACACCGTTCGCCGCCCAGCTGGCCGCGGAGAACGCCGCCCGCAAAGCCCAGGAGCACGGGATGCGCAAGGTCGACGTGTTCGTCAAGGGCCCGGGCTCGGGCCGGGAGACCGCGATCCGATCGCTGCAGGCCGCGGGCCTGGAGGTCGGCGCGATTGCCGACGTGACTCCCCAGCCGCACAATGGCTGCCGTCCACCCAAGCGTCGCCGGGTCTAGATGCCAACCATTCAGCAGCTGGTCCGCAAGGGTCGCCGCGACAAGATCGGCAAGGTCAAGACTGCGGCCCTGAAAGGCAGCCCGCAGCGCCGTGGCGTGTGCACCCGCGTGTACACCACCACCCCGAAGAAGCCCAACTCGGCCCTTCGGAAGGTGGCGCGCGTCAAGCTGACCAGCCAGGTTGAGGTCACCGCCTACATTCCCGGCGAGGGCCACAATCTGCAGGAGCACTCGATGGTCCTGGTGCGCGGCGGCCGGGTCAAGGATCTGCCGGGCGTGCGGTACAAGATCATCCGGGGCTCGCTCGACACCCAGGGCGTCAAGAACCGCAAGCAGGCTCGCAGCCGCTACGGCGCCAAGAAGGAGAAGGGCTGAATGGCTCGACTTGTCGGCGTCGATCTGCCGCGCGATAAGCGCATGGAGATCGCCCTGACCTATATCTACGGCATCGGCCGGAGCCGCTCCAACGAGATCCTGGCCGCGACCGGCATCGACCGGGATCTACGCACCAAGGACCTCACCGATGACCAGCTGGCCAAGCTGCGCGACTACATCGAAGGCAACCTGAAGGTGGAGGGCGACCTGCGCCGCGAGGTGCAGGCCGACATTCGCCGCAAGATCGAGATCGGCTGCTATCAGGGCTTGCGTCACCGGCGCGGGCTGCCCGTGCGCGGCCAGCGGACCAAGACCAACGCGCGCACCCGCAAGGGACCCAAGCGCACCATCGCCGGCAAGAAGAAGGCCAGGTAAGTGGCGCTGACAGCCGAGCAGAAAAAGGAGATTCTGCGAGAGTACGGCCTGCACGAGACCGACACCGGGTCTCCCGAGGCGCAGGTGGCGCTGTTGACCAAACGGATCGCCGACCTGACCGAGCACCTCAAGGTCCACAAGCACGACCACCACTCCCGGCGTGGGTTGTTGCTGCTGGTGGGGCGGCGGCGCCGCCTGCTGAAATATGTGGCCCAGATCGATGTGGAGCGTTACCGCGCGCTCATCGAGCGCCTGGGTCTGCGCCGCTGAATGGCTGTGAAGATCAAGCTCACCCGGCTTGGCAAAGTCCGCAATCCCCAGTACCGCATCGCCGTCGCCGACGCGCGTACCCGCCGCGACGGCCGCGCGATCGAGATCATCGGCCGGTATCACCCCAAGGAGGAGCCGAGTCTCATCGAGATCGACTCCGAGCGGGCCCAGTACTGGCTGTCGGTCGGCGCTCAGCCCACCGAGCCTGTCCTGAAGCTGCTGAAGATTACCGGCGACTGGCAGAAGTTCAAAGGACTGCCCGGCGCCGAGGGCAAATTGAAGACCCGGGCGCCCAAGCCGAGCAAGCTCGAGCTGTTCAACGCTGCGCTCGCCGAAGCCGAGGGCGCTCCGACCACCGAGGCCGCGACCCCGAAG---AAGAAGGCCCCC---------GCCAAGAAGGCCGCCAAGAAG---------GCCGCCGACGCTGACAAGACGGCCGAAGCC------------------------------------------------------------------GACAAGCCCGAACAG---TCGGCC---GAAGGTGGCGAGCAA------------------ACTGAAGCG------------GCG------------TCCGAAAATTGACTGATGGCAGAGGCTAAGACCGCAGCGAAAAAGACA------------ACCAGCAAGGCGTCGAAGGCGGCGCCG------AAGAAGGCGGCTGCA------------------------------------------------------AAAGATGCCGCACCAAAAGAGAAGGGCCCCAAGCACACTCCACCCACCCCAAAGCCGCGGGGTCGGCGCAAGACCGCGATCGGCTACGTCGTCAGCGACAAGATGCAGAAGACGATCGTGGTCGAGCTCGAGGACCGGGTGCGGCATCCGCTGTACGGCAAGATCATTCGCACCACCAAGAAAGTTAAGGCGCACGACGAGAACAGCATTGCAGGCATCGGCGACCGGGTGTCGTTGATGGAGACGCGTCCACTGTCGGCGACCAAACGCTGGCGGCTGGTCGAGATCTTGGAGAAGGCCAAGTAAATGCCACGCAGCCTGAAGAAGGGTCCGTTCGTCGACGACCATCTGCTCAAGAAGGTCGACGCGCAGAACGAGAAGAACACCAAGCAGGTCATCAAGACATGGTCGCGGCGGTCAACCATCATTCCGGACTTCGTCGGTCACACGTTCGCCGTCCACGACGGGCGCAAGCACGTGCCGGTCTTTATCACTGAGGCGATGGTGGGCCACAAGCTGGGTGAGTTCGCGCCGACGCGGACCTTCAAGGGACACATCAAAGATGACCGGAAGGCTAAGCGTCGATGAGTGGCCAACATCAAGCAGCAGGCGAAGCGCAACCGCACCAACGAGCGCCGGCGGCTGCGTAACAAGTCGGTGAAGTCGTCGGTTCGCACAGCGATCCGCAAATTCCGTGAGGCCGTCGCGGCAGGTGAGAAAGAGAAGGCCGCCGAGCTGCTGGTCGCGACCAGCCGCAAACTGGACAAGGCGGCCACCAAGGGTGTGATCCACAAAAATCAGGCGGCAAACAAGAAGTCGGCGCTGGCGCGGGCTTACAACAAGCTCTGA------
>NZ_CP046600_M_spongiae 9741
ATGTCGAGTCCCGCCGTCACCTCGCCGCAAGTAGCCGTCAACGACATAGGCTCTTCCGAGGATTTTCTTGCCGCAATAGACAAAACGATCAAGTACTTCAACGATGGCGACATTGTTGAAGGCACGATCGTCAAAGTGGACCGGGACGAGGTGCTCCTCGACATCGGTTACAAGACAGAAGGGGTCATCCCCGCCCGCGAACTCTCCATCAAGCACGACGTCGACCCCAACGAGGTCGTGACCGTGGGCGACGAGGTCGAGGCCTTGGTGCTCACCAAAGAGGACAAAGAGGGCCGCCTCATCCTCTCCAAGAAGCGTGCGCAGTACGAGCGCGCCTGGGGCACCATCGAGACCCTCAAGGAGAAGGACGAGGCCGTCAAGGGCACGGTCATCGAGGTCGTCAAGGGCGGTCTGATCCTCGACATCGGGCTTCGCGGCTTCCTGCCCGCCTCGCTGGTCGAGATGCGGCGCGTCCGCGACCTGCAGCCGTACATCGGCAAAGAGATCGAAGCCAAAATCATTGAGCTGGACAAGAACCGCAACAACGTCGTGTTGTCGCGGCGGGCCTGGCTGGAACAGACGCAGTCCGAGGTGCGCAGCGAGTTCCTCAACCAGCTGCAGAAAGGCAGCATCCGCAAGGGCGTGGTGTCCTCCATCGTCAACTTCGGCGCTTTCGTCGATCTCGGCGGTGTCGACGGCCTGGTGCACGTCTCCGAGCTGTCGTGGAAGCACATCGACCACCCGTCCGAGGTGGTCCAGGTTGGCGACGAGGTCACTGTCGAGGTGCTCGACGTCGATATGGACCGGGAACGGGTTTCGTTGTCACTCAAGGCGACCCAGGAAGACCCCTGGCGGCACTTCGCGCGCACCCACGCCATTGGGCAGATCGTGCCGGGCAAGGTCACCAAGCTGGTTCCGTTCGGCGCTTTCGTCCGCGTAGAGGAGGGCATCGAGGGGCTGGTGCATATCTCCGAGCTGGCCGAGCGTCACGTCGAGGTGCCCGACCAGGTGGTTGCTGTCGGCGACGATGCGATGGTCAAGGTTATCGACATCGACCTGGAACGTCGCCGAATTTCGTTGTCGCTCAAACAGGCCAACGAGGACTACACCGAGGACTTCGACCCGGCGAAGTACGGCATGGCCGACAGCTACGACGAGCAGGGCAACTACATCTTCCCCGAGGGCTTCGACCCCGAATCCAACGAGTGGCTGGAGGGATTCGACGCTCAGCGCGCCGAATGGGAAGCCCGCTACGCGGAGGCCGAGCGTCGGCACAAGATGCACACCACCCAGATGGAGAAGTTTGCCGCCGCCGAGGCGGCCGGGCAT------------GGCGGCGGTGAT---TCGTCGCCGGCCAAT---GGTGCGCCATCGGGCAACACCGCCGGCGGGTCGCTGGCCAGCGATGCTCAGCTGGCAGCGCTGCGGGAAAAGCTCGCCGGCAGC---ACATAAATGGCTGTTGTAACCATGAAGCAGCTGCTTGACAGCGGCACCCACTTCGGGCATCAGACCCGTCGCTGGAATCCCAAGATGAAGCGGTTCATCTTCACCGACCGCAACGGCATCTACATCATTGACCTGCAGCAGACGCTGACCTTCATTGACAAAGCGTACGAATTCGTCAAGGAGACCGTCGCCCATGGCGGGTCGGTGCTGTTCGTTGGCACCAAGAAGCAAGCGCAGGAGTCGGTGGCCGCTGAGGCCACCCGTGTCGGCATGCCGTATGTGAACCAGCGCTGGCTGGGCGGGATGCTAACCAACTTCTCCACCGTGCACAAGCGGCTGCAGCGTCTCAAGGAGCTCGAGGCGATGGAGCAGACCGGCGGCTTCGAGGGCCGAACGAAGAAGGAGATCCTGGGCCTCACTCGGGAGAAGAATAAGCTCGAACGCAGTTTGGGCGGCATCCGCGACATGTCCAAGGTGCCGTCGGCGATTTGGGTGGTCGACACCAACAAAGAGCACATCGCCGTCGGCGAGGCCCGCAAACTGGGTATCCCGGTTATCGCAATCCTCGACACGAACTGCGACCCCGACGAGGTCGACTACCCGATCCCGGGTAATGATGACGCCATCCGCTCCGCCGCCCTGCTCACCAAGGTGATTGCGGCCGCGGTCGCCGAGGGTTTGCAGGCCCGCGCCGGGCTGGGA------CGCGGGGACGGCAAGCCGGAG---------ACCGAAGCCGCCGAACCGCTGGCCGAGTGGGAGCAGGAGCTGCTGGCGTCGGCAACCGCTCCGACGGCTGCCGCA------------------------------------------GCTGACGCCGCACCAAGCGGAACCGAATCCACCACG---------GATGCGTCCTAGGTGGGCCAGAAGATCAATCCGCACGGCTTCCGGCTGGGCATCACCACCGACTGGAAATCGCGGTGGTACGCCGACAAGCAATACGCCGATTACGTTAAAGAGGACGTCTCAATCCGTCGACTACTGTCGAGCGGGCTGGAGCGGGCGGGCATCGCCGATGTCGAGATCGAGCGCACCCGCGACCGCGTTAGGGTCGACATCCACACCGCGCGTCCTGGCATCGTCATTGGGCGTCGTGGTACTGAGGCAGACCGGATCCGCGCCGATCTGGAGAAGCTGACCGGCAAGCAGGTCCAGCTCAACATCCTCGAAGTCAAAAACCCAGAGTCGCAAGCGCAATTGGTGGCCCAGGGGGTCGCCGAGCAGTTGAGCAACCGGGTGGCGTTCCGCCGTGCGATGCGGAAGGCTATCCAGTCGGCGATGCGTCAGCCCAATGTCAAGGGCATCCGGGTGCAGTGCTCGGGCCGCCTCGGCGGCGCGGAGATGAGCCGCTCGGAGTTCTACCGCGAGGGCCGTGTCCCGTTGCACACCTTGCGCGCGGACATTGACTACGGACTCTATGAGGCCAAGACCACCTTCGGGCGGATCGGTGTGAAGGTGTGGATTTATAAGGGCGACATCGTCGGTGGCAAACGTGAACTGGCCGCCGCCGCACCG------------GCCGGCTCGGATCGTCCGCGCCGCGAGCGGTCGTCGGGCGCGCGGCCACGGCGAAGCGGTGCGTCGGGGACCACGGCGACCGGCACCGACGCCGGGCGGGCCACAGGTGGTGAGGAGACT------------------GCCCCGACGGCG---GCGGCAGACAGCGCGGCCCCGGCCCCTGAAGAACAGAGCACGGAGAGCTGAATGGCTCGTTATACCGGACCCATCACCCGCAAGTCGCGCCGGCTGCGCACCGATCTCGTCGGCGACGACCAAGCCTTCGAGAAGCGTCCGTACCCGCCCGGTCAACACGGTCGCGCACGGATCAAGGAAAGCGAGTACTTGCTGCAGCTGCAGGAGAAGCAGAAGGCCCGCTTCACCTACGGTGTGATGGAGAAGCAGTTCCGTCGCTACTACGAAGAGGCCAACCGTCATGCCGGCAAGACGGGTGAGGCGCTGCTGCAGATCCTGGAGAGCCGGCTGGACAATGTGGTGTACCGCGCAGGGATTGCGCGTACCCGCCGACAGGCCCGCCAGCTGGTCAGCCACGGGCACTTCCTGGTCAACGGGGTGAGTGTCAATGTGCCCAGCTATCGCGTGTCGCAGTACGACATCATCGACGTGCGCGACAAGTCCGTGAACACGGTGCCGTTCCAGATCGCCCGCGAGACGGCGGGTGACCGTCCAATTCCCAGCTGGCTGCAGGTGGTGGGGGAGCGGCAACGCATCCTCGTCCACCAGCTGCCCGAGCGGGCACAGATCGAGGTCCCGCTGACCGAGCAGCTGATCGTCGAGTACTACTCGAAGTAGATGGCGGAGCAACCGGCTGGAGGCGCTACCGACGGC------------------CGCGGCGACAGCCGTGAC---------------------------GGGCGAGGTGAT------CGGGACGGCCGGGGT---CGCCGCGATGGCGGTGGCCGCGGCGGT------CGT---GATCGCGAC---GGCGACAAGAGCAACTATCTAGAGCGGGTCGTCGCCATCAACCGGGTCTCCAAGGTGGTCAAGGGTGGTCGGCGATTCAGCTTCACCGCATTGGTCATCGTGGGGGACGGCAACGGGATGGTTGGCGTGGGCTACGGCAAGGCCAAGGAAGTTCCGGCCGCGATCGCCAAGGGTGTCGAGGAAGCCCGCAAAGGCTTCTTCCGGGTGCCGCTGATCGGCGGGACCATTACGCACCCCGTGCAAGGGGAAAGGGCCGCCGGCGTCGTGCTGTTGCGGCCGGCTAGCCCCGGTACCGGTGTGATCGCCGGTGGTGCGGCCCGTGCGGTCCTGGAATGCGCCGGGGTGCGCGACATCCTGGCTAAGTCGCTGGGTAGCGACAACGCGATCAACGTGGTGCACGCCACCGTCGCCGCCCTCAAGCTGCTCCAGCGTCCTGAAGAGGTGGCTGCGCGTCGCGGCCTGCCCATCGAAGACGTTGCGCCGGCAGGGATGCTGAAGGCGCGTCGGGAAAGTGAAGCGCTGGCC------------GCCAATCCA------CGGCGAGAGGGA------------ACGGGATAG------ATGCGTCCATACGAAATCATGGTCATCCTTGACCCCACGCTTGACGAACGTACCGTGGCCCCGTCCCTGGAGACATTCCTCAACGTTGTCCGCAAGGACGGTGGGACTGTTGACAAGGTCGACATCTGGGGCAAGCGCCGGCTGGCGTATGAAATCGCCAAGCACGCCGAAGGCATCTATGTCGTCATCGACTTGAAAGCCGCTCCGGCGACCGTCTCCGAGCTCGATCGCCAGCTCAGCCTCAACGAGTCGGTGTTACGCACCAAGGTCATGCGCACTGACCCGCACTGAATGCCGCGCAAGGGGCCCGCGCCCAAGCGTCCGCTGGTCAACGACCCCGTCTACGGGTCGCTGCTGGTCACCCAGCTGGTGAACAAGGTCCTGTTGAAGGGGAAGAAATCGCTAGCCGAGCGCATTGTGTATGGAGCGCTTGAGCACGCCCGCGACAAGACCGGCACCGACCCGGTCGTCACCCTCAAGCGCGCTCTCGACAACGTCAAGCCTGCCCTGGAAGTGCGCAGCCGTCGCGTCGGCGGCGCGACCTATCAGGTGCCGGTCGAGGTGCGCCCCGACCGGTCGACCACGTTGGCGTTGCGCTGGCTGGTCGGCTATTCGCGGCAACGGCGAGAGAAGACGATGATCGAGCGCTTGGCGAATGAGATCCTCGATGCCAGCAATGGCCTCGGGGCTTCGGTGAAACGACGCGAAGACACGCACAAGATGGCCGAGGCGAACCGCGCCTTTGCGCATTATCGCTGGTAAATGACTATGACGGACCCGATCGCAGACTTCTTGACCCGTCTGCGCAACGCCAACTCGGCGTACCACGACGAGGTGAGTTTGCCGCATTCCAAGCTCAAGGCCAACATCGCCCAGATCCTCAAGAGCGAGGGATACATCAGTGACTTCCATACCGAGGATGCTCGGGTTGGCAAATCGCTGGTCGTCCAGCTCAAGTACGGGCCTAGCCGGGAACGCAGCATCGCCGGTTTGCGGCGGGTGTCGAAACCGGGACTGCGGGTGTATGCCAAATCGACCAATCTGCCGCGGGTGCTCGGCGGCCTCGGTGTGGCGATCATTTCGACGTCCTCGGGTCTGCTCACCGACCGACAGGCAGCCAGACAGGGCGTGGGCGGCGAAGTCCTCGCGTACGTCTGGTGAATGACCGGAACCGAAACCACCGAAGCCCCA------------------------------------------------------GAAACCCCAGCAGAC------CCAGGCGCGTCGCTGGAGAGCCAGGCCGCCCAGAGCGAATCACTCGTTCTCGAAAGGCCCATCCAGACCGTTGGCCGGCGCAAGGAAGCCGTGGTCCGGGTGCGGCTGGTGCCCGGCACCGGCAAGTTCGACCTCAACGGCCGCAGCCTGGAGGACTACTTCCCCAACAAGGTCCACCAGCAGCTCATCAAGGCTCCGCTCGTCACTGTGGAGCGGGTGGAAAGCTTCGACATCTTTGCCCTCCTCAGCGGCGGCGGCCCGTCGGGTCAGGCAGGTGCATTGCGTTTGGGCATCGCGCGAGCGTTGATCCTTGCCTCGCCGCAGGACCGGCCCGCGCTGAAGAAGGCGGGCTTCCTCACCCGGGATCCGCGTGCCACGGAGCGCAAGAAGTACGGCCTGAAGAAGGCCCGGAAGGCGCCGCAGTACAGCAAACGCTGAGTGGCGGGACAAAAGATCCGCATCAGGCTGAAGGCCTACGACCATGAGGCTATTGACGCGTCGGCGCGCAAGATCGTCGAGACCGTCGTCCGCACAGGTGCTAGCGTCGTCGGTCCGGTGCCGTTGCCGACCGAGAAGAATGTGTATTGCGTCATCCGCTCTCCGCATAAGTACAAGGACTCGCGGGAGCACTTCGAGATGCGTACTCATAAGCGATTGATCGACATCATCGATCCGACGCCGAAAACCGTTGACGCCCTCATGCGCATCGATCTTCCGGCCAGTGTAGACGTCAACATCCAGTAGATGCCACCGAAGAAAGCG---------GCA---ACTGGATCGTCG------AAGAAGGGGCAC---------AAGACCCGCCGTCGGGAAAAGAAGAACGTTCCGCATGGTGCTGCCCACATCAAGAGCACGTTCAACAACACGATCGTGACGATCACCGACCCCCAGGGCAACGTGATCGCCTGGGCGTCCTCAGGTCACGTCGGGTTCAAGGGCTCCCGGAAGTCGACCCCGTTCGCGGCCCAGCTGGCCGCCGAGAACGCCGCGCGTAAGGCGCAAGAGCACGGGGTGCGCAAGGTGGACGTGTTCGTCAAGGGCCCGGGTTCGGGTCGCGAAACTGCTATCCGTTCACTGCAAGCTGCTGGCCTGGAGGTCGGCGCGATCTCCGATGTCACGCCCCAGCCGCACAACGGCGTCCGCCCGCCCAAGCGCCGCAGGGTTTAGATGCCAACCATTCAGCAGCTGGTCCGCAAGGGTCGTCGGGACAAGATCGCAAAGGTCAAGACCGCGGCTTTGAAGGGCAGCCCGCAGCGCCGTGGCGTGTGCACTCGCGTGTACACCACCACTCCGAAGAAGCCGAACTCGGCTCTTCGAAAGGTTGCTCGCGTGAAGCTGACAAGTCAGGTCGAGGTCACGGCTTACATCCCTGGTGAGGGTCACAACCTCCAAGAGCACTCGATGGTGTTGGTGCGTGGCGGTCGGGTCAAGGACCTGCCCGGTGTGCGGTACAAGATCATCCGCGGTTCGCTTGACACGCAGGGCGTGAAGAACCGCAAGCAGGCTCGCAGCCGTTACGGCGCCAAGAAGGAGAAGAGCTAAATGGCTCGACTAGTGGGCGTCGACCTGCCGCGTGATAAGCGGATGGAGGTCGCGCTGACCTATATCTTCGGCATCGGCCGTACCCGCTCGAACGAAATCCTGACAGCCACCGGCATCGATCGGGACTTGCGCACCAAAGATCTGACCGATGACCAGCTCACCCGGCTGCGTGACTACATCGAAGCCAACCTGAAGATCGAGGGTGATCTGCGCCGCGAGGTGCAGGCCGACATTCGCCGCAAGATCGAAATCGGCTGCTACCAAGGTCTGCGCCACCGCCGCGGCATGCCGGTGCGTGGCCAACGGACCAAGACCAACGCTCGGACCCGCAAAGGTCCCAAGCGCACCATCGCAGGCAAGAAGAAGGCCAGGTAAGTGGCGCTGACAGCCGAGCAGAAAAAGGAGATCCTGAACTCCTACGGCCTGCATGACACCGACACCGGCTCCCCGGAAGCGCAGATTGCGCTGCTGACCAAGCGGATCGCCGACCTGACCGAGCATCTCAAGGTGCACAAGCACGATCACCACTCGCGGCGAGGGCTGCTGTTGCTGGTGGGACGGCGGCGTCGGCTGATCAAGTACATTTCCCAGATCGATGTGGAGCGCTATCGCTCGCTCATCGAGCGCCTGGGTCTGCGTCGCTGAATGGCTGTCAAGATCAAGCTCACGCGGCTCGGCAAGATCCGCAATCCCCAGTACCGCATCGCCGTCGCCGATGCGCGCACCCGCCGCGACGGGCGTTCCATCGAGGTAATCGGCCGGTACCATCCCAAGGAGGACCCGAGCCTGATCGAGATCGACTCCGAACGCGCTCAGTACTGGCTGTCGGTAGGTGCCCAGCCCACCGAGCCCGTCCTCAAGCTGCTGAAGATCACCGGCGATTGGCAAAAATTCAAGGGCCTGCCGGGCGCCGAGGGCACGCTGAAGGTCGCACCGACCAAGCCCAGCAAGCTCGAGGTGTTCAACGCCGCACTGGCCGCCGCCGAAGGCGAGCCCACCACAGACGCCACGAAACCGAAG---AAGAAGGCCGCG---------CCCAAGAAGCGCGGCAAGGCC---------GCCGAGGCTGATGCCGAGCCCGAGAACCCCGAGACC------------------CCCGAGAATCAAGCCGCCGACAAGGCCAGT---GCCGAACCGGAGAAGGCGGCGACG---CCCGAA---GACAGCGGCGAGCAG---------CCCGAGTCAACCGAGCCG------------TCC------------ACGGAAGGCTGAGTGATGGCAGAGGCTAAGACCCCGGCGAAGACAACGTCC------TCGCGGTCCACAGCGAAGAAGGCAGCGCCC------AAGGCGGCTGCACCG------------------------------------------------------AAGGACGTTGCGCCGAAAGAGAAGGGGCCTAAGCACACTCCGCGCACGCCGCGCCCGCGGGGTCGCCGCAAGACGCGCATCGGCTACGTTGTCAGCGACAAAATGCAGAAGACCGTCGTGGTCGAGTTGGAAGACCGCGTGCGGCATCCGCTGTACGGCAAGATCATCCGGACGACCAAGAAGGTCAAGGCACACGACGAGAACAGCGTCGCTGGCATCGGCGACCGCGTCTCGCTGATGGAGACTCGTCCGATGTCGGCGACCAAGCGCTGGCGGCTCGTCGAGATCTTAGAGAAGGCAAAGTAAATGCCACGCAGCCTGAAGAAGGGCCCGTTCGTCGACGACCATCTTCTCAAGAAGGTCGACGTACAGAACGAAAAGAACACCAAGCAGGTGATCAAGACCTGGTCGCGGCGTTCGACCATCATTCCGGACTTCATTGGTCACACCTTTGCTGTTCACGACGGCCGCAAGCATGTCCCGGTGTTCGTCACCGAGTCGATGGTGGGTCACAAACTTGGTGAGTTTGCGCCAACGCGCACGTTCAAGGGCCACATCAAGGACGACCGGAAGGCCAAACGGCGATGAGTGGCCAACATAAAGTCGCAGCAGAAGCGCAACCGCACCAACGAGCGCGCCCGCCTGCGCAACAAGTCGGTGAAGTCCTCACTTCGCACGGCTGTTCGCGCATTCCGCGAGGCTGCTGAAGACGGTGACAAGGAAAAGGCCACCGAGCTGCTGGTGGCAACGAACCGCAAGCTCGACCGGGCCGCGAGCAAGGGAGTCATCCACAAGAACCAGGCCGCCAACAAGAAGTCGGCGCTGGCGAAGTCCCTCAACGCGCTCTGA------
>NZ_CP085200_M_ulcerans 9741
ATGCCGAGTCCCACCGTCACCTCGCCGCAAGTAGCCGTCAACGACATTGGCTCCGCCGAGGACTTTCTCGCCGCAATAGACCAAACGATCAAGTACTTCAACGATGGTGACATCGTCGAAGGCACCATCGTCAAAGTGGACCGGGACGAGGTGCTCCTCGACATCGGCTACAAGACCGAAGGGGTAATCCCCGCCCGCGAGCTCTCGATCAAACACGACGTCGACCCCAATGAGGTCGTTACCGTGGGCGACGAGGTCGAGGCCCTGGTTCTCACCAAAGAGGACAAAGAGGGCCGGCTCATCCTCTCCAAGAAGCGCGCACAGTACGAGCGCGCCTGGGGCACCATCGAGGCGCTCAAGGAGAAGGACGAGGCCGTCAAGGGCACCGTCATCGAGGTGGTCAAGGGTGGTCTGATCCTCGACATCGGGCTTCGTGGCTTCCTGCCTGCCTCGCTGGTCGAGATGCGCCGGGTTCGTGATCTGCAGCCGTACATCGGCAAGGAGATCGAAGCCAAGATCATCGAGCTGGACAAGAACCGCAACAACGTTGTCTTGTCGCGGCGGGCCTGGCTGGAGCAGACCCAGTCCGAGGTGCGCAGCGAATTCCTCAACCAGCTGCAGAAGGGCACCATCCGCAAGGGTGTGGTTTCCTCCATCGTCAACTTCGGCGCGTTCGTCGATCTCGGCGGTGTTGACGGTCTGGTGCACGTCTCCGAGCTGTCCTGGAAGCACATCGACCACCCGTCCGAGGTGGTTCAGGTGGGCGACGAGGTCACCGTCGAGGTGCTCGACGTCGACATGGACCGCGAGCGGGTTTCGTTGTCGCTGAAGGCGACTCAGGAAGACCCGTGGCGCCACTTCGCCCGCACCCACGCCATCGGCCAGATCGTGCCGGGCAAGGTCACCAAGCTGGTGCCCTTCGGTGCGTTCGTCCGCGTCGAGGAGGGCATCGAGGGTCTGGTGCACATCTCCGAGCTGGCTGAGCGCCACGTCGAGGTGCCCGACCAGGTGGTCGCCGTCGGCGACGACGCGATGGTCAAGGTCATCGACATCGACCTGGAGCGTCGCCGGATCTCGTTGTCGCTCAAGCAGGCCAACGAGGACTACACCGACGAGTTCGACCCGGCCAAGTACGGCATGGCCGACAGCTACGACGACCAGGGCAACTACATCTTCCCCGAGGGCTTCGATCCCGAAACCAACGAATGGATGGAAGGATTCGACACCCAGCGTGCCGAATGGGAAGCCCGCTACGCCGAGGCCGAGCGCCGGCACAAGATGCACACCACGCAGATGGAGAAGTTCGCTGCTGCGGAGGCGGCCGGACAT------------GGCGACAACGGT---GGTGGCTCGTCGAGC---AGCAGCTCCTCGGAGAAGTCCGCGGGTGGATCGCTGGCTAGTGATGCCCAACTGGCCGCGCTGCGCGAAAAGCTCGCAGGTAAC---GGGTAGATGGCTGTTGTAACCATGAAGCAGCTGCTTGACAGCGGCACCCACTTCGGGCACCAGACCCGTCGTTGGAATCCCAAGATGAAGCGGTTCATTTTCACCGACCGCAACGGCATCTACATCATCGACCTTCAGCAGACGCTGACCTTCATCGACAAGGCGTACGAGTTCGTCAAAGAGACCGTCGCCCACGGTGGAACCGTGCTGTTTGTCGGCACCAAGAAGCAGGCGCAGGAGTCCGTCGCAGCCGAAGCGACCCGCGTCGGCATGCCGTACGTGAACCAGCGCTGGCTGGGTGGCATGCTCACCAACTTCTCCACCGTGCACAAGCGGCTGCAGCGCCTCAAGGAGCTCGAGGCCATGGAGCAGACCGGTGGCTTCGAGGGCCGCAGCAAGAAAGAGATCCTGGGCCTGACCCGGGAGAAGAACAAGCTCGAGCGCAGCCTCGGTGGTATTCGCGACATGGCCAAGGTGCCGTCGGCGATCTGGGTTGTCGACACCAACAAGGAGCACATCGCCGTCGGCGAGGCCCGCAAGCTGGGTATCCCGGTCATCGCGATCCTGGACACCAACTGCGACCCCGACGAGGTCGACTACCCGATCCCGGGCAACGACGACGCGATCCGCTCGGCCGCGCTGCTGACCAAGGTGATTGCCTCCGCGGTCGCCGAGGGCCTGCAGGCACGTGCCGGAGCGGGC------CGCGGTGATGGCAAGCCTGTG---------GTCGAGGCCGCGGAGCCGCTGGCCGAATGGGAGCAGGAGCTGCTTGCCGGTGCCACTGCCGCCGCCCCGGCCGAA---------------------------------------------------GGCGCTGTCGCAACCGAAACAACCCCC---------ACGGAAGGCTGAGTGGGCCAGAAGATCAACCCGCACGGCTTCCGCTTGGGCATCACCACCGACTGGAAGTCGCGTTGGTATGCCGACAAGCAGTACGCCGACTACGTCAAGGAAGACGTCGCCATCCGTCGGCTGCTGTCCAGCGGCCTGGAGCGCGCCGGAATCGCCGACGTGGAGATCGAGCGCACCCGTGACCGGGTCCGGGTCGACATCCACACCGCGCGTCCGGGCATCGTCATTGGCCGCCGTGGCACCGAGGCCGACCGCATCCGTGCGGATCTGGAGAAGCTGACCGGCAAGCAGGTTCAGCTCAACATCCTCGAAGTCAAAAACCCTGAGTCGCAAGCGCAACTGGTGGCCCAAGGGGTCGCTGAGCAGCTGAGCAACCGGGTGGCGTTCCGCCGGGCGATGCGTAAAGCCATCCAGTCCGCGATGCGCCAACCCAACGTCAAGGGCATCCGGGTGCAGTGCTCGGGTCGTCTTGGTGGCGCGGAGATGAGCCGGTCGGAGTTCTACCGCGAGGGCCGGGTTCCGCTGCACACGCTGCGCGCGGACATCGACTACGGCCTGTATGAGGCCAAGACCACCTTCGGCCGGATCGGTGTGAAGGTGTGGATCTACAAGGGCGACATCGTCGGCGGCAAGCGCGAATTGGCCGCCGCCGTTCCC------------GCGGGCGCCGACCGTCCGCGCCGCGAGCGGCCGGCGGGCAGCCGTCCGCGCCGCAGCGGTGCTTCCGGCACCACGGCCACCGGCACCGAAGCCGGACGTGCCGTGGGTAGCGAAGAGCCC---------------------------------GCCGCCGCAGAAAGCGCTACCACCCCCGAAGCGCAGAGCACGGAGAGCTAAATGGCTCGTTACACCGGACCCGTCACCCGCAAGTCGCGCCGGCTGGGCACCGACCTCGTTGGTGGCGACCAGTCATTCGAAAAGCGTCCCTACCCGCCCGGCCAGCACGGCCGCGCCCGGATCAAGGACAGTGAATACCGCCAGCAGTTGCAGGAAAAGCAGAAGGCCCGCTTCACCTACGGCGTGATGGAAAAGCAGTTCCGCCGCTACTACGAAGAGGCCGTTCGCCACTCCGGCAAGACCGGTGAGGAGCTGCTGAAGATCCTGGAGAGCCGGCTCGACAACGTCGTATACCGGGCCGGGTTGGCACGTACCCGCCGGATGGCTCGTCAGCTGGTCAGCCACGGGCACTTCAGCGTCAACGGCGTGCACGTCAATGTGCCCAGCTACCGGGTTTCGCAGTACGACATCATCGATGTGCGGGACAACTCGCTCAACACGGTGCCGTTCCAGATTGCGCGCGAAACGGCGGGTGACCGTCCGATCCCGAGCTGGTTGCAGGTCGTGGGGGAGCGTCAGCGCATCCTGATCCACCAGCTGCCCGAGCGGGCACAGATCGAGGTCCCGCTCACCGAGCAGCTGATCGTCGAGTACTACTCGAAGTAAATGGCGGAGCAGTCGGCCGGTGGGCAAGGA------------------------GCCCCTGAAGGCCGCGAC---------------------------AGCCGCGACTCA------CGCGAAGGCCGCGGC---CGGCGCGACGGTGGCCGC---------------GGT---GGCCGCGAC---AGCGACAAGAGCAACTACTTGGAGCGTGTGGTTGCGATCAACCGCGTCTCCAAGGTGGTCAAGGGTGGTCGGCGATTCAGCTTCACCGCCCTGGTCATCGTCGGTGACGGCAACGGGATGGTCGGTGTCGGCTACGGCAAGGCCAAAGAGGTCCCGGCCGCGATCGCCAAGGGCGTCGAGGAGGCTCGCAAGGGCTTCTTCCGGGTGCCGTTGATCGGCGGCACCATCACCCATCCGGTGCAGGGCGAGGCGGCCGCCGGTGTGGTGCTGCTGCGTCCGGCCAGCCCGGGTACCGGTGTGCTCGCCGGTGGCGCTGCGCGCGCCGTGCTGGAATGCGCCGGCGTGCACGACATCCTGGCCAAGTCGCTGGGTAGCGACAACGCGATCAACGTGGTGCACGCCACCGTTGCCGCGCTGAAGATGCTGCAGCGTCCCGAGGAAGTGGCGGCCCGACGCGGACTGCCCATCGAGGACGTTGCCCCGGCCGGAATGCTCAAGGCGCGCCGCGAAAGCGAAGCGCTGGCC------------GCCGCTGCT------GTACGCGAGGCC---CAAACTTCGGGGGCACAACCATGAATGCGTCCATACGAAATCATGGTCATCCTTGACCCAACGCTCGACGAACGTACTGTTGCCCCGTCCCTGGAGACGTTCTTGAATGTCATCCGGAAAGACGGCGGAACGGTCGACAAGGTCGACATCTGGGGCCGGCGGCGCCTGGCCTACGAAATCGCCAAGCACGCCGAAGGCATCTACGCCGTCATCGACGTGAAGGCCGCCCCGGCGACGGTATCTGAGCTCGACCGCCAGCTGAGCCTGAACGAGTCGGTGCTGCGCACCAAGGTGATGCGCGCCGACAAGCGCTGAATGCCGCGCAAAGGGCCCGCGCCCAAGCGTCCGCTGGTCAACGACCCCGTCTACGGGTCCCAGCTGGTCACGCAACTGGTGAACAAAGTCCTGTTGCAGGGGAAGAAATCGCTCGCTGAGCGCATTGTTTATGGTGCGCTCGAGCAGGCGCGCGACAACACCGGCACCGATCCGGTCATCACCCTCAAGCGGGCTCTCGACAACGTCAAGCCCGCGCTGGAAGTTCGTAGCCGCCGCGTCGGTGGTGCGACCTACCAGGTGCCCGTCGAGGTGCGGCCGGACCGGTCGACCACGCTGGCGCTGCGCTGGCTGGTCGGCTACTCGCGGCAACGCCGGGAGAAGACCATGATCGAGCGCCTGGCGAACGAGATCCTGGATGCCAGCAATGGCCTGGGTGCCTCCGTCAAGCGGCGTGAGGACACGCACAAGATGGCCGAGGCGAACCGCGCCTTTGCGCACTACCGCTGGTAAATGACCATGACGGACCCGATCGCAGACTTCTTGACTCGTCTGCGTAACGCCAATTCGGCGTACCACGACGAGGTGAGTTTGCCGCACTCCAAGATCAAGGCCAACATCGCCCAGATCCTCAAGAACGAGGGCTACATCAGCGACTTCCATACCGAAGACGCGCGAGTTGGCAAATCGTTGATCGTTCAACTCAAGTACGGGCCGAGCCGGGAACGCAGCATCGCCGGTTTGCGGCGGGTGTCCAAGCCCGGGCTGCGGGTCTACGCCAAGTCCACCAACCTGCCGCGGGTACTCGGCGGCCTGGGTGTGGCGATCATTTCGACCTCCTCAGGCTTGCTGACCGACCGCCAGGCAGCCAGACAGGGCGTGGGCGGCGAAGTCCTCGCGTACGTGTGGTGAATGACCGAAACCACCCCAGAA------------------------------------------------------------------------------------GTGGAAGTCGCTGTCGAGGCTGAAGTGACTTACAGCGAATCGTTCGTGTTCGAGCGGCCCATCCAGACCGTCGGGCGTCGCAAGGAAGCCGTGGTGCGGGTGCGCCTGGTGCCCGGAAGCGGCAAGTTCGACCTCAACGGGCGCAGCCTCGAGGCTTACTTCCCGAACAAGGTCCACCAGCAGCTCATCAAGGCTCCGCTGGTCACCGTCGACCGGCTGGAGAGCTACGACATCTTTGCGCTGCTGCACGGCGGCGGCCCCTCGGGTCAAGCCGGCGCGCTGCGGCTGGGTATCGCCCGGGCATTGATCGTGGCAAACCCGGAGGACCGGCCCGCGCTGAAGAAGGCTTGCTTCCTCACCCGTGACCCGCGTGCTACCGAGCGCAAGAAGTACGGCCTGAAGAAGGCCCGCAAGGCGCCTCAGTACAGCAAGCGCTGAGTGGCGGGACAGAAGATCCGCATCAGGCTCAAGGCCTACGACCACGAGGCTATTGACGCTTCGGCGCGCAAGATCGTCGAGACGGTGGTCCGTACCGGCGCCAGCGTGGTTGGTCCGGTGCCGTTGCCGACCGAGAAGAACGTGTACTGCGTCGTTCGCTCACCGCACAAGTACAAGGACTCGCGGGAGCACTTCGAGATGCGTACGCACAAGCGGTTGATCGACATCATCGATCCGACGCCGAAGACGGTTGACGCACTCATGCGCATCGACCTTCCGGCCAGTGTCGACGTCAACATCCAGTAGATGCCACCGAAGAAAGCC---------AGC---GGCACGGGCCCC------AAGAAGGGCCAG---------AAGACCCGCCGCCGGGAAAAGAAGAACGTCCCGCACGGTGCCGCGCACATCAAGAGCACGTTCAACAACACGATCGTGACGATCACCGACCCGCAGGGCAACGTCATCGCCTGGGCGTCGTCGGGTCACGTCGGCTTCAAGGGATCCCGCAAGTCGACACCGTTCGCAGCGCAGCTGGCCGCCGAGAACGCCGCGCGCAAGGCCCAGGAGCACGGTGTCCGCAAGGTCGACGTGTTCGTGAAGGGGCCGGGTTCGGGCCGCGAGACCGCGATCCGGTCGCTGCAGGCCGCTGGCCTGGAGGTCGGTGCGATCTCCGATGTCACCCCGCAGCCGCACAACGGTGTCCGCCCGCCCAAGCGTCGGCGCGTCTAGATGCCAACCATTCAGCAGCTGGTCCGCAAGGGTCGTCGGGACAAGATCGGCAAGGTCAAGACCGCGGCTCTGAAGGGCAGCCCGCAGCGCCGTGGTGTATGCACTCGCGTGTACACCACCACCCCGAAGAAGCCAAACTCGGCGCTTCGGAAGGTTGCCCGTGTGAAGCTGACGAGTCAGGTTGAGGTCACGGCCTACATCCCGGGCGAGGGCCACAACCTGCAGGAGCACTCGATGGTGCTCGTTCGTGGTGGCCGGGTGAAGGACCTTCCCGGTGTGCGTTACAAGATCATCCGCGGTTCGCTGGACACCCAGGGAGTCAAGAACCGCAAGCAGGCTCGCAGTCGCTACGGCGCCAAGAAGGAGAAGAGCTAAATGGCTCGACTAGTCGGCGTCGATCTACCGCGCGACAAGCGGATGGAGATCGCCCTGACCTACATCTACGGCGTCGGCCGTACCCGGTCGAACGAGATCTTGGCAGCTACGGGCATTGACCGTAACCTGCGCACTCGCGATCTCACTGACGACCAGCTGACGCACCTGCGTGACTACATCGAAGCGAACTTGAAGATCGAGGGTGACCTGCGCCGCGAGGTGCAGGCCGACATTCGTCGCAAGATCGAGATCGGCTGCTACCAGGGCCTGCGGCACCGCCGTGGTTTGCCGGTACGTGGCCAGCGCACCAAGACCAACGCGCGGACCCGTAAGGGCCCCAAGCGCACCATCGCAGGCAAGAAGAAGGCCAGGTAAGTGGCGCTGACTGCCGAGCAGAAAAAGGAAATTCTGAATTCCTACGGTTTTCATGAGACCGACACCGGATCCCCGGAGGCGCAGATTGCGCTGCTGACCAAGCGGATCTCTGACCTCACCGAGCACCTCAAGGTGCACAAGCACGACCACCACTCGCGGCGTGGACTGCTGCTCCTGGTGGGGCGCCGGCGCCGGCTGATCAAGTACATCTCCCAGATCGATGTGCAGCGCTATCGCTCGCTCATTGAGCGGCTGGGCCTGCGTCGCTGAATGGCTGTAAAGATCAAGCTCACCCGGCTCGGCAAGATCCGTAACCCGCAGTACCGCATCGCGGTGGCGGACGCTCGCACCCGGCGTGATGGTCGCTCGATCGAGGTCATCGGCCGCTACCACCCCAAGGAAGAGCCGAGCCTGATCGAGATCAACTCCGAGCGGGCCCAATACTGGCTGTCGGTGGGGGCGCAGCCCACCGAACCCGTTCTCAAGCTGCTCAAGATCACCGGTGACTGGCAGAAGTTCAAGGGCCTGCCCGGCGCCGAGGGCCGGTTGAAGGTCAAGCCGCCCAAGCCCAGCAAGCTCGAACTGTTCAACGCCGCGTTGGCTGCCGCCGAGGGTGGTCCCACCACCGAGGCCACCAAGCCGAAG---AAGAAGTCGCCG---------GCCAAGAAGGCCAAGGGCGGC------------GAAGGCGACGCCGATGCGGCGGCCGAGAAG---------------------------------------------------------------GTGGAAGCTTCCGCC---------------GAGGGTGAGCAG------------------ACCGAATCG---------------------------GCCGAGAGCTGA---ATGGCAGAGGCGAAGACTGGC------------------------------------GCGAAGGCCACCAAG---TCCGCAGCGGCGGGCGCG------------------------------------------------------GCCGATGGCGCTTCCAAGGAAAAGGGTCCCAAGCACACGCCGAGCCCTCCTAAGCCGAGCGGTCGTCGCAAGACGCGCATCGGCTACGTCGTGAGCGACAAGATGCAGAAGACCATCGTGGTCGAGCTCGAAGACCGCGTGCGTCACCCGCTCTACGGCAAGATCATTCGCACCACCAAGAAGGTCAAGGTGCACGACGAGCACAGCGCCGCCGGCATCGGCGACCGGGTTTCCCTGATGGAGACGCGTCCGCTGTCGGCCACCAAGCGCTGGCGGCTCGTCGAAATCCTCGAGAAGGCCAAGTGAATGCCACGCAGCCTGAAGAAGGGCCCGTTCGTCGACGACCACCTGCTGAAGAAGGTCGACGTGCAGAACGAGAAGAACACCAAGCAGGTCATCAAGACCTGGTCGCGGCGTTCGACCATCATCCCGGACTTCATCGGCCACACCTTCGCGGTGCACGACGGCCGCAAGCATGTCCCGGTGTTCGTCACCGAGTCGATGGTCGGTCACAAGCTCGGTGAATTCGCCCCCACGCGCACGTTCAAGGGGCACATCAAGGACGACCGAAAGAGCAAGCGGCGATGAGTGGCCAACATCAAGTCGCAGCAAAAGCGCAACCGCACCAACGAGCGCGCCCGACTGCGCAACAAGTCGGTGAAGTCGTCGCTGCGTACGGCGGTCCGGTCGTTCCGCGACGCTGCTCACTCGGGCGACAAGGAAAAGGCCGCCGAGCTGCTGGTTTCGACCAACCGCAAGTTGGACAAGGCGGCCAGCAAGGGCGTCATTCACAAGAACCAGGCCGCCAACAAGAAGTCGGCTCTGGCGCGCGCCCTCAACAAGCTGGGCTGA---
>NZ_CP085945_M_intracellulare 9741
ATGCCGAGTCCCGCCGTCACCTCGCCCCAAGTAGCCGTCAACGACATTGGCTCCAGCGAGGACTTTCTCGCCGCAATAGACAAAACGATCAAGTACTTCAACGATGGCGACATCGTCGAGGGCACGATCGTCAAAGTGGACCGGGACGAGGTGCTCCTCGACATCGGCTACAAGACCGAGGGGGTCATCCCCGCCCGCGAGCTCTCGATCAAGCACGACGTCGACCCCAACGAGGTCGTTTCCGTGGGCGACGAGGTCGAGGCCCTGGTTCTCACCAAGGAGGACAAAGAGGGCCGCCTGATCCTGTCCAAGAAGCGCGCGCAGTACGAGCGCGCCTGGGGCACCATCGAGGCGCTCAAGGAGAAGGACGAGGCCGTCAAGGGCACCGTCATCGAGGTGGTCAAGGGTGGCCTGATCCTCGACATCGGGTTGCGCGGCTTCCTGCCCGCCTCGCTGGTCGAGATGCGCCGGGTGCGCGATCTGCAGCCGTACATCGGCAAGGAGATCGAGGCCAAGATCATCGAGCTGGACAAGAACCGCAACAACGTGGTGCTGTCGCGCCGGGCGTGGCTGGAGCAGACGCAGTCCGAGGTGCGCAGCGAGTTCCTCAACCAGCTGCAGAAGGGCGCCATCCGCAAGGGTGTCGTCTCCTCCATCGTCAACTTCGGTGCGTTCGTCGACCTCGGCGGCGTCGACGGTCTGGTGCACGTCTCCGAGCTGTCCTGGAAGCACATCGACCACCCGTCCGAGGTGGTCCAGGTCGGCGACGAGGTCACCGTCGAGGTGCTCGACGTCGACATGGACCGCGAGCGGGTTTCGTTGTCGCTCAAGGCAACCCAGGAAGACCCGTGGCGCCACTTCGCCCGCACCCACGCCATCGGCCAGATCGTGCCCGGCAAGGTCACCAAGCTGGTTCCGTTCGGCGCGTTCGTCCGCGTCGAGGAGGGCATCGAGGGCCTCGTGCACATTTCGGAGCTGGCCGAGCGCCACGTCGAGGTCCCCGACCAGGTGGTTGCCGTCGGCGACGACGCGATGGTCAAGGTCATCGACATCGACCTGGAGCGCCGCCGGATCTCCTTGTCGCTCAAGCAGGCCAACGAGGACTACACCGACGAGTTCGACCCGGCGAAGTACGGCATGGCTGACAGCTACGACGAGCAGGGCAACTACATCTTCCCCGAGGGCTTCGACTCCGAGACCAACGAATGGCTCGAGGGATTCGACAAGCAGCGCACCGAGTGGGAGGCCCGCTACGCCGAGGCCGAGCGCCGGCACAAGATGCACACCGCGCAGATGGAGAAGTTCGCGGCGGCCGAGGCGGCCGGCCAC------------ACGGCCGGCGAG---CAGTCGCCGGGCAAC---GGTGCGCCCGCCGAGAAG---GCGGGCGGATCGCTGGCCAGCGATGCCCAATTGGCCGCGCTGCGGGAGAAACTCGCCGGCAAC---GCGTGAATGGCCGTCGTAACCATGAAGCAGCTGCTCGACAGCGGCACCCACTTCGGGCACCAGACCCGCCGGTGGAATCCCAAGATGAAGCGGTTCATCTTCACCGACCGCAACGGCATCTACATCATCGACCTGCAGCAGACGCTGACCTTCATCGACCAGGCGTACGAGTTCGTCAAGGAGACCGTCGCCCACGGCGGCACCGTCCTGTTCGTCGGCACCAAGAAGCAGGCGCAGGAATCCGTCGCCGCCGAGGCGACCCGCGTCGGCATGCCCTACGTCAACCAGCGCTGGCTGGGCGGCATGCTGACCAACTTCTCCACCGTGCACAAGCGGCTGCAGCGCCTCAAGGAGCTCGAGGCGATGGAGCAGACCGGTGGCTTCGAGGGCCGCACCAAGAAGGAAATCTTGATGCTGACCCGCGAGAAGAACAAGCTGGACCGCAGCCTCGGCGGTATCCGCGACATGGCCAAGGTGCCGTCGGCCATCTGGGTCGTCGACACCAACAAGGAGCACATCGCCGTCGGCGAGGCCCGCAAGCTCGGCATCCCGGTCATCGCGATCCTGGACACCAACTGCGACCCCGACGAGGTCGACTACCCGATCCCGGGCAACGACGACGCGATCCGGTCGGCCGCGTTGCTGACCAAGGTCATCGCCTCCGCCGTCGCCGAGGGCCTGCAGGCCCGCGCCGGGGTCGGC------CGCGGCGACGGCAAGCCCGAG---------GCCGAGGCCGCCGAGCCGCTGCCCGAATGGGAGCAGGAGCTGCTCGCCTCCGCCGCTGCCAGC------------------------------------------------GCCCCCACCGACGCCGCTGCGGGCACCCCCGAACCAACCACC------ACTGAATCCTCCTAGGTGGGCCAGAAGATCAATCCGCACGGCTTCCGGCTGGGCATCACGACCGACTGGAAGTCCCGCTGGTACGCCGACAAGCAGTACTCGGACTACGTCAAGGAAGACGTCGCGATCCGGCGGCTGCTGTCGACCGGCCTGGAGCGGGCCGGGATCGCCGACGTGGAGATCGAGCGCACCCGCGACCGCGTCCGGGTGGACATCCACACCGCGCGTCCGGGCATCGTCATCGGCCGCCGCGGCACCGAGGCCGACCGGATCCGCGCCGACCTGGAGAAGCTGACCGGCAAGCAGGTGCAGCTCAACATCCTCGAGGTCAGAAACCCTGAGTCCCAAGCGCAATTGGTGGCCCAGGGCGTCGCCGAGCAGCTGAGCAACCGCGTGGCGTTCCGCCGGGCGATGCGCAAGGCCATCCAGTCGGCGATGCGCCAGCCCAACGTCAAGGGCATCCGCGTGCAGTGCTCCGGCCGTCTCGGCGGCGCCGAGATGAGCCGCTCGGAGTTCTACCGCGAGGGCCGGGTGCCGCTGCACACGCTGCGCGCCGACATCGACTACGGCCTGTACGAGGCCAAGACCACCTTCGGCCGGATCGGCGTGAAGGTGTGGATCTACAAGGGCGACATCGTCGGTGGCAAGCGCGAACTGGCCGCCGCCGCTCCC------------GCGGGCGCCGAGCGTTCCCGCCGCGAGCGCCCGTCGGGCACCCGCCCGCGCCGCAGTGGCGCCTCAGGCACCACGGCCACCAGCACCGAGGCCGGCCGGGCCGCCAGCGCCGAAGAGGGC------------------------------------GCCGCGGCCGCCGCACCCGCTGCAGAACCGCAAAGCACGGAGAGCTGAATGGCTCGTTACACCGGACCCGTCACCCGCAAGTCGCGCCGGCTGCGCACCGACCTCGTCGGTGGCGACCAGGCGTTCGAGAAGCGCCCCTACCCGCCCGGCCAGCACGGCCGCGCGCGGATCAAGGAAAGCGAATACCTGCTGCAGCTGCAGGAGAAGCAGAAGGCCCGCTTCACCTACGGCGTGATGGAAAAGCAGTTCCGCCGCTACTACGAAGAGGCCGTGCGGCAGCCCGGCAAGACGGGTGAAGAGCTGCTGCGGATCCTGGAAAGCCGGCTCGACAACGTCGTCTACCGCGCCGGACTGGCGCGCACCCGCCGGATGGCACGCCAGCTGGTCAGCCACGGACACTTCAGCGTCAACGGCGTGCACGTCAACGTCCCCAGCTACCGGGTGTCGCAGTATGACATCATCGACGTGCGGGACTCCTCGCTGAACACCGTGCCGTTCCAGATCGCGCGGGAGACGGCGGGCGACCGGCCGATCCCGAGCTGGCTGCAGGTCGTGGGGGAGCGTCAGCGCATCCTCGTCCACCAGCTGCCCGAGCGGGCACAGATCGACGTCCCACTCACCGAGCAGCTCATCGTCGAGTTCTACTCGAAGTAAATGGCGGAGCAGCCCGCCGGCGGACAAGGC------------------------GCCGGCGACAGCCGTGAC---------------------------TCGCGCGGTGAC------CGCGACAGCCGCGGT---CGGCGCGGCGACGGCGGT---CGTGGC------CGC---GACCGCGAC---GGCGACAAGAGCAACTACCTGGAGCGGGTCGTCGCCATCAACCGCGTCTCCAAGGTGGTCAAGGGTGGTCGGCGATTCAGCTTCACCGCGCTGGTGATCGTCGGTGACGGCAACGGCATGGTCGGCGTCGGCTACGGCAAGGCCAAGGAAGTTCCCGCCGCCATCGCCAAGGGCGTCGAGGAGGCCCGCAAGGGCTTCTTCCGGGTGCCGCTGATCCGCGGGACCATTACGCACCCGGTGCAGGGTGAGGCGGCCGCCGGCGTGGTGCTGCTGCGCCCGGCCAGCCCGGGTACCGGTGTGATCGCCGGCGGCGCCGCCCGGGCGGTGCTGGAATGCGCTGGCGTGCACGACATCCTGGCCAAGTCGCTGGGCAGTGACAACGCCATCAACGTTGTGCACGCGACCGTCGCCGCGCTCAAGCTGCTGCAGCGCCCCGAGGAGGTTGCCGCCCGCCGCGGACTGCCCATCGAGGACGTTGCGCCGGCCGGAATGCTCAAGGCGCGACGGGAAAGCGACGCGCTGGCC------------AGTGCGGCG------GCACGTGAGGCG---CAGATTTCGGGGACCCAACCATGAATGCGTCCATACGAAATCATGGTCATTCTTGACCCCACGCTCGACGAGCGCACCGTTGCCCCGTCCTTGGAGACGTTCCTGAACGTCGTCCGCAAGGATGGCGGATCCGTCGACAAGGTCGACATCTGGGGCCGGCGCCGGCTGGCCTACGAGATCGCCAAGCACGCCGAAGGCATCTACGTCGTCGTCGACCTGAAAGCCGAGCCCGCGACGGTGTCCGAGCTCGACCGCCAGCTGAGCCTCAACGAGTCGGTACTGCGCACCAAGGTGATGCGCACCGACAAGCACTAAATGCCGCGCAAGGGGCCCGCGCCGAAGCGCCCGTTGGTCAACGACCCGGTCTACGGGTCGCAGCTGGTCACCCAGCTGGTGAACAAAGTCCTGCTGCAGGGGAAGAAATCGCTCGCCGAGCGCATTGTTTATGGTGCGCTCGAACAAGCCCGGGACAAGACGGGCACCGATCCCGTGATCACGCTCAAGCGTGCTCTCGACAACGTCAAGCCCGCCCTGGAGGTGCGCAGCCGCCGCGTCGGTGGTGCCACCTATCAGGTGCCGGTCGAGGTGCGTCCGGATCGGTCCACCACGCTGGCACTGCGCTGGCTGGTCAGCTTCTCGCGGCAACGCCGGGAGAAGACCATGGTCGAGCGCCTGGCAAACGAGATCCTGGATGCCAGCAACGGCCTGGGTGCCGCCGTCAAGCGACGCGAGGACACCCACAAGATGGCCGAGGCCAACCGCGCCTTCGCGCACTACCGCTGGTAGATGACTATGACGGACCCGATCGCAGACTTCTTGACACGTCTGCGCAACGCCAATTCGGCGTATCACGACGAGGTGACGTTGCCGCACTCGAAGCTCAAGGCGAACATCGCCCAGATCCTCAAGAGCGAGGGCTACATCAGCGATTACCGCACCGAGGATGCTCGGGTCGGCAAGTCGCTGATCGTTCAGCTCAAGTACGGGCCGAGCCGGGAGCGCAGCATCGCCGGCTTGCGCCGCGTGTCCAAGCCCGGCCTGCGGGTGTACGCGAAATCCACCAATCTGCCGCGCGTGCTCGGCGGCCTGGGAGTGGCGATCATCTCCACCTCCTCGGGCCTGCTGACCGACCGCCAGGCAGCCCGACAGGGCGTGGGCGGCGAAGTCCTCGCGTACGTGTGGTGAGTGACCGAAGCCCCGGTC---------------------------------------------------------------------------------------GAGGCCTCGGAGCCCGCCGACGTCGCCGCGCCCGCCGAGCCCTACGTGTTCGAACGGCCCATCCAGACCGTCGGCCGCCGCAAGGAGGCCGTGGTGCGGGTGCGCCTGGTGCCCGGCACCGGCCAGTTCAACCTGAACGGCCGCACCCTGGAGGGCTACTTCCCCAACAAGGTGCACCAGCAGCTCATCAAGGCCCCGCTGGTCACCGTGGACCGGGTGGAGAGCTTCGACGTCTACGCCCACCTGCACGGCGGCGGCCCCTCGGGGCAGGCCGGCGCGCTGCGCCTGGGCATCGCGCGGGCGCTCATCGTGGCCTCGCCGGACGACCGTCCCGCGCTGAAGAAGGCCGGGTTCCTCACCCGTGACCCGCGCGCCACCGAGCGCAAGAAGTACGGCCTGAAGAAGGCCCGCAAGGCGCCTCAGTACAGCAAGCGCTGAGTGGCGGGACAGAAGATCCGCATCAGGCTTAAGGCCTACGACCATGAGGCTATCGACGCGTCGGCGCGCAAGATCGTCGAGACCGTCGTCCGCACGGGTGCCAGCGTCGTAGGGCCGGTGCCGCTGCCGACCGAGAAGAATGTGTATTGCGTCATCCGCTCTCCGCACAAGTACAAGGACTCGCGGGAGCACTTCGAGATGCGCACGCACAAGCGGCTGATCGACATCCTCGACCCGACGCCGAAGACCGTTGACGCGCTGATGCGCATCGACCTTCCGGCCAGTGTCGACGTCAACATCCAGTAGATGCCACCAGCCAAGAAG---------GCA---GCGTCCGCCCCC------AAGAAGGGGCAG---------AAGACCCGTCGCCGGGAAAAGAAGAACGTCCCGCACGGCGCCGCCCACATCAAGAGCACGTTCAACAACACGATCGTGACGATCACCGACCCGCAGGGCAACGTCATCGCCTGGGCGTCGTCGGGTCACGTCGGGTTCAAGGGCTCGCGGAAGTCGACGCCGTTCGCCGCGCAGCTGGCCGCCGAGAACGCGGCCCGCAAGGCGCAGGAGCACGGCGTCAAGAAGGTCGACGTGTTCGTCAAGGGACCGGGCTCGGGCCGGGAGACCGCGATCCGGTCGCTGCAGGCCGCCGGACTGGAGGTCGGCGCGATCTCCGACGTCACCCCCCAGCCGCACAACGGCGTTCGCCCCCCGAAGCGCAGAAGGGTCTAGATGCCAACCATTCAGCAGCTGGTCCGCAAGGGTCGCCGGGACAAGGTCGCCAAGGTCAAGACCGCGGCCCTCAAGGGCAGCCCGCAGCGCCGTGGCGTATGCACCCGCGTGTACACCACCACCCCGAAGAAGCCGAACTCCGCTCTTCGGAAGGTCGCCCGCGTGAAGCTGACGAGCCAGGTTGAGGTGACGGCCTACATCCCCGGCGAGGGACACAACCTGCAGGAGCACTCGATGGTGCTGGTGCGTGGTGGCCGGGTGAAGGACCTGCCCGGTGTCCGGTACAAGATCATCCGCGGTTCGCTCGACACCCAGGGCGTCAAGAACCGCAAGCAGGCTCGCAGCCGTTACGGCGCCAAGAAGGAGAAGAGCTGAATGGCTCGACTAGTAGGCGTCGATCTGCCGCGTGACAAGCGGATGGAGATCGCGCTGACGTACATCTTCGGCGTCGGCCGGACCCGTTCGAACGAGATTCTCGAAGCGACCGGGATCGACAAGAACCTGCGCACCAGGGACCTCACCGACGACCAGCTGACCCACCTGCGCGACTACATCGAAGCCAACCTGAAGGTGGAGGGTGACCTGCGCCGCGAGGTCCAGGCCGACATCCGCCGCAAGATCGAGATCGGCTGCTACCAGGGCCTGCGGCACCGCCGCGGCCTGCCGGTGCGCGGCCAGCGGACCAAGACCAACGCGCGCACCCGCAAGGGCCCCAAGCGCACCATCGCCGGCAAGAAGAAGGCCAGGTAAGTGGCGCTGACAGCCGAGCAGAAAAAAGAAATCCTGGGCACCTACGGCCTGCATGACACCGACACCGGTTCCCCGGAGGCGCAGGTCGCGCTGCTGACCAAGCGGATCGCCGACCTGACCGAGCACCTCAAGGTGCACAAGCACGACCACCACTCGCGGCGCGGCCTGTTGCTGCTGGTCGGGCGCCGTCGCCGGCTGCTCAAATACGTCGCCCAGATCGACGTGGAGCGCTACCGCTCGCTGGTCGAGCGCCTCGGCCTGCGCCGCTGAATGGCTGTCAAGATCAAGCTCACCCGGCTTGGCAAGATCCGCAATCCCCAGTACCGCATCGCCGTCGCCGACGCGCGGACCCGGCGCGACGGTCGCTCCATCGAGGTCATCGGCCGGTATCACCCGAAGGAAGACCCGAGCTTCATCGAGATCGACTCCGAGCGCGCCCAGTACTGGCTGTCCGTGGGTGCCCAGCCCACCGAGCCCGTCCTCAAGCTGCTGAAGATCACCGGCGACTGGCAGAAGTTCAAGGGCCTGCCCGGGGCCGAGGGCCGCCTGAAGGTCAAGCCCGCCAAGCCCAGCAAGCTGGAGCTGTTCAACGCCGCGCTGGCCGAGGCCGAGGGCGGACCGACCACCGAGGCCGCGAAGCCGAAG---AAGAAGTCCCCG---------GCGAAGAAGACCGCGAAGGCC---------GCCGAAGGCGAGTCCAAGGCCGAGTCCGAGGGC------------------------GCCGCGCAGACCGCCGAGACG------------------AAGCCGGCCGAGGCG---CCCGCC---GAGGGCGGCGAGCAG------------------GCCGAGTCG------------ACC------------ACCGAGAGCTGAGTGATGGCAGAAGCCAAG---------------------------------------------AAGGCCGCCCCC------AAGAAGGCCGCCGCA------------------------------------------------------GCCCAAGCCGCGTCGAAGGACAAGGGCCCCAAGCACACTCCCGCGAACCCGAAGGTGCGTGGCCGCCGCAAGATGCGCATCGGTTACGTGGTGAGCGACAAGATGCAGAAGACCATCGTAGTCGAACTGGAAGACCGCGTCCGTCACCCGCTGTACGGCAAGATCATCCGGACCACCAAGAAGGTCAAGGCGCACGACGAGAACAGCGCCGCCGGGATCGGCGACCGCGTCTCGCTGATGGAGACGCGCCCGACGTCGGCGACCAAGCGCTGGCGGCTCGTCGAGATTCTGGAAAAGGCGAAGTAAATGCCACGCAGCCTGAAGAAGGGCCCGTTCGTCGACGGCCACCTGCTCAAAAAGGTGGACGCGCAGAACGAGAAGAACACCAAACAGGTGATCAAGACATGGTCGCGCCGTTCGACGATCATTCCTGACTTCATCGGCCACACGTTCGCGGTCCACGACGGACGCAAGCACGTCCCGGTGTTCGTCACCGAGTCGATGGTCGGCCACAAGCTTGGTGAATTCGCCCCCACCCGCACCTTCAAGGGACACATCAAGGACGACCGGAAGGCCAAACGGCGATGAGTGGCCAACATCAAGTCGCAGCAGAAGCGCAACAAGACGAACGAGCGCGCTCGCCTGCGCAACAAGTCGGTGAAGTCGTCGCTGCGCACCGCCGTCCGCGCGTTCCGCGAGGCCACCAGCGCCGGCGACAAGGAGAAGGCCGCCGAGTTGCTGGTGTCGACCAACCGCAAGCTGGATAAGGCCGCCAGCAAGGGCGTGATTCACAAGAACCAGGCCGCCAACAAGAAGTCGGCGCTGGCCCAGGCCCTCAACAAGCTCTGA------
>NZ_CP089224_M_ostraviense 9741
ATGCCGAGTCCCGCCGTCACCTCGCCGCAAGTAGCCGTCAACGACATTGGCTCCTCCGAGGACTTTCTCGCAGCAATAGACAAAACGATCAAGTACTTCAACGATGGCGACATCGTCGAAGGCACCATCGTCAAAGTGGACCGGGACGAGGTGCTCCTCGACATCGGCTACAAGACTGAAGGGGTCATCCCCGCCCGCGAACTCTCCATCAAGCACGACGTCGACCCCAACGAGGTCGTTGCCGTCGGCGACAAGGTCGAGGCCCTGGTGCTCACCAAGGAGGACAAAGAGGGCCGGCTGATCCTGTCGAAGAAGCGCGCCCAGTACGAGCGCGCCTGGGGCACCATCGAGGCGCTCAAGGAGAAGGACGAGGCGGTCAAGGGCACCGTCATCGAGGTGGTCAAGGGCGGCCTGATCCTCGACATCGGGCTGCGCGGCTTCCTGCCGGCGTCGCTGGTCGAGATGCGCCGGGTCCGCGACCTGCAGCCGTACATCGGCAAGGAGATCGAAGCCAAGATCATCGAGCTGGACAAGAACCGCAACAACGTGGTCCTGTCGCGGCGGGCCTGGCTGGAGCAGACCCAATCCGAGGTGCGCAGCGAGTTCCTCAACAACCTGCAGAAGGGCACCATCCGCAAGGGCGTGGTCTCTTCGATCGTCAACTTCGGCGCCTTCGTCGACCTCGGCGGTGTGGACGGTCTGGTGCACGTCTCCGAGCTGTCCTGGAAGCACATCGACCACCCGTCCGAGGTGGTTGCGGTGGGCGACGAGGTCACCGTCGAGGTGCTCGACGTGGATATGGATCGCGAGCGGGTTTCGTTGTCGCTGAAGGCAACTCAGGAAGACCCGTGGCGCCACTTCGCGCGTACCCACGCGATCGGGCAGATCGTGCCGGGCAAGGTCACCAAGCTGGTGCCGTTCGGCGCGTTCGTTCGCGTCGAGGAGGGCATCGAAGGGCTGGTGCACATTTCGGAGCTGGCCGAGCGCCACGTCGAGGTGCCCGACCAGGTGGTTGCCGTCGGCGACGACGCGATGGTCAAGGTCATCGACATCGACCTGGAGCGTCGCCGAATTTCGTTGTCGCTCAAGCAGGCCAACGAGGACTACACCGAGGAGTTCGACCCGGCGAAGTACGGGATGGCCGACAGCTACGACGAGCAGGGCAACTACATCTTCCCCGAGGGCTTCGATCCCGACACCAACGAATGGATGGACGGATTCGACGCGCAGCGCACCGAATGGGAAGCGCGCTACGCCGAGGCCGAGCGGCGGCACAAGATGCATACCGCGCAGATGGAGAAGTTCGCCGCGGCCGAGGCCGCTGGACAC------------GGCGGCGGCGAG---CAGCCCTCGGGCAGC---CCGGCGCCGCCGGAGAAGGCCGCGGGCGGGTCACTGGCCAGCGACGCCCAGCTGGCGGCGCTGCGGGAAAAACTCGCCGGCAAC---GCGTAGATGGCCGTAGTCACCATGAAGCAGCTGCTTGACAGCGGCACCCACTTCGGGCACCAGACCCGTCGCTGGAATCCCAAGATGAAGCGGTTCATCTTCACCGACCGCAACGGCATCTACATCATCGACCTACAGCAGACCCTGACGTTCATCGACAAGGCGTACGAGTTCGTCAAAGAAACCGTCGCCCACGGCGGCTCGGTGCTATTCGTCGGCACCAAAAAGCAGGCGCAGGAGTCCGTCGCCGCCGAAGCCACGCGCGTCGGCATGCCGTATGTGAACCAGCGCTGGCTGGGCGGCATGCTCACCAACTTCTCCACGGTGCACAAGCGGCTGCAGCGCCTCAAAGAGCTCGAGGCGATGGAACAGACCGGCGGCTTCGAGGGCCGCACCAAAAAGGAGATCCTCGGCCTGACCCGGGAGAAGAACAAGCTGGAGCGGTCCCTGGGTGGGATCAGGGACATGGCCAAGGTGCCCTCGGCGATCTGGGTCGTCGACACCAACAAGGAACACATCGCCGTCGGCGAGGCCCGCAAACTCGGCATCCCGGTGATCGCGATCCTGGACACCAACTGCGACCCCGACGAGGTCGACTACCCGATCCCGGGCAACGACGACGCGATCCGTTCGGCCGCGCTGCTGACCAAGGTGATCGCGTCCGCGGTCGCCGAGGGCCTGCAAGCCCGCGCCGGGCTGGGC------CGCGGCGACGGCAAGCCCGAGGCTGCGGACTCGCTGGCCGTCGAGCCGCTCGCCGAATGGGAGCAGGAGCTGCTGGCCTCGGCAACAACTCCGGTGACGGCCGGG------------------------------------GCTGGCGACCCGACGGCCGAAACCTCCACCGAATCAACGACTGATCCCTCACAGGAAGGCTGAGTGGGCCAGAAGATCAATCCGCACGGCTTCCGGCTGGGCATCACCACCGACTGGAAGTCGCGCTGGTATGCCGACAAGCAGTACGCCGAGTACGTCAAGGAGGACGTCGCGATCCGCCGGTTACTGTCCAGCGGCCTGGAGCGCGCGGGTATCGCCGACGTGGAAATCGAGCGGACCCGCGATCGGGTCCGGGTGGACATTCACACCGCGCGCCCGGGAATCGTCATCGGCCGCCGCGGCACCGAGGCGGACCGCATCCGTGCGGACCTGGAAAAGCTGACCGGCAAGCAGGTTCAGCTCAACATCCTCGAAGTGAAAAACCCGGAGTCGCAAGCTCAATTGGTGGCCCAGGGCGTTGCCGAGCAGTTGAGCAACCGGGTGGCGTTCCGCCGCGCGATGCGCAAGGCCATCCAGTCGGCGATGCGTCAGCCCAACGTCAAGGGGATCAGGGTTCAGTGCTCGGGCCGTCTTGGCGGCGCTGAGATGAGCCGCTCGGAGTTCTACCGCGAAGGCCGGGTTCCGCTGCACACCTTGCGCGCAGACATCGACTACGGCCTGTACGAGGCGAAGACCACCTTCGGCCGGATCGGCGTGAAGGTGTGGATTTACAAGGGCGACATCGTCGGCGGCAAGCGCGAATTGACCGCCGCAGTCCCC------------GCGGGCCCCGAACGGCCGCGCCGTGAGCGGCCGGCGGGTACCCGTCCGCGCCGCAGCGGTGCCTCGGGCACGACGGCGACGGGCACCGACGCCGGCCGCGCCGCCGGCGGCGAAGAGGGC---------------------ACTGCGGCG---GCCGGCAACGAGGCCGCGCCGGCCGTTGAAGCGCAGAGTACGGAGTGA---ATGGCTCGTTACACCGGACCCGTCACCCGTAAATCGCGCCGGCTGCGCACCGACCTCGTCGGCGGCGACCAGGCCTTCGAAAAGCGTCCCTACCCGCCCGGCCAGCACGGCCGCGCCCGGATCAAGGAAAGCGAATACCTGCTGCAGCTGCAGGAGAAGCAGAAGGCCCGCTTCACCTACGGCGTCATGGAAAAGCAGTTCCGCCGCTACTACGAAGAGGCGGTGCGGCAGCCCGGCAAGACCGGTGAGGAACTGCTGAGAATCCTGGAGAGCCGGCTCGACAACGTCGTCTACCGCGCCGGCCTGGCGCGCACCCGCCGGATGGCCCGCCAGCTGGTCAGCCACGGGCACTTCAGCGTCAACGGCGTGCACGTCAACGTCCCCAGCTACCGGGTGTCGCAGTACGACATCATCGACGTGCGGGACACGTCCCTGAACACCGTGCCGTTCCAGATCGCCCGGGAGACCGCGGGTGACCGGCCGATCCCGAGCTGGCTGCAGGTCGTGGGGGAGCGGCAACGCATCCTGATCCACCAACTGCCCGAACGCGCCCAGATCGACGTCCCCCTGACCGAGCAGCTGATCGTCGAGTTCTACTCGAAGTAAATGGCGGAACAGTCGGCTGGCGGGCAAGGC------------------------GCCCAAGACAGCCGCGAC------------------------------------TCG------CGTGACGGCCGGGGC---CGGCGCGACAGCGGCCGC------GGC------------GGCCGCGAC---GGCGACAAGAGCAATTACTTGGAGCGTGTCGTGGCCATCAACCGGGTTTCCAAGGTGGTCAAGGGTGGTCGGCGGTTCAGCTTCACCGCGCTGGTCATCGTTGGCGACGGCAACGGGATGGTCGGCGTCGGCTACGGCAAGGCCAAGGAGGTTCCGGCCGCCATCGCCAAGGGTGTCGAGGAGGCTCGCAAGGGCTTTTTCCGGGTCCCGTTGATCCGCGGCACGATTACCCACCCGGTGCAGGGTGAGGCGGCCGCCGGCGTGGTGCTGTTGCGCCCGGCCAGCCCCGGTACCGGTGTGATCGCCGGTGGCGCCGCCCGTGCGGTGCTGGAATGTGCTGGCGTGCACGACATTCTGGCGAAATCGCTGGGCAGCGACAATGCGATCAACGTGGTGCACGCCACCGTCGCTGCGCTGAAGATGTTGCAGCGTCCTGAGGAAGTCGCCGCCCGGCGCGGTCTGCCGATCGAGGACGTCGCTCCGGCCGGCATGCTCAAGGCGCGGCGCGAAAGTGACGCGCTTGCC------------GCTGCCGCG------GCGCGCGAGGCC---CAGACCTCAGGGGCACAACCATGAATGCGTCCATACGAAATCATGATCATCCTCGATCCCACTCTCGACGAACGCACCGTCGCCCCGTCCCTGGAGACGTTCCTGAACGTCGTCCGGAAGGACGGCGGAAAAGTCGAAAAGGTTGACATCTGGGGCCGGCGGCGGTTGGCCTACGAGATCGCCAAGCACTCCGAGGGCATCTACGTCGTCGTCGACCTGAAAGCTGCCCCGGCGACGGTATCCGAACTGGACCGCCAGCTGAGCCTCAACGAGTCGGTACTGCGCACCAAGGTGATGCGCGCCGACAAGCACTAGATGCCGCGCAAGGGGCCGGCGCCCAAGCGTCCGTTGGTCAACGACCCGGTGTACGGGTCGCAGCTGGTCACCCAACTGGTGAACAAGGTTCTGCTGAAGGGGAAGAAATCGTTGGCCGAGCGCATTGTTTATGGTGCGCTCGAACATGCCCGCGACAAGACCGGCACCGATCCCGTCATCACCCTCAAGCGCGCTCTCGACAACGTCAAACCGGCCTTGGAGGTCCGCAGCCGCCGCGTCGGTGGTGCGACCTACCAGGTGCCGGTCGAGGTGCGCCCGGACCGGTCGACCACGTTGGCGCTGCGCTGGCTCGTCGGCTACTCGCGGCAACGCCGGGAGAAGACGATGATCGAACGGTTGGCAAACGAGATTCTGGATGCCAGCAACGGCCTCGGGGCCTCTGTCAAACGGCGTGAGGACACCCACAAGATGGCCGAGGCGAACCGCGCCTTTGCGCATTATCGCTGGTGAATGACCATGACCGACCCGATCGCAGACTTCTTGACCCGTCTGCGCAATGCCAATTCGGCGTATCACGACGAGGTGCGGTTGCCGCACTCCAAGATCAAGGCCAACATCGCCCAGATCCTCAAGAACGAGGGCTACATCAGCGACTTCCGCACCGAGGATGCCCGGGTCGGCAAATCGCTGATCGTGCAGCTCAAATACGGGCCCAGCCGGGAGCGCAGCATCGCCGGTTTGCGCCGGGTGTCCAAGCCGGGATTGCGGGTCTACGCGAAATCCACCAATCTGCCGCGGGTGCTGGGCGGCCTGGGTGTGGCGATCATTTCGACCTCCTCGGGCCTGCTCACCGACCGTCAGGCAGCCAGACAGGGCGTGGGCGGCGAAGTCCTCGCATATGTCTGGTGAGTGACCGAAGTCAGC------------------------------------------------------------------------------------------GAGGCTCCCGCCGTCGAGAGCCAGCCAGTCCAGCACGAATCGTTCGTGTTCGAACGGCCCGTCCAGACCGTCGGGCGCCGCAAGGAAGCCGTGGTACGGGTGCGTCTGGTGCCCGGCACCGGAAAGTTCGACCTCAACGGCCGCACCCTGGAGGACTACTTCCCCAATAAGGTGCACCAGCAGCTCATCAAGGCTCCGTTGGTCACGGTCGACCGGGTGGAAAACTACGACATCTTCGCCCACCTCAACGGCGGCGGCCCGTCGGGCCAAGCCGGGGCGTTGCGCCTGGGCATAGCCCGCGCGCTGATCCTGGCCAACCCGGAGGACCGGCCCCCGCTGAAGAAGGCCGGGTTCCTCACCCGCGACCCGCGTGCCACCGAGCGCAAGAAGTACGGGCTGAAGAAGGCCCGCAAGGCGCCTCAGTACAGCAAGCGCTGAGTGGCGGGACAGAAGATCCGCATCAGGCTGAAGGCCTACGACCATGAGGCTATCGACGCTTCGGCGCGCAAGATCGTCGAGACCGTCGTCCGCACGGGTGCCAGCGTCGTGGGTCCGGTGCCACTGCCGACCGAGAAGAACGTGTATTGCGTCATCCGCTCCCCGCATAAGTACAAGGACTCGCGGGAGCACTTCGAGATGCGCACCCACAAGCGGTTGATCGACATTCTCGACCCGACCCCGAAGACGGTTGACGCACTCATGCGCATCGATCTTCCGGCCAGCGTCGACGTCAATATCCAGTAGATGCCACCAGCCAAGAAAACAGCAAGCGGCGCCGCCAAGAAGGGT------CAAAAGGGACAG---------AAGACCCGGAGGCGGGAAAAGAAGAACGTCCCGCACGGCGCCGCCCACATCAAGAGCACCTTCAACAACACGATCGTGACGATCACCGATCCGCAGGGCAATGTCATCGCCTGGGCGTCGTCGGGTCACGTCGGGTTCAAGGGTTCTCGGAAGTCGACGCCGTTCGCCGCGCAGCTGGCCGCGGAGAACGCCGCGCGCAAGGCACAGGAGCACGGGGTCCGCAAGGTCGACGTGTTCGTCAAGGGGCCGGGCTCGGGCCGTGAGACCGCGATCCGTTCGCTGCAGGCTGCCGGTCTGGAGGTCGGCGCGATCTCCGATGTCACCCCCCAGCCGCACAACGGCGTCCGCCCACCCAAGCGCAGAAGGGTCTAGATGCCAACCATTCAGCAGCTGGTCCGAAAGGGTCGTCGGGACAAGATCGCCAAGGTCAAGACCGCGGCCCTCAAGGGCAGCCCGCAGCGCCGTGGCGTGTGCACCCGGGTGTACACCACCACTCCGAAGAAGCCGAACTCGGCGCTTCGCAAGGTCGCGCGGGTGAAGCTGACGAGCCAGGTCGAGGTCACGGCGTACATCCCCGGCGAGGGTCACAACCTGCAGGAGCACTCGATGGTGCTGGTCCGTGGCGGCCGGGTGAAAGACCTGCCCGGTGTGCGGTACAAAATCATCCGCGGTTCGCTCGACACCCAGGGAGTGAAGAACCGCAAGCAGGCTCGCAGCCGTTACGGCGCCAAGAAGGAGAAGAGCTGAATGGCTCGACTAGTCGGCGTCGACCTGCCGCGCGACAAGCGGATGGAGGTCGCTCTGACCTACATCTACGGCATCGGCCGTACCCGCTCCAACGAAATTCTGGCCGCCACCGGCATCGACCGGGACCTGCGAACCAGGGATCTCACCGACGACCAGCTCACCCATCTGCGTGACTACATCGAAGCGAACCTGAAGGTCGAGGGTGACCTGCGCCGCGAGGTGCAGGCCGACATTCGCCGCAAGATTGAAATCGGCTGCTACCAGGGTCTGCGGCACCGCCGTGGGCTGCCAGTGCGTGGCCAGCGGACCAAGACCAACGCGCGGACCCGTAAAGGTCCCAAGCGCACCATCGCAGGCAAGAAGAAGGCCAGGTAAGTGGCGCTGACTGCCGAGCAGAAAAAGGAAATTCTCAAAACCTACGGTCTGCATGAGACCGATACCGGATCCCCCGAAGCGCAGATCGCGCTGCTGACCAAGCGGATCGCCGACCTGACCGAGCACCTGAAGGTGCACAAGCATGACCACCACTCGCGCCGGGGGCTGTTGCTGCTGGTGGGCCGCCGGCGACGGCTGATCAAGTACATCTCCCAGATCGATGTCGAGCGTTACCGCTCGCTGATCGAGCGGCTGGGTCTGCGTCGCTGAATGGCTGTGAAGATCAAGCTCACCCGGCTTGGCAAGATCCGTAACCCTCAGTACCGCATCGCGGTCGCCGACGCTCGCACCCGCCGCGACGGCCGCTCGATCGAGGTCATCGGCCGGTACCACCCGAAGGAAGAGCCGAGCCTGATCGAGATCAACTCCGAGCGCGCCCAGTACTGGCTTTCGGTGGGTGCTCAGCCCACGGAACCCGTCCTCAAGCTGCTCAAGATCACCGGCGACTGGCAGAAGTTCAAGGGACTTCCGGGTGCGGAGGGCCGGCTGAAGGTTGCCCCGCCCAAGCCCAGCAAGCTCGAGTTGTTCAACGCCGCGTTTGCTGCCGCAGAGGGCGGTCCCACCGCCGAGGCCGCCAAACCGAAG---AAGAAGTCCCCG---------GCTAAGAAGGCCGCCAAGGGT---------GCCCAAGAAGCCGAGGCCGGCGCCCCGGCC------------------------------------------------------------------GAGAAGGCAGAAGTG---CCCGCC---GAGGGTGCCGAACAG------------------TCCGAGCCG---------------------------ACCGAAAGTTGAGTGATGGCAGAGGCTAAGACTGGAGCAAAGGCGTCACCC---GCGGCGGCTAAAGCCCCACGCAGGGCAGCGTCC------AAAGAGGCGGTACCC------------------------------------------------------AAGGATGTCCCCTCGAAAGCGAAGGGCCCCAAGCACACTCCGAGCGCTCCCAAGCCGCGCGGCCGTCGCAAGACACGTATCGGCTACGTGGTGAGCGACAAGATGCAGAAGACCATCGTGGTCGAGCTGGAAGACCGGGTGCGACACCCGTTGTACGGCAAGATCATTCGCACCACCAAGAAGGTCAAGGCGCACGACGAGAACAGCATCGCCGGTATCGGCGACCGCGTTTCGCTGATGGAGACGCGTCCGTTGTCAGCGACCAAACGCTGGCGGCTGGTCGAGATCCTCGAGAAGGCCAAGTAAATGCCACGCAGCCTGAAGAAGGGCCCGTTCGTCGACGACCATCTGCTCAAGAAGGTCGACGTACAGAACGAGAAGAACACCAAGCAGGTCATCAAGACCTGGTCGCGGCGTTCGACCATCATCCCCGACTTCATCGGCCACACCTTCGCGGTGCACGACGGCCGCAAGCATGTCCCGGTGTTCGTCACCGAGGCGATGGTGGGTCACAAGCTCGGTGAATTTGCGCCGACGCGCACCTTCAAGGGGCACATCAAAGACGACCGGAAGAGTAAGCGGCGATGAGTGGCCAACATCAAGTCGCAGCAAAAGCGCAACCGGACCAACGAACGCGCCCGGCTGCGCAACAAGTCGGTGAAGTCGTCGCTGCGTACCGCTGTCCGGGCGTTTCGCGAGGCCGCGCACGCCGGCGACAAAGAGAAGGCCGCGGAGCTCCTGGTGTCGACCAACCGCAAGTTGGACAAGGCGGCCAGCAAGGGCGTGATCCACAAGAACCAGGCGGCCAACAAGAAGTCGGCCCTGGCGCGGACCCTCAACAGGCTGGGCTGA---
>NZ_CP018019_M_avium 9741
ATGCCGAGTCCCGCCGTCACCTCGCCCCAAGTAGCCGTCAACGACATTGGCTCCAGCGAGGACTTTCTCGCCGCAATCGACAAAACGATCAAGTACTTCAACGATGGCGACATCGTCGAGGGCACGATCGTCAAAGTGGACCGGGACGAGGTGCTCCTCGACATCGGCTACAAGACCGAAGGGGTCATCCCCGCCCGCGAGCTCTCCATCAAGCACGACGTCGACCCCAACGAGGTCGTTTCCGTGGGAGACGAGGTGGAAGCCCTGGTCCTCACCAAGGAGGACAAAGAGGGCCGCCTGATCCTGTCCAAGAAGCGCGCTCAGTACGAGCGCGCCTGGGGCACCATCGAGGCGCTCAAGGAGAAGGACGAGGCCGTCAAGGGCACCGTCATCGAGGTGGTCAAGGGTGGCCTGATCCTCGACATCGGCCTGCGCGGCTTCCTGCCCGCCTCGCTGGTCGAGATGCGCCGGGTCCGCGATCTGCAGCCCTACATCGGCAAGGAGATCGAGGCCAAGATCATCGAGCTGGACAAGAACCGCAACAACGTGGTGCTGAGCCGCCGCGCCTGGCTGGAGCAGACCCAGTCCGAGGTGCGCAGCGAGTTCCTCAACCAGCTGCAGAAGGGCGCCATCCGCAAGGGTGTGGTCTCCTCCATCGTCAACTTCGGCGCGTTCGTCGACCTCGGCGGCGTGGACGGCCTGGTGCACGTCTCCGAGCTCTCCTGGAAGCACATCGACCACCCGTCCGAGGTGGTGCAGGTGGGCGACGAGGTCACCGTCGAGGTGCTCGACGTCGACATGGACCGCGAGCGGGTTTCGTTGTCGCTCAAGGCAACTCAGGAAGACCCGTGGCGCCACTTCGCCCGCACCCACGCCATCGGCCAGATCGTGCCCGGCAAGGTCACCAAGCTGGTTCCGTTCGGCGCGTTCGTGCGCGTCGAGGAGGGCATCGAGGGTCTGGTGCACATCTCCGAGCTGGCCGAGCGCCACGTCGAGGTGCCCGACCAGGTGGTCGCGGTCGGCGACGACGCGATGGTCAAGGTCATCGACATCGACCTGGAGCGGCGCCGGATCTCGTTGAGCCTCAAGCAGGCCAACGAGGACTACACCGAGGAGTTCGACCCCGCCAAGTACGGCATGGCCGACTCCTACGACGAGCAGGGCAACTACATCTTCCCCGAGGGATTCGACCCCGAAACCAACGAATGGCTCGAGGGATTCGAGAAGCAGCGCGCCGAGTGGGAGGCCCGCTACGCCGAGGCCGAGCGCCGGCACAAGATGCACACCGCGCAGATGGAGAAGTTCGCCGCGGCCGAGGCGGCCGGGCAC------------GCCGGCGGCGAG---CAGTCGCCCGGCAAC---GGCGCACCGGCGGAGAAG---GCGGGCGGTTCGCTGGCCAGCGACGCCCAACTGGCCGCGCTGCGGGAAAAGCTCGCCGGCAAC---GCCTGAATGGCCGTAGTCACCATGAAGCAGCTGCTCGACAGCGGCACCCACTTCGGGCACCAGACCCGTCGCTGGAACCCCAAGATGAAGCGGTTCATCTTCACCGACCGCAACGGCATCTACATCATCGACCTGCAGCAGACGCTGACGTTCATCGACAAGGCGTACGAGTTCGTCAAGGAAACCGTCGCCCACGGCGGCACCGTGCTGTTCGTCGGCACCAAGAAGCAGGCGCAGGAATCCATTGCGGCAGAAGCGACCCGGGTCGGCATGCCGTACGTCAACCAGCGCTGGCTCGGCGGCATGCTGACCAACTTCTCCACCGTGCACAAGCGGCTGCAACGCCTCAAGGAACTCGAGGCCATGGAGCAGACCGGTGGCTTCGAGGGCCGCACCAAGAAGGAGATCCTCGGGCTGACCCGCGAGAAGAACAAGCTCGAGCGCAGCCTCGGCGGTATCCGCGACATGAGCAAGGTGCCGTCGGCGATCTGGGTCGTCGACACCAACAAGGAGCACATCGCCGTCGGCGAGGCCCGCAAGCTGGGCATCCCGGTCATCGCGATCCTGGACACCAACTGCGACCCCGACGAGGTCGACTACCCGATCCCGGGCAACGACGACGCCATCCGCAGCGCCGCGCTGCTGACCAAGGTGATCGCCTCCGCGGTCGCCGAGGGCCTGCAGGCCCGCGCCGGCGTGGGC------CGCGGTGACGGCAAGCCGGAG---------GTCGAGGCCGCCGAGCCGCTCGCCGAGTGGGAGCAGGAGCTGCTCGCCTCGGCCACTGCGACAGCCGCCCCCACC---------------------------------------------------GAAGCGGGCGCACCCGAACCCACCACC---------GACCCCTCCTAAGTGGGCCAGAAGATCAATCCGCACGGCTTCCGCCTCGGCATCACCACCGACTGGAAGTCCCGCTGGTACGCCGACAAGCAGTACGCGGACTACGTCAAGGAGGACGTCGCCATCCGCCGGCTGCTGTCGACCGGCCTGGAGCGGGCCGGTATCGCCGACGTGGAGATCGAGCGCACCCGCGACCGGGTCCGGGTGGACATCCACACCGCGCGTCCGGGCATCGTCATCGGCCGCCGCGGCACCGAGGCCGACCGGATCCGCGCCGACCTGGAGAAGCTGACCGGCAAGCAGGTGCAGCTCAACATCCTCGAGGTGAGAAACCCTGAGTCGCAAGCACAATTGGTGGCCCAGGGCGTGGCCGAGCAGTTGAGCAACCGGGTGGCGTTCCGCCGCGCGATGCGCAAGGCCATCCAGTCGGCGATGCGCCAGCCCAACGTCAAGGGCATCCGGGTGCAGTGCTCCGGCCGTCTCGGCGGCGCCGAGATGAGCCGCTCGGAGTTCTACCGCGAGGGCCGGGTGCCGCTGCACACGCTGCGCGCCGACATCGACTACGGGCTGTATGAGGCCAAGACCACCTTCGGTCGGATCGGTGTGAAGGTGTGGATCTACAAGGGAGACGTCGTCGGCGGCAAGCGCGAATTGGCCGCTGCCGCCCCG------------GCGGGCGCCGAGCGTCCGCGCCGCGAGCGCCCGTCGGGCACCCGCCCCCGGCGCAGTGGCGCGTCGGGCACCACGGCCACCGGCACCGAGGCCGGCCGCGCGGCCGCGAGCGCCGACGAG------------------AGCACCGCGGCCGGGCAACCCGCCGAGGCCGCGCCCGCCGCCGAACCGCAAAGCACGGAGAGCTGAATGGCTCGTTACACCGGACCCGTCACCCGCAAGTCGCGCCGGCTGCGCACCGACCTCGTCGGTGGCGACCAGGCGTTCGAGAAGCGCCCCTACCCGCCCGGCCAGCACGGCCGCGCGCGGATCAAGGAGAGCGAATACCTGCTGCAGCTGCAGGAGAAGCAGAAGGCCCGCTTCACCTACGGCGTGATGGAAAAGCAGTTCCGCCGCTACTACGAAGAGGCCGTCCGCCAGCCCGGCAAGACGGGTGAGGAGTTGCTGCGGATCCTGGAAAGCCGCCTGGACAACGTCGTCTACCGGGCCGGCCTGGCCCGCACCCGCCGGATGGCGCGCCAGCTGGTCACCCACGGCCACTTCACGGTCAACGGCGTGCGCGTCGACGTGCCCAGCTATCGGGTGTCGCAGTACGACATCATCGACGTTCGCGAGCAGTCGCTGAACTCGGTGCCGTTCCAGATCGCACGGGAGACCGCGGGCGACCGGCCCGTCCCGAGCTGGCTGCAGGTGGTGGGGGAGCGGCAGCGCATCCTCATCCACCAGCTGCCCGAGCGGGCGCAGATCGACGTGCCGCTCACCGAGCAGCTGATCGTCGAGTTCTACTCGAAGTAAATGGCGGAGCAGCCGGCCGGCGGACAGGGC------------------------GCCGGCGACAGCCGCGAC---------------------------TCGCGCGGTGAC------CGCGACAGCCGCGGT---CGGCGCGGCGACGGCGGTCGTGGGGGC------CGC---GACCGCGAC---GGCGACAAGAGCAACTACCTGGAGCGCGTCGTCGCCATCAACCGGGTCTCCAAGGTGGTCAAGGGCGGTCGGCGATTCAGCTTCACCGCACTGGTGATCGTCGGCGACGGCAACGGCATGGTCGGTGTCGGCTACGGCAAGGCCAAGGAAGTTCCCGCCGCCATCGCCAAGGGCGTGGAGGAGGCCCGCAAGGGCTTCTTCCGGGTGCCGCTGATCCGCGGGACCATCACCCACCCGGTGCAGGGCGAGGCGGCCGCCGGCGTGGTGCTGCTGCGCCCGGCCAGCCCGGGTACCGGTGTGATCGCCGGCGGCGCCGCCCGCGCGGTGCTGGAATGCGCCGGGGTGCACGACATCCTGGCCAAGTCGCTGGGCAGCGACAACGCCATCAACGTGGTGCACGCGACCGTGGCCGCGCTCAAGCTGCTGCAGCGGCCCGAGGAGGTGGCCGCGCGGCGCGGCCTGCCCATCGAGGACGTGGCGCCGGCCGGAATGCTCAAGGCGCGCCGGGAAAGTGACGCGCTGGCCAGT---------GCGGCGGCG------GCGAGAGAGGCG---------------GCGGCGCAATGAATGCGTCCATACGAAATCATGGTCATTCTTGACCCCACGCTCGACGAGCGCACCGTTGCCCCGTCCTTGGAGACGTTCCTCAACGTCGTCCGCAAGGACGGTGGATCCGTCGAAAAGGTCGACATCTGGGGCCGGCGCCGGCTGGCCTACGAGATCGCCAAGCACGCCGAAGGCATCTACGTCGTCATCGACCTGAAGGCCGAGCCCGCGACGGTGTCCGAGCTCGACCGCCAGCTTAGCCTCAACGAGTCGGTGCTGCGCACCAAGGTGATGCGCACCGACAAGCACTAAATGCCGCGCAAGGGGCCCGCGCCGAAGCGCCCGTTGGTCAACGACCCGGTCTACGGGTCGCAACTGGTCACCCAGCTGGTGAACAAAGTCCTGCTGAAGGGGAAGAAATCGCTCGCCGAGCGCATTGTGTATGGTGCGCTCGAGAACGCCCGGGAGAAGACAGGAACCGATCCCGTGATCACGCTCAAGCGTGCTCTCGACAACGTCAAGCCCGCCCTCGAGGTGCGCAGCCGCCGGGTCGGCGGTGCCACCTACCAGGTGCCCGTCGAGGTGCGTCCGGACCGGTCCACCACGCTGGCGCTGCGCTGGCTTGTCAGCTTCTCGCGGCAACGCCGGGAGAAGACCATGGTCGAGCGGCTGGCAAACGAGATCCTGGATGCCAGCAACGGCCTCGGGGCCTCCGTCAAGCGGCGCGAGGACACCCACAAGATGGCCGAGGCCAACCGCGCCTTCGCGCACTACCGCTGGTGAATGACTATGACGGACCCGATCGCAGACTTCTTGACCCGTCTGCGCAACGCCAATTCGGCGTATCACGACGAGGTGACGTTGCCGCACTCCAAGCTCAAGGCCAACATCGCCCAGATCCTCAAGAACGAGGGTTACATCAGCGACTTCCGGACCGAGGATGCCCGGGTCGGCAAGTCGCTGATCGTTCAGCTCAAGTACGGCCCGAGCCGGGAGCGCAGCATCGCCGGCTTGCGCCGCGTGTCCAAGCCCGGTTTGCGGGTGTACGCGAAATCCACCAACCTGCCGCGCGTTCTGGGCGGCCTGGGCGTGGCGATCATCTCCACCTCCTCGGGCCTGCTCACCGATCGCCAGGCGGCCCGGCAGGGCGTGGGCGGCGAAGTCCTCGCGTACGTGTGGTGAGTGACCGAGGCCCCGGTC------------------------------------------------------------------------------------------------------------GAGGCCGTCCCGGCGGAGTCCTACGTGTTCGAGCGGCCTATCCAGACCGTCGGCCGCCGCAAGGAGGCCGTGGTGCGGGTGCGGCTGGTGCCGGGCACCGGCAAGTTCAACCTCAACGGCCGCACCCTGGAGGGCTACTTCCCCAACAAGGTGCACCAGCAGCTGATCAAGGCCCCGCTGGTCACCGTGGACCGGGTGGACAGCTTCGACATCTACGCCCACCTGCACGGCGGCGGCCCCTCGGGGCAGGCCGGTGCGCTGCGGCTGGGCATCGCCCGGGCGCTGATCCTGGCCTCGCCGGACGACCGGCCCGCGCTGAAGAAGGCCGGCTTCCTGACCCGGGACCCGCGCGCCACCGAGCGCAAGAAGTACGGGCTGAAGAAGGCCCGCAAGGCGCCTCAGTACAGCAAGCGCTGAGTGGCGGGACAGAAGATCCGCATCAGGCTTAAGGCCTACGACCATGAGGCTATCGACGCCTCGGCGCGCAAGATCGTCGAGACCGTCGTCCGCACGGGTGCCAGCGTCGTAGGGCCGGTGCCGCTGCCGACCGAGAAGAACGTGTATTGCGTCATCCGCTCCCCGCACAAGTACAAGGACTCGCGGGAGCACTTCGAGATGCGTACGCACAAGCGGCTGATCGACATCCTCGACCCGACGCCGAAGACCGTCGACGCGCTGATGCGCATCGACCTTCCGGCCAGTGTCGACGTCAACATCCAGTAGATGCCACCAGCCAAGAAG---------GCA---GCCGCTGCCCCC------AAGAAGGGGCAG---------AAGACCCGCCGCCGGGAGAAGAAGAACGTCCCGCACGGCGCGGCCCACATCAAGAGCACGTTCAACAACACGATCGTGACGATCACCGACCCGCAGGGCAACGTCATCGCCTGGGCGTCGTCCGGTCACGTCGGGTTCAAGGGCTCGCGGAAGTCGACCCCGTTCGCCGCCCAGCTGGCCGCCGAGAACGCGGCCCGCAAGGCGCAGGAACACGGCGTGCGCAAGGTCGACGTGTTCGTCAAGGGCCCGGGCTCGGGCCGGGAGACGGCGATCCGGTCGCTGCAGGCCGCCGGGCTGGAGGTCGGCGCCATCTCCGACGTCACCCCCCAGCCGCACAACGGCGTCCGCCCCCCGAAGCGCAGAAGGGTCTAGATGCCAACCATTCAGCAGCTGGTCCGCAAGGGTCGTCGGGACAAGATCGGCAAGGTCAAGACCGCGGCTCTCAAGGGCAGCCCGCAGCGCCGTGGCGTATGCACCCGCGTGTACACCACCACCCCGAAGAAGCCGAACTCGGCGCTTCGGAAGGTCGCCCGCGTGAAGCTGACGAGCCAGGTCGAGGTCACCGCCTACATCCCCGGCGAGGGCCACAACCTGCAGGAGCACTCCATGGTGCTGGTGCGCGGCGGCCGGGTGAAGGACCTGCCCGGTGTGCGGTACAAGATCATCCGCGGCTCGCTGGACACCCAGGGTGTCAAGAACCGCAAGCAGGCTCGCAGCCGTTACGGCGCCAAGAAGGAGAAGAGCTGAATGGCTCGACTAGTCGGCGTCGATCTGCCGCGCGATAAGCGGATGGAGATCGCCCTGACCTACATCTACGGTGTCGGCCGCACCCGGTCGAACGAGATCCTGGCGGCCACCGGCATCGACCGGGACCTGCGCACCCGCGATCTCACCGATGACCAGCTGACCCACCTGCGCGATTACATCGAGGCCAACCTCAAGGTCGAGGGTGACCTGCGCCGCGAGGTCCAGGCCGACATCCGGCGCAAGATCGAGATCGGCTGCTACCAGGGCCTGCGGCACCGCCGCGGCCTGCCGGTGCGCGGCCAGCGGACCAAGACCAACGCGCGCACCCGCAAGGGCCCCAAGCGCACCATCGCCGGCAAGAAGAAGGCCAGGTAAGTGGCGCTGACAGCCGAGCAGAAGAAAGAAATCCTGGGCACCTACGGCCTGCATGACACCGACACGGGCTCCCCGGAGGCGCAGGTCGCGCTGCTGACCAAGCGGATCGCCGACCTGACCGAGCACCTGAAGGTGCACAAGCACGACCACCACTCGCGGCGCGGACTGCTGCTGCTGGTCGGGCGGCGCCGGCGGCTGCTCAAGTACGTCGCCCAGATCGACGTCGAGCGGTACCGCTCCCTGGTCGAGCGGCTGGGCCTGCGCCGCTGAATGGCTGTGAAGATCAAGCTCACCCGGCTTGGCAAAATCCGCAATCCCCAGTACCGCATCGCCGTCGCCGACGCCCGCACCCGGCGCGACGGCCGCTCCATCGAGATCATCGGCCGCTACCACCCCAAGGAAGACCCGAGCCTGATCGAGATCAACTCCGAGCGCGCGCAGTACTGGTTGTCTGTGGGTGCTCAGCCCACCGAGCCCGTCCTCAAGCTGCTGAAGATCACCGGCGACTGGCAGAAGTTCAAGGGTCTGCCGGGCGCCGAGGGCCGCTTGAAGGTCGCCCCGCCCAAGCCCAGCAAGCTGGAGCTGTTCAACGCCGCGCTGGCCGAGGCCGAGGGCGGACCGACCACCGAGGCCGCCAAGCCGAAG---AAGAAGGCCGCGACGTCGGGCGCCAAGAAGGCCGCGAAGGCC---------GCCGAGCCGGAAGCCGCCGCGCCGGAAGCAGCC------------------------------------------------------------GAGCCTGAGGCCGCCGCG---CCGGCC---GAGGGTGGCGAGCAG------------------GCCGAGTCG------------AGC------------ACCGAGAGCTGA---ATGGCAGAAGCGAAG---------------------------------------------AAGGCCGCCCCC------AAGAAGGCCGCCACGGCC---------------------------------------------------GCGTCGAAGGACGCAGATGCCAAGGGGCCCAAGCACACTCCGCCCAACCCCAAGGTGCGGGGCCGGCGCAAGACCCGCATCGGCTACGTGGTGAGCGACAAGATGCAGAAGACCATCGTGGTCGAGCTGGAGGATCGGGTGAAGCACCCGCTGTACGGCAAGATCATCCGGACCACCAAGAAGGTCAAGGCGCACGACGAGAACAGCATCGCCGGGATCGGCGACCGCGTCTCGCTGATGGAGACCCGCCCGACGTCGGCGACCAAGCGTTGGCGGCTGGTCGAAATCCTGGAAAAGGCGAAGTAAATGCCACGCAGCCTGAAGAAGGGCCCGTTCGTCGACGGCCACCTGCTCAAGAAGGTGGACGCGCAGAACGAGAAGAACACCAAGCAGGTCATCAAGACATGGTCGCGGCGTTCCACGATCATTCCTGACTTCATCGGGCACACCTTCGCCGTGCACGACGGACGCAAGCACGTGCCGGTGTTCGTCACCGAGGCGATGGTCGGCCACAAGCTTGGTGAATTCGCGCCCACCCGCACCTTCAAGGGGCACATCAAGGACGACCGGAAGGCCAAACGGCGATGAGTGGCCAACATCAAGTCGCAGCAGAAGCGCAACAAGACCAACGAGCGCGCCCGGCTGCGCAACAAGTCGGTGAAGTCCTCGCTGCGCACCGCCGTCCGCGCGTTCCGCGAGGCCGCCCACGCCGGCGACAAGGAAAAGGCCGCCGAGTTGCTGGTGTCGACCAACCGCAAGCTGGACAAGGCGGCCCGCAAGGGCGTGATCCACAAGAACCAGGCCGCCAACAAGAAGTCGGCGCTGGCCCAGGCGCTCAACAAGCTCTGA------
>NZ_CP092488_M_paraterrae 9741
ATGCCGAGTCCCACCGTCACCTCGCCGCAAGTAGCCGTCAACGACATTGGCTCGAGCGAGGACTTTCTCGCCGCCATCGATAAAACAATCAAGTACTTCAACGATGGCGACATCGTCGAAGGGACCATCGTCAAGGTCGACCGGGACGAGGTTCTCCTCGACATCGGCTACAAGACCGAAGGCGTCATTCCTTCCCGCGAACTGTCCATCAAGCACGATGTCGACCCCAACGAGGTCGTTTCCGTGGGCGATGAAGTCGAAGCCCTGGTCCTCACCAAAGAGGACAAAGAAGGCCGCCTGATCCTGTCCAAGAAGCGCGCTCAGTATGAGCGTGCCTGGGGCACCATCGAGGCTCTCAAGGAGAAGGACGAGGCCGTCAAGGGCACCGTCATCGAGGTCGTCAAGGGTGGTCTGATCCTGGATATCGGCCTGCGCGGCTTCCTACCGGCATCGTTGGTCGAGATGCGCCGGGTCCGCGATCTGCAGCCGTACATCGGCAAGGAGATCGAGGCCAAGATCATCGAGCTGGACAAGAACCGCAACAACGTGGTGCTGTCCCGTCGCGCCTGGCTGGAGCAAACCCAGTCTGAGGTGCGCAGCGAATTCCTCAACCAGCTGCAGAAGGGTGCCATCCGCAAGGGTGTGGTGTCCTCGATCGTCAACTTCGGCGCGTTCGTGGACCTCGGCGGTGTCGACGGTCTGGTGCACGTGTCCGAGCTGTCCTGGAAGCACATCGACCACCCGTCCGAGGTTGTCCAGGTCGGCGACGAGGTCACCGTCGAGGTGCTCGACGTGGACATGGATCGCGAGCGGGTTTCGTTGTCGCTCAAGGCGACTCAGGAAGACCCGTGGCGCCACTTCGCCCGCACCCACGCCATCGGCCAGATCGTGCCCGGCAAGGTCACCAAGCTGGTGCCGTTCGGTGCCTTCGTCCGCGTCGAAGAGGGCATCGAAGGTCTGGTGCACATCTCCGAGCTGGCTGAGCGCCACGTCGAGGTGCCCGACCAGGTGGTCGCCGTCGGTGACGACGCGATGGTCAAGGTCATCGACATCGATCTCGAGCGTCGTCGGATCTCGCTGAGCCTCAAGCAGGCCAACGAGGATTACACCGAAGAGTTCGACCCTGCCAAGTACGGCATGGCCGACAGCTACGACGACCAGGGCAACTACATCTTCCCCGAGGGCTTCGACGCCGAAACCAACGAGTGGCTGGAAGGCTTCGACGCCCAGCGCACCGAGTGGGAGGCCCGCTACGCCGAGGCCGAGCGCCGGCACAAGATGCACACCGCGCAGATGGAGAAGTTCGCCGCTGCCGAGGCCGAAGAGGCC------------GCCCGC---------CCGCAGTCCAGCAGC---TCGTCGAGCGACGACGCGCCCACCGGTGGCTCGTTGGCCAGCGATGCGCAGCTCGCCGCCCTGCGGGAGAAGCTGGCAGGCAGC---GCCTAAATGGCTGTCGTAACCATGAAGCAGCTGCTTGACAGCGGCACCCACTTCGGGCATCAGACCCGGCGCTGGAACCCCAAGATGAAGCGGTTCATCTTCACCGACCGCAACGGCATCTACATCATCGACCTGCAGCAGACGCTGACGTTCATCGACCAGGCGTACGAGTTCGTCAAAGAGACCGTCGCCCACGGTGGCACGATCCTGTTCGTCGGCACCAAGAAGCAGGCCCAGGAATCCATCGCAGCCGAGGCGACCCGCGTCGGCATGCCCTACGTCAACCAGCGCTGGCTGGGCGGCATGCTGACCAACTTCTCCACCGTGCACAAGCGTCTCCAGCGGCTCAAGGAGCTCGAGGGTATGGAGCAGACCGGTGGCTTCGAAGGTCGCACCAAGAAGGAAATCTTGATGCTGACCCGCGAGAAGAACAAGCTCGAGCGCAGCCTCGGCGGTATCCGCGACATGGCGAAGGTCCCGTCGGCGGTGTGGGTCGTCGACACCAACAAAGAGCACCTCGCGGTCGCGGAAGCCATCAAGCTGGGTATCCCGGTGATCGCGATCCTGGACACCAACTGCGATCCCGACCAGGTGAACTACCCCATCCCGGGCAACGACGACGCGATCCGCTCGGCGGCGCTGCTGACCAAGGTGATCGCCGCCGCGGTCGCCGAGGGCCTGCAGGCCCGCGCCGGCGCCGGC------CGCACCGACGGCAAGCCGGAT---------GCCGACGCCGCCGAGCCGCTGGCCGAATGGGAGCAGGAGCTGCTCGCTTCGGCAACCGCGACCGCTGCACCGGCC------------------------------------------GAGCAGGCCGCCGCCGTCGCATCAGAATCAACCCCT---------GACCCTTCCTAGGTGGGCCAGAAGATCAATCCGCACGGATTCCGCCTCGGCATCACCACCGAGTGGAAGTCCCGGTGGTACGCCGACAAGCAGTACGCGGACTACATCAAGGAAGACGTGGCGATCCGCAAGCTGCTGTCGACCGGCTTGGAGCGCGCCGGCATCGCCGACGTGGAGATCGAGCGCACCCGGGACCGGGTTCGGGTGGACATCCACACCGCCCGTCCGGGCATCGTCATCGGTCGCCGCGGCACCGAGGCCGACCGCATTCGCGCCGACTTGGAAAAGCTCACCGGCAAGCAGGTGCAGCTCAACATCCTCGAGGTGAAAAACCCCGAGTCGACGGCACAGCTCGTTGCCCAGGGTGTGGCCGAGCAGCTGAGCAACCGCGTGGCGTTTCGCCGCGCGATGCGCAAGGCGATTCAGTCGGCGATGCGGCAGCCCAACGTCAAGGGCATCCGGGTGCAGTGTTCCGGACGTCTCGGTGGCGCCGAGATGAGCCGTTCGGAGTTCTACCGCGAAGGTCGAGTGCCGCTGCACACGCTGCGCGCCGACATCGACTACGGCCTGTACGAGGCCAAGACCACCTTCGGCCGAATCGGCGTGAAGGTCTGGATTTACAAGGGCGACATCGTCGGTGGCAAGCGCGAG---CTGGTTGCGCCGTCG------------GCTGGAGCTGAGCGTCCGCGCCGCGAACGTCCGTCGGGCACCCGCCCGCGTCGTAGCGGATCCGCGGGGACGACGGCTACCAGTACCGAGGCCGGCCGAAGCGCGCTGGGGGCCGCCGAGGACACC------------GCGAGCGCCGCA---CCTGCCACGGCAGAGGCGCCCGCCGTCGAGGCGCAGAGTACGGAGAGCTAAATGGCTCGTTACACCGGACCCGTCACCCGCAAGTCGCGCCGTCTCGGCGTCGACCTGGTCGGTGGTGACCAGTCGTTCGAGAAGCGCCCCTACCCGCCCGGTCAGCACGGCCGCGCGCGGATCAAGGAGAGCGAGTACCGCCAGCAGCTGCAGGAGAAGCAGAAGGCCCGCTTCACCTACGGCGTGATGGAGAAGCAGTTCCGCCGCTACTACGAAGAAGCGGCCGGCCGTCCCGGCAAGACCGGTGACGAGCTGCTGCAGATCCTGGAAAGCCGGCTCGACAACGTCGTGTACCGCTCGGGCATCGCCCGCACCCGCCGGATGGCGCGTCAGCTCGTCAGCCACGGCCACTTCACGGTCAACGGCGTCAAGGTGACGATCCCCAGCTACCGGGTGTCGCAGTACGACATCATCGACATCAAGGGCAAGTCGCTGAACACGGTCCCGTTCCAGATCGCCCGCGAGACCGCCGGCGACCGTCCGATCCCCAGCTGGATCCAGGTGGTCGGCGAGCAGCAGCGCATCCTGATCCACCAGTTGCCCGAGCGCGCGCAGATCGAAGTGCCGCTCACCGAGCAGCTCATCGTCGAGTACTACTCGAAGTAAATGGCGGAGCAACCGGCTGGAACGGCCGGCCCG---------------------ACCAACGAGGGCCGCGAC------------------------GACCGTCGCGACTCG------CGTGACAACCGGGGC---CGCCGCGACGGTGGCGGCCGTGGCGGT------CGT---GACCGTGAC---GGAGACAAGAGCAACTACCTGGAGCGGGTTGTCACGATCAACCGCGTTTCCAAGGTGGTCAAGGGTGGTCGGCGCTTCAGCTTCACCGCGCTGGTCATCGTCGGCGACGGCAACGGCATGGTCGGTGTCGGCTACGGCAAGGCCAAGGAAGTTCCGGCCGCGATCGCCAAGGGTGTCGAGGAAGCGCGCAAGGGATTCTTCCGCGTCCCGCTGATCGGCGGAACCATCGTGCACCCGGTCCAGGGTGAAGCTGCGGCAGGCGTTGTGTTGTTGCGTCCGGCCAGCCCGGGTACCGGTGTGATCGCCGGCGGTGCGGCTCGTGCGGTGTTGGAATGTGCGGGTGTGCGCGACATCCTGGCCAAGTCGCTGGGTAGCGACAACGCGATCAACGTCGTGCATGCGACGGTCGCTGCGCTCAAGATGCTGCAGCGTCCCGAAGAGGTTGCCGCGCGACGTGGACTGCCGCTGGAGGACGTTGCTCCGGCCGGCATGCTGCGCGCCCGCCGCGAAAGTGAGACGCTGGCC------------GCCAGCGCC------GCTCGTGAAGGA------------AACGCGTAA------ATGCGTCCATACGAAATCATGGTCATCCTCGACCCCACTCTCGACGAGCGCACTGTTGCTCCGTCGCTGGAGACCTTCCTCAACGTTGTCCGCAAGGACGGCGGTTCGGTGGACAAGGTCGACATCTGGGGTCGGCGCCGGCTGGCGTACGAGATCGCCAAGCATGCGGAAGGCATTTATGCGGTCATCGATGTAAAGGCCGCCCCCGCGACGGTGTCCGAGCTCGACCGTCAGCTCAGCCTGAACGAGTCGGTGCTCCGCACCAAGGTGATGCGCACCGACAAGCACTAGATGCCGCGCAAGGGGCCCGCGCCTAAGCGTCCACTGGTCAACGACCCGGTCTACGGATCGCAACTGGTCACCCAGTTGGTCAACAAAGTTCTGCTGGACGGGAAGAAATCGCTGGCCGAACGCATTGTTTATGGTGCGCTCGAACAAGCTCGCGACAAGACCGGCACTGACCCGGTGATCACGCTGAAGCGCGCAATGGACAACGTCAAGCCCGCCCTCGAGGTGCGCAGCCGCCGTGTGGGTGGTGCCACCTACCAGGTGCCGGTCGAGGTTCGTCCGGAGCGCTCGGTGACGCTGGCCCTGCGTTGGCTGGTCAGCTTCTCCAAGCAGCGTCGCGAGAAGACCATGATCGAGCGCCTGGCAAACGAGATCCTGGATGCCAGCAACGGCCTGGGTGCCGCCGTCAAGCGGCGCGAGGACACCCACAAGATGGCCGAGGCGAACCGCGCCTTCGCGCACTACCGCTGGTAGATGACAATGACCGACCCCATCGCAGACTTCTTGACGCGTCTGCGCAACGCCAATTCGGCGTACCACGACGAGGTGACGCTGCCGCACTCGAAGATCAAGGCCAACATCGCCGAGATCCTCAAGCGCGAGGGTTACATCACCGACTACCGCACCGAGGACGCGCGCGTCGGCAAGGCGCTGACCGTCCAGCTCAAGTACGGGCCGAGCCGGGAACGCAGCATCGCCGGCCTGCGCCGGGTGTCCAAGCCCGGTCTGCGGGTTTACGCGAAGTCGACCAGCTTGCCGCGTGTGCTCGGCGGCCTGGGCGTGGCGATCATTTCGACGTCGTCGGGCCTGCTCACCGACCGTCAGGCAGCCAGACAGGGCGTGGGCGGCGAAGTCCTCGCGTACGTGTGGTGAGTGACCGACATTGCCGCAACCGAG------------------------------------------------------------ACCGAGGTCGTCGAA------GAGACCGTCGCGGCCGCCGCCCCGGCGCCGCGCGAGGACCACATCGTCATCGAGCGCCCGATCCAGACCGTCGGCCGCCGCAAAGAAGCCGTCGTGCGGGTCCGTCTGGTGCCCGGCACCGGCAAGTTCGACCTCGACGGCCGCAGCCTGGAGGCCTACTTCCCGAACAAGGTCCACCAGCAGCTGATCAAGGCTCCGCTGGTGACCGTGGACCGGGTGGACGCCTTCGACGTCTACGCCCACCTCGACGGTGGCGGCCCGTCCGGCCAGGCCGGCGCGCTGCGGCTGGCGATTGCCCGGGCGCTGATCCTGGTCCAGCCCGAGGACCGTCCGGCCCTGAAGAAGGCCGGCTTCCTCACCCGTGACCCGCGTGCCACCGAGCGCAAGAAGTACGGCCTGAAGAAGGCCCGCAAGGCGCCTCAGTACAGCAAGCGCTGAGTGGCGGGACAGAAGATCCGCATCAGGCTCAAGGCCTACGACCACGAGGCCATTGACGCCTCGGCGCGCAAGATCGTCGAGACGGTTGTCCGTACGGGCGCCAGTGTGGTTGGCCCAGTGCCGCTGCCGACTGAGAAGAACGTGTACTGCGTTATCCGCTCACCGCACAAGTACAAAGACTCGCGTGAGCACTTCGAGATGCGCACTCACAAGCGCCTGATCGACATCCTTGACCCGACCCCGAAAACCGTTGACGCGCTGATGCGCATCGATCTGCCTGCCAGCGTCGACGTCAACATCCAGTAGATGCCCCCAGCAAAGAAG---------GCC---GCCTCCGCGCCC------AAGAAGGGTCAG---------AAGACCCGGCGCCGGGAAAAGAAGAACGTCCCGCACGGCGCCGCGCACATCAAGAGCACGTTCAACAACACGATCGTGACGATCACCGACCTGCAGGGCAACGTCCTGGCGTGGGCGTCGTCGGGTCACGTCGGCTTCAAGGGGTCGCGTAAGTCGACGCCGTTCGCCGCACAGCTGGCCGCCGAGAACGCCGCCCGCAAGGCGCAGGAGCACGGCGTCCGCAAGGTCGACGTGTTCGTCAAGGGCCCCGGTTCGGGCCGCGAGACCGCGATCCGTTCACTGCAGGCCGCCGGCCTCGAGGTCGGCGCCATCTCCGACGTCACCCCCCAGCCGCACAACGGCTGCCGCCCGCCCAAGCGCAGAAGGGTCTAGATGCCAACCATTCAGCAGCTGGTCCGTAAGGGTCGCCGAGACAAGGTCGCCAAGGTCAAGACCGCGGCCCTCAAGGGCAGCCCGCAGCGTCGCGGCGTGTGCACCCGCGTGTACACCACGACCCCGAAGAAGCCGAACTCGGCGCTTCGCAAGGTCGCCCGTGTGAAGCTGACGAGCCAGGTTGAGGTCACCGCCTACATCCCCGGTGAGGGCCACAACCTGCAGGAGCACTCGATGGTGCTGGTGCGTGGTGGTCGTGTGAAGGACCTGCCGGGTGTGCGTTACAAGATCATCCGCGGCTCGCTGGACACCCAGGGTGTCAAGAACCGCAAGCAGGCTCGCAGCCGTTACGGCGCCAAGAAGGAGAAGAGCTAAATGGCTCGACTAATGGGCGTCGACCTCCCGCGCGATAAGCGCATGGAGGTCGCGCTGACGTACATCTTCGGCATCGGCCGGACTCGTTCGATCGAGATCCTCGCCGCGACCGGGATCGACAAGGATCTGCGCACCAAGGACCTCACCGACGACCAGGTGACCCAGATGCGCGACTACATCGAAAGCAATCTCAAGGTCGAGGGTGACCTGCGCCGTGAAGTGCAGGCCGACATCCGCCGCAAGATCGAGATCGGCTGCTACCAGGGCCTTCGGCACCGCCGCGGCCTGCCTGTGCGTGGTCAGCGCACCAAGACCAATGCGCGTACCCGCAAGGGTCCGAAGCGCACCATCGCCGGCAAGAAGAAGGCCAGGTAAGTGGCGCTTACCGCCGAGCAGAAAAAAGAGATCCTGGGCTCCTACGGCCTGCATGCGACCGACACTGGTTCGCCCGAGGCGCAGGTCGCCCTGCTGACCAAGCGGATCGCCGACCTGACCGAGCACCTCAAGCAGCACAAGCACGACCACCACTCGCGGCGCGGGCTGCTGCTGCTGGTCGGCCGCCGTCGCCGTCTGCTCAAGTACGTCGCCCAGGTGGACGTGGAGCGCTACCGCTCGCTGATCGAGCGGCTCGGCCTGCGCCGCTGAATGGCTGTGAAAATCAAACTCACCCGGCTCGGCAAGATCCGCAACCCGCAATACCGCATCGCGGTCGCCGACGCGCGAACCCGTCGCGAAGGCCGCGCCATCGAGGTCATCGGCCGGTACCACCCGAAGGAAGAGCCGAGCCTGATCGAGGTCGACTCCGAGCGCGCCCAGTACTGGTTGTCGGTCGGGGCTCAGCCCACCGAGCCCGTGCTCAAGCTGCTCAAAATCACCGGTGACTGGCAGAAGTTCAAGGGTCTGCCCGGTGCTGAGGGACGCCTGAAGGTCGCTGAGCCCAAGCCGACCAAGCTGGAGCTGTTCAACGCTGCGCTGGCCGCCGCCGACGGCGGACCCGACGCCGAGGCCGCCAAGCCCAAGCAGAAGAAGGCCCCG---------GCGAAGAAGGCCGCCGAGAAG---------CCGGCTGACGCAACGGCGCAAGCCGCGCCTGAG------------------------------------------------------------------------------------------GCCGCCGCCGAGCAG------------------GCCGAACCC------------GCG------------GCCGAGAGCTGA------------------------------------------------ATGGCTGAGGCGAAGAAGACAGCCCCT------GCAAAGAAGGCAGCG------------------------------------------------------CCGGCGACCGACGCTCGCGCCAAGGGGCCCAAGCACACTCCAGCCACCCCGAAGCCGCGCGGCCGTCGCAAGACCCGCATCGGCTACGTGGTGAGCGACAAGATGCAGAAGACCATCGTGGTCGAGCTCGAGGATCGCATGCGCCACCCGTTGTACGACAAGATCATCCGGACCACCAAGAAGGTCAAGGCGCACGACGAGCACGGCGACGCCGGCATCGGTGACCGCGTGTCCTTGATGGAGACTCGTCCGCTGTCGGCCACCAAGCGCTGGCGGCTTGTCGAGATTCTCGAGAAGGCTAAGTAGATGCCACGCAGCCTCAAAAAGGGTCCGTTCGTCGACGACCATCTACTCAAGAAGGTCGACGTACAGAACGAGAAGAACACCAAGCAGGTCATCAAGACCTGGTCGCGCCGTTCGACCATCATTCCCGACTTCATCGGCCACACCTTCGCCGTCCACGACGGTCGCAAGCACGTGCCGGTCTTCGTCACCGAATCGATGGTGGGCCACAAACTGGGTGAGTTCGCACCGACGCGCACCTTCAAGGGACACATCAAAGACGACCGGAAGGCCAAGCGGCGATGAGTGGCCAACATCAAGTCGCAGCAAAAGCGCAACCGCACCAACGAGCGCGCCCGTTTGCGCAACAAGTCGGTGAAGTCGTCGCTTCGTACGGCGGTGCGCGCGTTCCGCGAGGCCGCCGAGGCCGGTGAGAAGGACAAGGCCGCCGAGCTGCTGGTCTCCACGAGCCGCAAGCTGGACAAGGCCGCGAGCAAGGGCGTGATTCACAAGAACCAGGCGGCGAACAAGAAGTCCGCGCTCGCCCACGCGCTGAACAAGCTCAGCAGCTAG
>NZ_CP097320_M_sp_sulfur_cave 9741
ATGCCGAGTCCCACCGCCACCTCGCCGCAAGTAGCCGTCAACGACATTGGCTCGAGCGAGGATTTTCTCGCCGCGATCGATAAAACAATCAAGTACTTCAACGATGGCGACATCGTCGAAGGGACAGTCGTCAAAGTGGACCGGGACGAGGTCCTGCTCGACATCGGCTACAAGACCGAAGGGGTCATCCCCTCCCGCGAACTGTCCATCAAGCACGACGTCGATCCCAACGAGGTCGTTTCCGTGGGTGATGAGGTCGAGGCCCTGGTTCTCACCAAGGAGGATAAAGAGGGCCGGCTGATCCTGTCCAAGAAGCGCGCCCAGTACGAGCGCGCCTGGGGGACCATCGAAGAGCTGAAGGAGAAGGACGAGGCCGTCAAGGGCACCGTCATCGAGGTCGTCAAGGGCGGCCTGATCCTCGACATCGGGCTGCGCGGCTTCCTGCCCGCCTCGCTGGTCGAGATGCGCCGGGTCCGCGATCTGCAGCCCTACATCGGCAAGGAGATCGAAGCCAAGATCATCGAGCTGGACAAGAACCGCAACAACGTGGTGCTGTCCCGCCGGGCCTGGCTCGAGCAGACCCAGTCGGAGGTGCGCAGCGAGTTCCTCAACCAGCTGCAGAAGGGCGCCATCCGCAAGGGTGTGGTGTCCTCGATCGTCAACTTCGGCGCGTTCGTCGACCTCGGCGGTGTCGACGGTCTGGTGCATGTCTCCGAGCTGAGTTGGAAGCACATCGACCACCCGTCCGAGGTGGTTCAGGTCGGCGACGAGGTCACTGTCGAGGTGCTCGACGTCGACATGGATCGCGAGCGGGTTTCGTTGTCGCTCAAGGCCACTCAGGAAGACCCGTGGCGGCACTTCGCCCGCACCCATGCCATCGGCCAGGTCGTGCCGGGCAAGGTCACCAAGCTCGTTCCGTTCGGCGCGTTCGTGCGCGTCGAGGAGGGCATCGAAGGGCTGGTGCACATCTCCGAGCTGGCCGAGCGGCACGTCGAGGTTCCCGACCAGGTGGTCGCCGGCGGCGACGACGCGATGGTCAAGGTCATCGACATCGACCTGGAGCGCCGCCGCATCTCGCTGAGCCTCAAGCAGGCCAACGAGGACTACACCGAGGAGTTCGACCCGGCCAAGTACGGCATGGCCGACAGCTACGACGAGCAGGGCAGCTACATCTTCCCGGAGGGTTTCGACCCCGAAACCAACGAATGGCTCGAAGGTTTCGACGCGCAGCGCACCGAATGGGAAGCCCGCTACGCCGAGGCCGAGCGCCGGCACAAGATGCACACGGCGCAGATGGAGAAGTTCGCTGCAGCCGATGCTGCCGCGGCC------------------GAGCGG---CCGCAGGCCAATGGC---CCGGCAGGTGAGGAGCAGCAAAGTGGCGGCTCGCTGGCCAGCGACGCGCAACTCGCCGCGCTGCGGGAGAAGCTCGCCGGCAGC---GCCTAAATGGCCGTAGTAACCATGAAGCAGCTGCTTGACAGCGGCACCCACTTCGGGCATCAGACCCGTCGCTGGAACCCCAAGATGAAGCGGTTCATCTTCACCGACCGCAACGGCATCTACATCATCGACTTGCAGCAGACGCTGACCTTCATCGACAAGGCGTACGAATTCGTCAAAGAGACCGTCGCCCACGGCGGTTCGGTGCTATTCGTCGGCACCAAGAAGCAGGCGCAGGAAGCCGTTGCCGCCGAGGCGACCCGCGTCGGCATGCCGTATGTGAACCAGCGTTGGCTCGGTGGCATGCTGACCAACTTCTCCACGGTGCACAAGCGCCTGCAGCGGCTCAAGGAACTCGAAGCGATGGAGCAGACCGGCGGGTTCGAGGGCCGCACCAAAAAAGAAATCCTGATGCTGACCCGCGAGAAGAACAAGCTGGACCGCAGCCTGGGCGGTATCCGCGACATGGCGAAGGTCCCGTCGGCGGTCTGGGTCGTCGACACCAACAAGGAGCACATCGCCGTCGGTGAGGCCCGCAAGCTGGGCATTCCGGTGATCGCGATCCTCGACACCAACTGTGACCCCGACCTGGTCGACTACCCGATCCCGGGCAACGACGACGCCATCCGCTCGGCGGCCCTGCTGACCAAGGTGATCGCGTCGGCGGTGGCCGAGGGCCTGCAGGCGCGTGCCGGTCTTGGT------CGCGGCGACGGCAAGCCCCAG---------GCAGAAGTCGCCGAACCGCTCGCCGAATGGGAGCAAGAGCTGCTGGCCTCGGCCACCGCTTCGGCAGAAGCCCCCGCCGCCGCTTCGGCAGAAGCCCCCGCCGCCGCTTCGGCAGAAGCCCCCGCCGCCGGAGGCGCAACCGAACCAACCACCGACCCCTCACAGGAAGGCTGAGTGGGCCAGAAGATCAATCCGCACGGATTCCGTCTCGGCATCACCACCGACTGGAAGTCGCGGTGGTATGCGGACAAGCAGTACGCCGAATACGTCAAGGAGGACGTGGCCATCCGTCGGCTGCTGTCCACCGGTTTGGAACGCGCCGGGATTGCCGACGTCGAGATCGAACGAACCCGGGACCGGGTTCGAGTGGACATCCACACCGCGCGGCCGGGTATCGTCATCGGCCGCCGCGGCACCGAGGCCGACCGTATCCGTGCCGACCTGGAAAAGCTGACCAAAAAGCAGGTTCAGCTCAACATCCTGGAAGTGAAAAACCCTGAGTCGCAAGCACAACTAGTCGCACAGGGTGTCGCAGAGCAGTTGAGCAACCGGGTGGCTTTCCGGCGCGCGATGCGCAAAGCCATTCAGTCGGCCATGCGTCAGGCAGGCGTCAAGGGCATCCGGGTGCAGTGCTCGGGCCGGCTCGGCGGAGCGGAGATGAGCCGCTCGGAGTTCTACCGCGAAGGCCGCGTGCCGCTGCACACGTTGCGCGCCGACATCGACTACGGGCTGTATGAGGCCAGGACCACCTTCGGCCGCATCGGCGTGAAGGTGTGGATCTACAAGGGCGACATCGTTGGCGGCAAACGCGAACTGGTCGCTCCGTCGGTC------------GCCGGTGCCGAGCGTCCCCGCCGTGAGCGGCCGTCGGGCACCCGTCCGCGCCGTAGTGGCGCCGCTGGCACGACGGCGACCAGCACCGAGGCCGGACGCGCCGCGTCGGGCGCTGAGGAAGCTTCG------------ATCTCACAGGCC---GCGCCGCCGGCTGACGAGGCTACCCTCGAGACGCAGAGCACGGAGAGCTGAATGGCTCGTTACACCGGACCGATGACCCGCAAATCGCGTCGGCTGCGCACCGACCTCGTCGGCGGCGACCAGGCGTTCGAGAAGCGCCCTTACCCGCCTGGCCAGCACGGCCGCGCGCGGATCAAGGAGAGCGAGTATCTCCTGCAGCTGCAGGAGAAGCAGAAGGCCCGCTTCACCTACGGCGTCATGGAAAAGCAGTTCCGACGCTACTACGCAGAGGCCGCAGGCCGTCCCGGCAAGACCGGTGACGAGCTTCTGCAGATCCTGGAAAGCCGGCTGGACAACGTCGTCTACCGCGCCGGGCTGGCGCGCACCCGCCGGATGGCCCGCCAGCTGGTCAGCCACGGCCACTTCGCGGTCAACGGCGTGCACGTCGATGTCCCCAGCTACCGGGTGTCGCAGTACGACATCATCGATGTGCGGGACAATTCGGTGAACACCGTGCCGTTCCAGATCGCGCGTGAGACCGGCGGCGACCGTCCGATTCCGAGCTGGCTTCAGGTGGTCGGCGAGCGGCAACGCATCCTGATCCACCAACTGCCCGAGCGGGCACAGATCGAGGTGCCGCTCACCGAGCAGCTGATCGTCGAGTACTACTCGAAGTAGATGGCGGAGCAACCGGCTGGTGCAGCCAGCCAGGCGACCGGGCCCGCTGCGGGCACCGGTGACACTCGAGCC------------------------GCCGGCCGCGACACG------CGCGAGAGCCGAGGC---CGCCGCGATGACCGCCGC---GGCGGT------CGC---GACCGCGAC---GGGGACAAGAGTAACTACCTGGAGCGCGTCGTCGCGATCAACCGCGTTTCAAAGGTGGTCAAGGGTGGTCGGCGGTTCAGCTTCACCGCTTTGGTGATCGTCGGCGACGGCAACGGGATGGTCGGTGTCGGCTACGGCAAGGCCAAGGAAGTCCCGGCCGCGATCGCCAAAGGCGTTGAGGAGGCGCGCAAAAGCTTCTTCCGGGTGTCGCTGATCGGCGGCACCATCACCCACCCGGTGCAGGGCGAGGCCGCCGCCGGCGTTGTGCTGCTGCGTCCGGCCAGCCCCGGTACCGGTGTGATCGCCGGCGGTGCGGTCCGTGCGGTGCTGGAATGTGCTGGCGTGCGCGACATTCTGGCCAAGTCACTGGGCAGCGACAACGCGATCAACGTGGTGCACGCCACGGTGGCCGCGCTCAAGCTTTTGCAGCGGCCCGAGGAGGTGGCCGCCCGGCGTGGACTGCCGATCGAGGATGTCGCCCCGGCCGGCATGCTGCGCGCCCGGCGGGAAAGCGACCGACTGGCC------------GCCACTGCGAACACCGCACGTGAAGGA------------ACGGCATAA------ATGCGTCCATACGAAATCATGGTCATCCTTGACCCCACCCTCGACGAGCGCACCGTTGCCCCGTCGTTGGAGACATTTCTCAACGTCGTCCGTAAAGACGGCGGCACGGTGGACAAGGTCGACATCTGGGGTAGGCGCCGGCTGGCGTACGAGATCGCCAAGCATGCCGAGGGCATCTACGCGGTGATCGATCTCAAGGCCGCGCCGGCGACGGTGTCGGAACTCGACCGTCAGCTCAGCCTGAACGAGTCGGTGTTGCGCACCAAGGTCATGCGCGCCGACAAGCACTGAATGCCGCGCAAGGGGCCCGCGCCGAAGCGTCCGCTGGTCAACGATCCGGTTTACGGATCGCAGCTGGTTACGCAGCTGGTCAACAAAGTTCTGCTGAAGGGGAAGAAATCGCTGGCTGAGCACATTGTTTATGGTGCGCTCGAACAAGCCCGCGACAAGACCGGCACCGATCCGGTGATCACGCTCAAGCGGGCTTTGGACAATGTCAAGCCAGCTCTGGAGGTGCGCAGCCGCCGGGTCGGCGGCGCCACCTACCAGGTGCCCGTCGAGGTGCGTCCTGAGCGGTCCACCACGCTCGCGCTGCGCTGGCTGGTCAGCTTCTCCAAGCAGCGTCGGGAAAAGACCATGATCGAGCGACTGGCAAACGAGATCTTGGATGCCAGCAACGGCCTGGGGGCCTCGGTCAAGCGACGCGAGGACACCCACAAGATGGCCGAGGCAAACCGCGCCTTCGCACATTATCGCTGGTGAATGACGATGACCGATCCGATCGCAGACTTTTTGACACGTCTGCGCAACGCCAATTCGGCGTATCACGACGAGGTGACGCTGCCGCACTCGAAGCTCAAGGCCAACATCGCCGAGATTCTCAAGCGGGAGGGTTACATCAGCGACTACCGCACCGAGGACGCCCGCGTCGGCAAGGCGCTGGTTGTTCAGCTCAAGTACGGGCCGAGCCGGGGGCGCAGCATCGCCGGTCTGCGGCGGATCTCCAAGCCTGGGTTGCGGGTGTACGCCAAGTCCACCAGCCTGCCGCGGGTACTCGGCGGCCTGGGAGTGGCGATCATCTCGACCTCCTCGGGCCTGCTCACCGACCGTCAGGCAGCCAGACAGGGCGTGGGCGGCGAAGTCCTCGCGTACGTGTGGTGAATGACCGAAATCAATGAAGCAACCGACGCAACCGAAGCCACCGAATCCGCTGAAGCCACCGAAGCCGCTGAAGCCACCGAAGCCGCTGAAGCCGCTGAA------ACCCCCGAGGCTGTCGCCGCGCCGGCGAGGCGGGCGGACTCCTTCGTCATCGAGCGTCCGATCCAAACGGTCGGTCGCCGCAAGGAGGCCGTGGTCCGGGTGCGGCTGGTGCCCGGTAGCGGCAAATTCGACCTCGACGGCCGCAGCCTAGAGGCCTACTTCCCCAACAAAGTGCACCAGCAGCTGATCAAGGCGCCGCTGGTGACTGTCGACCGGCTCGAGAGCTTCGACATCTTCGCCCACCTCGATGGCGGCGGTCCATCTGGCCAGGCCGGCGCACTGCGCCTGGCCATCGCCCGGGCACTGATTCTGGTTTCGCCCGAGGACCGGCCCGCTTTGAAGAAGGCCGGCTTCTTGACTCGTGACCCGCGTGCCATCGAGCGCAAGAAGTACGGCCTGAAGAAGGCTCGCAAGGCGCCCCAGTACAGCAAGCGCTAAGTGGCGGGACAGAAGATCCGCATCAGGCTCAAGGCCTACGACCATGAGGCCATTGATGCCTCGGCTCGCAAAATCGTCGAGACGGTTGTCCGGACCGGCGCCAGCGTGGTTGGTCCGGTGCCGTTGCCCACTGAGAAGAACGTGTATTGCGTGATTCGCTCTCCGCATAAGTACAAGGACTCGCGAGAGCACTTCGAAATGCGCACCCACAAGCGGCTGATCGACATCCTCGACCCGACACCGAAGACCGTTGACGCGCTGATGCGCATCGATCTGCCTGCCAGCGTCGACGTCAACATCCAGTAGATGCCACCAGCCAAGAAG---------GCC---GCCGCCACCCCC------AAGAAGGGTCAG---------AAGACCCGGCGGCGGGAAAAGAAAAACGTCCCGCACGGCGCCGCCCACATCAAGAGCACCTTCAACAACACAATCGTGACGATCACCGACCTGCAGGGCAACGTCATCGCCTGGGCATCGTCGGGCCACGTCGGCTTCAAAGGTTCACGCAAGTCGACACCGTTCGCCGCCCAGCTGGCCGCCGAGAACGCCGCCCGCAAAGCGCAGGAGCACGGCGTCCGCAAAGTCGACGTGTTCGTGAAGGGCCCGGGGTCGGGCCGCGAGACCGCGATCCGGTCGTTGCAGGCCGCCGGTCTGGAGGTCGGCGCGATCTCTGATGTCACCCCCCAGCCGCACAACGGCTGCCGGCCGCCCAAGCGGCGCAGAGTCTAGATGCCAACCATTCAGCAGCTGGTCCGCAAGGGGCGCCGCGACAAGGTCGCCAAGGTCAAGACCGCGGCTCTCAAGGGCAGCCCGCAGCGCCGTGGTGTGTGCACTCGCGTGTACACCACGACTCCGAAGAAGCCCAATTCGGCGCTTCGGAAGGTGGCGCGCGTCAAGCTGACCAGCCAGGTTGAGGTGACGGCGTACATCCCGGGCGAGGGCCATAACCTTCAGGAGCACTCGATGGTGCTGGTGCGTGGCGGCCGGGTCAAGGACTTGCCGGGCGTGCGGTACAAGATCATCCGCGGCTCGCTCGACACCCAGGGTGTCAAGAACCGTAAGCAGGCTCGCAGCCGCTACGGCGCCAAGAAGGAGAAGAGCTGAATGGCTCGAGTTGTGGGCGTGGACCTGCCGCGCGATAAGCGCATGGAGGTCGCGTTGACCTACATTTACGGCGTTGGCCGTACCCGGTCGAACGAAATTTTGGCCGCCACCGGGATCGACAAAGACCTGCGCACCAAGGATCTCAGCGACGATCAGGTGACGCACCTGCGCGACTACATCGAAGCCAATCTGAAGGTCGAAGGTGACCTGCGCCGTGAGGTGCAGGCCGACATTCGCCGCAAAATTGAGATCGGCTGCTACCAGGGCTTACGGCACCGCCGCGGCCTACCGGTGCGCGGCCAGCGCACCAAGACCAACGCGCGCACCCGTAAGGGCCCGAAGCGCACGATCGCCGGCAAGAAGAAGGCCAGGTAAGTGGCGCTGACAGCCGAGCAAAAAAAGGAAATCCTGGGCTCTTACGGCCTGCATGGGACCGACACGGGATCGCCCGAGGCGCAGGTCGCCCTGCTGACCAGGCGGATCGCCGACCTGACCGAGCACCTCAAGGTGCATAAGCACGACCACCACTCACGCCGCGGTCTGCTGCTGCTGGTGGGGCGCCGGCGCCGGCTGCTCAAGTACGTCGCACAGATCGACGTGGAGCGCTACCGCTCACTGATTGAACGGCTGGGCCTGCGCCGCTGAATGGCTGTGAAGATCAAGCTCACCCGGCTCGGCAAGATCCGCAATCCCCAGTACCGCATCGCCGTCGCCGACGCGCGGACGCGCCGCGACGGCCGCGCCATCGAGATCATCGGCAGGTATCACCCGAAGGAAGAGCCAAGCCTCATCGAGGTCAACTCCGAACGCGCTCAGTATTGGCTCTCGGTGGGTGCTCAGCCCACTGAACCCGTCCTCAAGCTGCTCAAAATCACCGGTGATTGGCAGAAGTTCAAGGGGCTGCCCGGCGCCGAGGGCAAACTGAAGGTCGCCAAGCCCAAGCCGAGCAAACTGGAGCTGTTCAACGCCGCGCTGGCCGCTGCCGAGGGTGCGCCCGGGGCCGAGGCCGCGACACCGAAG---AAGAAGAAAGCT---------CCGACCAAAAAGGCGGCTGCG---------CCCGAGAAAGCCGACGAAGCCCCTAAGCCCGCCGAT---------------------------------------------------------GAAGCCGAGCAGGCTGCG---GGCAGC---CAGCAGGCCGAACCG------------------GCTGAGCCG------------GCC------------ACCGAGAGCTGA---ATGGCAGAGGCGAACACCCCGCAGGAGTCTGCGGCG---------AAGAAGGCATCAGCGGAAGCCGCCCCG------GAGAAGGCTGCCGCAATGCAAGGCACCGAGGGCGGTACGCCCGGCGACGATGCGGGCCGTCAGCGGCCCGCTGAGAGGCCGGGCCATGCTCGAGGCCCCAAGCACACACCGCGCACCCCGAAGCCGCGCGGTCAGCGTAAGACCCGCATCGGTTACGTGGTGAGCGACAAGATGCACAAGACCATCGTCGTCGAGCTGGAAGACCGGGTACGTCACCCGCTGTACGGCAAGATCATCCGGACCACCAAGAAGGTCAAGGCACACGACGAGAATGGCATAGCCGGCATCGGCGACCGCGTCTCGCTGATGGAGACGCGTCCACTGTCGGCGACGAAGCGCTGGCGGCTCGTCGACATCCTCGAGAAAGCCAAGTAAATGCCACGCAGCCTTAAGAAGGGTCCGTTCGTCGACGACCATCTGTTGAAGAAGGTCGACGTTCAGAACGAGAAGAACACCAAGCAGGTCATCAAGACCTGGTCGCGCCGGTCGACCATCATTCCCGACTTCATCGGACACACGTTCGCGGTCCACGACGGCCGCAAGCACGTGCCGGTGTTCATTACCGAGTCGATGGTGGGCCACAAGCTGGGCGAGTTCGCGGCGACACGCACCTTCAAGGGACACATCAAGGACGACCGGAAGGCCAAGCGGCGATGAGTGGCCAACATCAAGTCGCAGCAGAAGCGCAACCGCACCAATGAGCGTGCCCGACTGCGCAACAAGTCGGTGAAGTCATCGCTTCGCACAGCTGTCCGCGCCTTCCGCGAGGCCGCGGCCGCCGGCGAGAAGGACAAAGCCGCCGAGTTGCTGATCTCCACCAGCCGCAAGCTGGACAAGGCGACCAGCAAGGGCGTGATCCACAAGAATCAGGCGGCCAACAAGAAGTCAGCGCTGGCGCACGCCCTGCACAAGCTCTGA------
>NZ_LR130759_M_basiliense 9741
ATGCCGAGTCCCGCCGTCACCTCGCCGCAAGTAGCCGTCAACGACATTGGCTCTGCCGAGGACTTTCTCGCAGCAATAGACAAAACGATCAAGTACTTCAACGATGGCGACATCGTCGAAGGCACGATCGTCAAAGTGGACCGGGACGAGGTGCTCCTCGATATCGGCTACAAGACCGAAGGGGTCATCCCCGCCCGAGAACTCTCCATCAAGCACGACGTCGACCCCAATGAGGTCGTTTCCGTCGGCGATGAGGTTGAGGCCCTGGTTCTCACCAAGGAGGACAAAGAGGGCCGCCTGATCCTCTCCAAGAAGCGCGCCCAGTACGAGCGCGCCTGGGGCACCATCGAGGCGCTCAAGGAGAAGGATGAGGCCGTTAAGGGCACCGTCATCGAGGTGGTCAAGGGTGGTCTGATCCTCGACATCGGGCTGCGCGGCTTCCTGCCCGCCTCGCTGGTCGAGATGCGGCGAGTCCGCGACCTGCAGCCCTACATCGGCAAGGAGATCGAAGCCAAGATCATCGAGCTGGACAAGAACCGCAACAATGTGGTGCTGAGCCGCCGCGCCTGGCTGGAGCAGACCCAGTCCGAGGTGCGCAGCGAATTCCTCAACCAGCTGCAGAAGGGCACCATCCGCAAGGGTGTGGTCTCCTCGATCGTCAACTTCGGCGCGTTCGTCGACCTAGGCGGTGTGGACGGTCTGGTGCATGTTTCGGAGCTGTCCTGGAAGCACATTGACCATCCGTCCGAGGTGGTCCAGGTTGGTGACGAGGTCACCGTCGAGGTTCTCGATGTCGACATGGACCGTGAGCGGGTTTCGCTGTCGCTGAAGGCAACGCAGGAAGACCCCTGGCGGCACTTCGCCCGCACCCATGCGATTGGCCAAATCGTGCCGGGCAAGGTCACCAAGCTGGTGCCGTTTGGCGCGTTCGTTCGCGTCGAGGAGGGCATCGAGGGCCTGGTGCACATCTCCGAGCTGGCCGAGCGTCACGTCGAGGTGCCCGACCAGGTGGTGGGTGTCGGCGACGACGCGATGGTCAAGGTGATCGACATCGACCTGGAACGGCGCCGCATCTCGTTGTCGCTCAAGCAGGCCAACGAGGACTACACCGAGGAGTTCGACCCGGCGAAGTACGGCATGGCTGACAGCTATGACGAGCAGGGCAACTACATCTTCCCCGAGGGCTTCGACCCCGACACCAACGAGTGGATGGAAGGTTTCGACACTCAGCGGGCCGAGTGGGAAGCGCGCTATGCCGAAGCCGAGCGTCGGCACAAGATGCACACCACGCAGATGGAGAAGTTCGCCGCGGCCGAGGCAGACGGGCAC------------GGC---GGTTCG---GAGTCGGTGAGCAGC---GGTGCGCCGCAGGAGAAGGCCGCGGGCGGGTCGCTGGCCAGCGACGCCCAATTGGCCGCGCTACGGGAAAAGCTCGCCGGCAAC---GCTTAGATGGCTGTTGTGACCATGAAACAGCTGCTCGACAGCGGCACCCACTTCGGGCATCAGACCCGTCGCTGGAACCCCAAGATGAAGCGGTTCATCTTCACCGACCGCAATGGCATCTACATCATCGACCTGCAGCAGACGCTGACCTTCATCGATAAGGCGTACGAGTTCGTCAAAGAAACCGTCGCCCACGGAGGCACCGTACTGTTTGTCGGCACCAAGAAGCAGGCGCAAGAATCCGTCGCAGCCGAAGCGACCCGGGTCGGCATGCCATATGTGAACCAACGTTGGCTGGGTGGCATGCTCACCAACTTTTCCACCGTGCACAAGCGGCTGCAGCGTCTCAAGGAACTCGAGGCAATGGAGCAGACGGGCGGCTTCGAGGGACGGACCAAGAAGGAGATTCTGGGCCTGACCCGGGAGAAGAACAAGTTGGAGCGGTCTCTGGGCGGTATCAGGGACATGGCGAAGGTGCCATCGGCGATTTGGGTGGTCGACACCAACAAAGAGCACATCGCCGTCGGCGAGGCCCGCAAACTCGGCATCCCGGTGATAGCCATCCTGGACACCAACTGCGACCCCGACGAGGTCGACTACCCGATCCCGGGCAACGACGACGCGATCCGCTCGGCGGCGTTGCTGACCAAAGTGATCGCCTCCGCGGTCGCCGAGGGCCTACAAGCCCGCGCCGGCCAGGGC------CGCGGCGACGGTAAACCAGAG---------GCGGAAGCCGGCGAACCGCTGGCCGAATGGGAACAGGAGCTGCTGGCCTCCGCAACAGCCGCAACTGCTACAGCTAATGCC---------------------------AGCGCACCGACCGACGCCGTCGCCGGCGCCGGCGAACCAACCACA---------GATGCATCCTAGGTGGGCCAGAAGATTAATCCGCACGGTTTCCGGCTGGGTATCACCACCGACTGGAAGTCGCGTTGGTACGCCGACAAGCAGTACGCCGACTACGTCAAGGAAGACGTCGCCATCCGTCGGCTGCTGTCCAGCGGACTGGAGCGCGCCGGGATCGCCGACGTGGAGATCGAGCGGACTCGTGACCGGGTCCGAGTCGACATCCACACGGCTCGGCCGGGAATCGTCATCGGTCGCCGAGGCACCGAGGCTGACCGAATCCGCGCGGATCTGGAAAAGCTGACCGGCAAGCAGGTCCAGCTCAACATTCTCGAGGTGAAAAACCCTGAGTCGCAAGCACAGCTGGTGGCCCAGGGGGTAGCCGAGCAGTTGAGCAACCGGGTGGCGTTCCGTCGCGCGATGCGCAAGGCCATCCAGTCGGCCATGCGTCAACCCAACGTTAAGGGGATCCGAGTGCAGTGCTCGGGTCGCCTCGGTGGAGCCGAGATGAGCCGTTCGGAGTTCTACCGTGAAGGCCGTGTCCCGCTGCACACCTTGCGTGCAGACATCGACTACGGCCTCTACGAGGCCAAGACGACGTTCGGTCGGATCGGCGTGAAGGTGTGGATCTACAAGGGTGACATCGTCGGGGGTAAGCGCGAATTGGCCGCCGCCGTCCCC------------GCGGGAGCCGATCGTCCGCGCCGCGAGCGGCCGGCCGGCAGCCGCCCGCGACGCAGCGGGGCATCCGGCACGACGGCCACCGGCACCGACGCTGGACGGGCCGCGGGTAGCGAAGAGCCC---------------------------------GCTGCCGCGGATGCTGCCCCGGCTGTTGAAGCGCAGAGTACGGAGGGCTGAATGGCTCGTTACACCGGACCCGTCACTCGCAAGTCGCGCCGGTTGCGCACCGACCTCGTCGGCGGCGACCAGGCCTTCGAGAAGCGTCCCTACCCGCCCGGCCAGCATGGCCGTGCACGCATCAAGGAAAGCGAATATCTGCTGCAGCTGCAGGAGAAGCAGAAAGCCCGCTTCACCTATGGCGTGATGGAAAAGCAGTTCCGCCGCTACTACGAGGAGGCCGTGCGCCAACCGGGCAAGACCGGTGAGGAACTGCTGCGGATTCTGGAGAGTCGGCTGGACAACGTCGTGTACCGCGCCGGGTTGGCACGTACCCGCCGGATGGCCCGCCAGCTGGTCAGCCACGGGCACTTCAGCGTCAACGGCGTGCACGTCAATGTCCCCAGCTACCGGGTCTCGCAGTACGACATCATCGACGTGCGGGACAAGTCGCTGAACACGGTGCCGTTCCAGATCGCGCGGGAGACCGCCGGGGACCGCCCCATCCCGTCCTGGATACAGGTCGTCGGCGAGCGCCAGCAGATCTTGATCCACCAATTGCCCGAGCGTGCCCAGATCGATGTGCCGCTCACCGAGCAGCTGATAGTCGAGTACTACTCGAAGTAAATGGCGGAGCAGTCGGCTGGAGGGCAGGGC------------------------TCCTCAGACAGCCGCGACAGCCGT---------------------------------------GGCGAGGGCCGCGGC---AGGCGCGACGGTGGCCGC---------------GGT---GGCCGCGAC---AGCGACAAGAGCAACTACCTGGAGCGCGTCGTCGCCATCAACCGTGTCTCCAAGGTGGTCAAGGGTGGTCGGCGATTCAGCTTCACCGCTTTGGTCATCGTGGGTGACGGCAACGGGATGGTTGGGGTCGGCTACGGCAAGGCCAAGGAAGTTCCGGCGGCCATCGCCAAGGGCGTCGAGGAGGCCCGCAAGGGCTTCTTCCGGGTGCCGTTGATCCGTGGCACGATCACCCATCCGGTGCAGGGTGAGGCGGCCGCGGGTGTGGTACTGCTGCGGCCGGCCAGCCCGGGTACCGGTGTGATCGCCGGTGGTGCGGCGCGCGCGGTGCTGGAATGCGCCGGCGTGCACGACATCCTGGCCAAATCGCTGGGCAGCGACAATGCGATCAACGTGGTGCATGCCACCGTCGCCGCGCTCAAGATGCTGCAGCGTCCCGAGGAGGTGGCCGCGCGTCGTGGTCTACCGATCGAAGACGTCGCTCCGGCTGGGATGTTGAAGGCGCGACGGGAAAGTGAAGCCCTTGCC------------GCCGCGGCG------GTGCGAGAGGCG---CAAACCTCGGGGGCGCAGCCATGAATGCGTCCATACGAAATCATGGTCATCCTTGACCCCACGCTCGACGAGCGCACCGTCTCCCCATCGTTGGAGACGTTCTTGAACGTCGTTCGCAAAGACGGCGGAACGGTCGAGAAGATCGACATCTGGGGTCGGCGGCGGCTGGCCTACGAGATTGCTAAGCACGCCGAAGGCATCTACGTCGTCATTGACGTGAAGGCGGCCCCGGCGACGGTGTCCGAACTCGACCGCCAGCTGAGCCTCAACGAGTCAGTGCTGCGCACCAAGGTGATGCGTACCGACAAGCACTAGATGCCGCGCAAGGGGCCCGCGCCCAAGCGTCCGTTGGTAAACGACCCCGTCTACGGGTCGCAGCTGGTTACCCAGCTGGTGAACAAGGTCTTGCTGAAGGGGAAGAAATCGCTGGCCGAGCGCATTGTTTATGGCGCGCTCGAGCAGGCTCGCGACAAGACCGGCACCGATCCCGTGATCACCCTCAAGCGTGCTCTCGACAACGTCAAGCCCGCCCTGGAGGTGCGGAGCCGCCGCGTCGGTGGTGCCACCTACCAGGTGCCCGTCGAGGTGCGTCCGGACCGGTCCACGACGCTGGCGCTGCGCTGGCTCGTCGGCTACTCGCGGCAGCGCCGGGAGAAGACGATGGTCGAGCGCCTGGCCAACGAGATCCTGGATGCCAGCAACGGCCTCGGGGCTTCGGTCAAGCGGCGCGAGGACACTCATAAGATGGCCGAGGCCAACCGCGCATTTGCGCATTATCGCTGGTAGATGACTATGACGGACCCGATCGCAGACTTCTTGACGCGTCTGCGCAACGCCAACTCGGCGTACCACGACGAAGTGAGTTTGCCGCACTCCAAGCTCAAGGCCAACATCGCTCAGATCCTCAAGAACGAGGGCTACATCAGCGACTTCCGTACCGAGGATGCGCGGGTCGGCAAATCGCTGATCGTCCAGCTCAAGTACGGCCCCAGTCGGGAGCGCAGCATCGCCGGTTTGCGGCGGGTGTCCAAGCCCGGGCTGCGGGTCTACGCGAAATCCACCAACCTGCCACGGGTGCTCGGTGGCCTGGGTGTGGCGATTATTTCGACCTCATCGGGTTTGCTCACCGACCGTCAGGCAGCCAGGCAAGGCGTGGGCGGCGAAGTCCTCGCTTATGTGTGGTGAATGACCGAAACCACCCCAGTC------------------------------------------------------------------ACCACGGTTGTG------GAAACCGCGGTAGAGATTGCTGAGGCAGCCCCCGCGGAAGCGTTTGTGTTCGACCGGCCGATCCAGACCGTCGGGCGCCGCAAGGAGGCGGTGGTCAGGGTGCGGCTGGTACCCGGCAGCGGCAAGTTCGACCTCAACGGCCGCAGCCTGGAGGAGTACTTCCCGAACAAGGTGCACCAGCAGCTCATCAAGGCCCCGCTGGTCACTGTCGATCGGACGGAGAGCTACGACATCTTCGCCCTATTGCACGGCGGTGGCCCGTCGGGCCAGGCCGGAGCGTTGCGCCTGGGTATCGCGCGCGCATTGATCCTGGCCAATCCGGAGGACCGGCCGGCGCTGAAGAAGGCCGGGTTCCTCACCCGTGACCCGCGTGCCACCGAACGCAAGAAGTACGGCCTGAAGAAGGCCCGCAAGGCGCCTCAGTACAGCAAGCGCTGAGTGGCGGGACAAAAGATCCGCATCAGGCTGAAGGCCTACGACCATGAGGCTATTGACGCCTCGGCGCGGAAGATCGTTGAAACCGTCGTCCGCACGGGTGCCAGCGTCGTAGGTCCGGTGCCGCTGCCGACCGAGAAGAACGTGTATTGCGTCATCCGCTCTCCGCACAAATATAAGGACTCGCGGGAGCACTTCGAGATGCGTACCCACAAGCGGTTGATCGACATCCTTGATCCGACGCCGAAGACCGTTGACGCGCTCATGCGCATCGATCTTCCGGCCAGTGTCGACGTCAACATCCAGTAGATGCCACCAGCAAAAAAA---------GGGCAGGCAACGTCCGCT------AAGAAGGGGCAG---------AAGACTCGCCGCCGGGAAAAGAAGAATGTGCCGCACGGTGCCGCGCACATCAAGAGCACGTTCAACAACACGATCGTGACGATCACCGACCCGCAGGGCAACGTCATCGCCTGGGCGTCGTCGGGTCACGTCGGCTTCAAGGGATCCCGCAAGTCAACACCGTTCGCCGCGCAGCTGGCCGCGGAGAATGCCGCGCGCAAGGCCCAGGAGCATGGGGTGCGCAAGGTGGACGTGTTCGTCAAGGGGCCGGGTTCGGGCCGCGAGACCGCGATCCGGTCGTTGCAGGCAGCTGGCCTGGAGGTCGGCGCGATCTCCGATGTCACCCCGCAGCCGCACAACGGTGTCCGCCCGCCCAAGCGTCGGCGCGTCTAGATGCCAACCATTCAGCAGCTGGTCCGCAAGGGTCGACGGGACAAGATCGGCAAGGTCAAGACCGCGGCTCTAAAGGGCAGCCCGCAGCGCCGTGGCGTATGCACTCGCGTGTACACCACCACTCCGAAGAAGCCGAACTCGGCGCTTCGGAAGGTTGCGCGTGTCAAGCTGACCAGCCAGGTTGAAGTCACTGCCTACATCCCCGGTGAGGGCCACAACCTGCAGGAGCACTCGATGGTGCTGGTGCGTGGTGGCCGGGTGAAGGACTTGCCCGGTGTGCGGTACAAGATCATCCGCGGTTCGCTCGACACCCAGGGCGTGAAGAACCGCAAGCAGGCTCGCAGCCGTTACGGCGCCAAGAAGGAGAAGAGCTAAATGGCTCGACTAGTAGGCGTCGATCTGCCGCGTGATAAGCGGATGGAGATCGCGCTGACCTACATCTTCGGCATCGGCCGTACCCGCTCGAATGAGATTTTGGCCGCCACCGGCATCGATAAGGACCTGCGTACCAAGGACCTCACCGATGATCAGCTGACCCATCTGCGCGACTACATCGAAGCGAACTTGAAGGTCGAGGGTGACCTGCGCCGCGAGGTGCAGGCCGACATCCGCCGCAAGATCGAGATCGGCTGCTACCAGGGTCTGCGGCACCGCCGCGGCCTGCCGGTGCGCGGCCAGCGCACCAAGACCAACGCGCGGACCCGCAAAGGCCCCAAGCGCACCATCGCAGGCAAGAAGAAGGCCAGGTAAGTGGCGCTGACTGCCGAACAGAAAAAGGAAATTCTGAGTTCCTACGGTCTGCATGAGACCGATACCGGATCCCCGGAAGCACAGATCGCACTGTTGACGAAGCGGATCGCCGATCTCACCGAGCACCTCAAGGTGCACAAGCACGACCATCACTCCCGCCGAGGTCTGTTGCTGCTGGTTGGGCGGCGGCGCCGACTGATCAAGTACATCTCTCAGATCGACGTGGAGCGTTATCGTTCGCTCATTGAGCGGCTGGGTCTGCGTCGCTGAATGGCTGTGAAAATCAAGCTCACTCGGCTTGGCAAGATCCGCAACCCCCAGTACCGCATTGCGGTCGCCGACGCGCGCACCCGCCGCGACGGCCGCTCCATCGAGGTCATCGGCCGCTACCACCCCAAGGAAGAGCCGAGCCTCATCGAGATCAACTCCGAGCGCGCCCAGTATTGGCTCTCGGTGGGCGCTCAGCCCACCGAACCCGTCCTCAAGCTGCTCAAGATCACCGGTGACTGGCAGAAGTTCAAGGGCCTGCCCGGCGCGGAGGGCCGATTGAAGGTCGCCCCACCCAAGCCCAGCAAGCTTGAGTTGTTCAACGCCGCGCTGGCTGCCGCCGAAGGTGGTCCCACCACTGAGGCCACCAAGCCGAAG---AAGAAGTCGGCG---------CCCAAGAAGACCGCGAAGGCC---------AGCGACGCCGCAGCTGAAGCTGACGCGGCCGCCGAG------------------------------------------------------CAGACCGAGTCGACCGAGCCG---CCGGCC---GAGACTGCCGAGCAG------------------TCCGAGTCG---------------------------ACCGAAAGCTGAGTGATGGCAGAGGCTAAGACTGGCGCCAAGGCG---------------GCCAAGTCGACCGCAAAAGCGGCCCCC------AAGGAGGCTGCATCC------------------------------------------------------AAGGGTGCCGCGCAGAAAGAAAAGGGTCCCAAGCACACACCCAGCACACCCAAGCCCCGCGGGCGCCGTAAGACCCGAATTGGCTACGTGGTGAGTGACAAGATGCAAAAGACCATTGTGGTCGAGTTGGAAGACCGTGTCCGGCACCCGCTGTACGGCAAGATCATTCGCACCACCAAGAAGGTCAAGGCGCACGACGAGAACAGCATCGCTGGCATCGGTGACCGCGTCTCGTTGATGGAGACGCGTCCGCTGTCGGCGACCAAGCGCTGGCGGCTCGTCGAGATCCTGGAGAAAGCCAAGTAAATGCCACGCAGCCTGAAGAAGGGTCCGTTCGTCGACGACCATCTGCTCAAAAAGGTCGACGTGCAGAACGAAAAGAACACTAAGCAGGTCATCAAGACCTGGTCGCGGCGTTCGACGATCATCCCGGACTTCATCGGTCACACCTTCGCCGTGCATGACGGGCGCAAGCATGTCCCGGTGTTCGTCACGGAGTCGATGGTGGGCCACAAACTCGGAGAGTTCGCACCAACCCGCACCTTTAAGGGACACATCAAGGACGACCGAAAGAGCAAACGGCGATGAGTGGCCAACATCAAGTCGCAGCAAAAGCGCAACCGCACGAACGAGCGCGCCCGACTGCGCAACAAGTCGGTGAAGTCGTCGCTACGCACCGCCGTCCGGGCGTTCCGCGAGGCCACTCACGCTGGCGACAAGGAAAAGGCTGCGGAATTGCTGGCGTCGACCAACCGCAAGCTGGACAAGGCTGCCAGCAAAGGCGTGATCCACAAGAATCAGGCCGCCAACAAGAAGTCGGCCCTGGCAAGGGCCCTCAACAAGCTGGCCTGA---
>NZ_CP034181_Mycobacteroides_abscessus 9741
ATGCCAAGTCCCACCGTCACCTCGCCGCAAGTAGCCGTCAACGACATCGGCTCGGCCGAGGATTTTCTCGCCGCTATCGACAAGACGATCAAGTACTTCAACGATGGCGACATCGTCGAAGGGACCATCGTCAAGGTTGACCGCGACGAAGTTCTTCTTGACATCGGTTACAAGACCGAAGGTGTCATCCCGTCCCGCGAGCTCTCGATCAAGCACGATGTCGACCCCAACGAGGTCGTTTCCGTGGGCGACGAGGTCGAGGCCCTGGTTCTCACCAAGGAAGACAAAGAAGGCCGCCTGATCCTGTCCAAGAAGCGCGCTCAGTACGAGCGGGCCTGGGGCACGATCGAGGAGCTCAAGGAGAAGGACGAGGCCGTCAAGGGCACCGTCATCGAGGTCGTCAAGGGCGGCCTGATCCTGGACATCGGTCTGCGCGGCTTCCTGCCCGCGTCGCTGGTCGAGATGCGTCGCGTCCGCGATCTGCAGCCGTATATCGGCAAGGAGATCGAGGCCAAGATCATCGAGCTGGACCGCAACCGCAACAACGTGGTGCTCTCGCGTCGCGCGTGGCTCGAGCAGACCCAGAGCGAAGTTCGCTCTGAATTCCTCAACCAGCTCACCAAGGGTGCCATCCGCAAGGGTGTCGTGTCCTCGATCGTCAACTTCGGCGCGTTCGTCGATCTCGGAGGGGTTGACGGCCTGGTTCACGTGTCCGAGCTGTCCTGGAAGCACATCGATCACCCGTCCGAGGTTGTTCAGGTGGGCGACGAGGTCACCGTCGAGGTTCTCGACGTCGACATGGACCGTGAGCGGGTCTCGTTGTCGCTCAAGGCCACTCAGGAAGACCCGTGGCGCCACTTCGCCCGCACGCATGCCATCGGCCAGATTGTGCCGGGTAAGGTCACCAAGCTGGTGCCGTTCGGTGCGTTCGTCCGTGTCGAGGAGGGCATCGAGGGCCTGGTGCACATCTCCGAGCTCTCGGAGCGCCACGTTGAGGTGCCGGACCAGGTTGTGGGTGTCGGCGACGACGCGATGGTCAAGGTCATCGACATCGACCTGGAGCGTCGCCGGATCTCGCTGAGCCTCAAGCAGGCCAACGAGGATTACACCGAGGAGTTCGACCCCTCGAAGTACGGCATGGCCGACAGCTACGACGACGCCGGGAACTACATCTTCCCGGAGGGCTTCGACGCCGAGACCAACGAATGGCTCGAGGGCTTCGACAAGCAGCGTGAGGAGTGGGAAGCCCGGTACGCCGAGGCCGAGCGCCGTCACAAGATGCACACCGTGCAGATGGAGAAGTCGGCGGCAGCTGCCGAGGCAGAGGCC------------GCGGCGGCGTCC---ACGAGCAGTTCCTCG---CGATCCGACGATTCTGCTTCGCAGGGCGGCTCGCTCGCCAACGACGAGCAGCTCGCCGCACTGCGCGAGAAGCTGGCAGGCAAC---GCCTAAATGGCCGTGGTAACCATGAAGCAGCTGCTTGACAGCGGCGCGCACTTCGGGCACCAGACCCGACGTTGGAACCCCAAGATGAAGCGGTTCATCTTCACCGACCGCAATGGCATCTACATCATCGACTTGCAGCAGACGCTGACCTACATCGACAAGGCGTACGAGTTCGTCAAGGAGACCGTCGCCCACGGTGGTTCGGTCATGTTCGTCGGCACCAAGAAGCAGGCTCAGGAGCCCATCGCCGAAGAGGCGACCCGCGTCGGCATGCCCTACGTGAACCAGCGCTGGCTGGGCGGCATGCTCACCAACTTCTCCACCGTGCACAAGCGTCTGCAGCGCCTCAAGGAGCTGGAGTCGATGGAGCAGACCGGTGGCTTCGAGGGACGCACCAAGAAGGAAATCCTCATGCTCACGCGTGAGAAGAACAAGCTCGAGCGCAGCCTCGGCGGTATTCGCGACATGCAGAAGGTGCCTTCGGCAATCTTCGTGGTTGACACCAACAAGGAGCACCTGGCTGTCGCCGAGGCCCGCAAACTGAACATCCCGATCATCGCGATCCTGGACACCAACTGCGATCCCGATGTCGTGGACTACCCGATCCCGGGCAACGACGACGCCATCCGCAGCGCCGCGCTGCTCACCAAGGTCGTCGCTTCCGCGATCGCCGAGGGTCTGCAGGCACGCTCCGGCCTGGCT------GGCGGCGACGAGAAGCCC---------------GAGGCTGGCGAGCCGTTGGCCGAGTGGGAGCAGGAACTGCTCGCCTCCGCTGTCGCGACCACCGACGAGGCT------------------------------------------TCAGCGCCGTCCGCTGCGGCCACCGAAACCACAACC---------GAGGAAGGCTAAGTGGGCCAGAAGATCAATCCGCACGGCTTCCGGCTCGGTATCACCACCGACTGGAAGTCCCGCTGGTACGCCGACAAGCAGTATGCGGACTATGTCAAGGAAGATGTGGCGATCCGCCGTCTGCTGGCCACCGGCCTGGAGCGTGCCGGTATCGCCAAGGTGGAGATCGAAAGGACTCGCGACAGGGTCCGAGTCGATATCCACACCGCGCGTCCCGGCATCGTCATCGGCCGTCGTGGCACCGAGGCCGACCGCATCCGCGCCGACCTGGAGAAGCTGACCGGCAAGCAGGTCCAGCTGAACATCCTTGAGGTGAAGAACCCCGAGGCCGAGGCACAGCTGGTTGCCCAGGGTGTCGCCGAGCAGCTCTCGAATCGTGTGGCATTCCGCCGTGCGATGCGCAAGGCCATCCAGTCGGCCATGCGTCAGCCGAACGTCAAGGGCATCCGGGTGCAGTGCTCCGGCCGCCTTGGCGGTGCTGAGATGAGCCGCTCGGAGTTCTACCGCGAAGGTCGGGTGCCGCTGCACACGCTGCGTGCCGACATCGACTACGGCCTGTACGAGGCCAAGACCACCTTCGGCCGGATCGGCGTGAAGGTGTGGATCTACAAGGGCGACATCGTCGGTGGTAAGCGTGAGCTCGCCGCCGCCGGAGTTGAGGCTGGCCGCGGCGCTCCCGACCGTCCGCGCCGTGAGCGTCCGGCCGGTACTCGTCCGCGTCGCAGCGGATCCTCGGGTACCACCGCGACGAGCACCGAGGCCGGCCGTGCCGCCGCAGAGACC---------------------------------------CCTGCCTCGGACGGTGCGAGCGCACCGTCCGCAGAAACCACGGAGAGCTGAATGGCTCGTTATACCGGACCCGTCACTCGCAAGTCCCGTCGTCTGGGTGTCGACCTGGTCGGTGGCTCCAGCGCGTACGAGAAGCGTCCCTACCCTCCCGGCCAGCACGGTCGCGCGCGGATCAAGGAGAGCGAATACCGCCAGCAGCTGCAGGAGAAGCAGAAGGCTCGCTTCACCTACGGCGTCATGGAGAAGCAGTTCCGTCGTTACTACGCCGAGGCCGTGCGTTCCTCGGGTAAGACCGGTGAGCAGCTGCTGCAGATCCTGGAAAGCCGTCTCGACAACGTGGTGTACCGCGCCGGCCTGGCACGGACCCGCCGGATGGCCCGCCAGCTCGTCAGCCACGGCCACTTCACCGTCAACAACGTGAAGGTCGATGTGCCCAGCTACCGGGTGTCGCAGTACGACATCATCGACATCAAGCCGAAGTCGCTGAACACCCTGCCGTTCGAGGTCGCACGCGAGACCGCGGGCGAGCGCCCCATCCCGGGCTGGCTGCAGGTGGTCGGCGAGCGTCAGCGCATCCTGGTGCACCAGCTCCCCGAGCGTGCACAGATCGACGTGCCGCTGGCCGAGCAGCTGATCGTCGAGTTCTACTCGAAGTAAATGATGGCGCAGCGCAATTCGGGCGCTCCCGACAATGCAGGCGGC---------TCCAACGACGGTCGCGAGGGC------------------------------------------GGCCGTGGACGCCGTGACAACCGCGACGACCGTCGT---GGTGGG------------CGTGACAAC---GCCGAGAAGAGCAACTACCTGGAGCGCGTGGTCACCATCAACCGTGTCTCCAAGGTTGTCAAGGGTGGTCGCCGGTTCAGCTTCACCGCGCTGGTGATCGTCGGCGACGGCCACGGTCTGGTGGGCGTCGGCTACGGCAAGGCCAAGGAAGTTCCGGCCGCCATCGCCAAGGGTGTGGATGAGGCTCGCAAGAACTTCTTCCGTGTTCCGCTCATCGGCGGCACCATCACCCACCCGGTTCAGGGCGAGGATTCGGCCGGTGTCGTCATGCTGCGTCCGGCCTCGGCCGGTACCGGTGTGATCGCCGGTGGTGCTGCCCGTGCGGTGCTGGAATGCGCTGGTGTGCACGACATCCTGGCCAAGTCGCTGGGTAGCGACAACGCCATCAACGTGGTTCACGCAACCGTCGCGGCGCTCAAGCAGCTGCAGCGTCCGGAAGAGGTTGCGGCCCGGCGTGGTCTGCCCATCGAGGATGTGGCACCGGCCGGCATGCTCCGGGCCCGCGCCGAGTTCGCAGCTGCGGCA------------GCACAGGGA------GGCAGCCATGGC------------------------TGAATGCGTCAGTACGAAATCATGGTCATTCTGGACCCCACCCTTGATGAGCGCACCGTAGCTCCGTCCCTGGATACGTTCCTGAACGTTGTCCGTGGTGACGGTGGAACCGTCTCGAAGGTGGAAGTCTGGGGCAAGCGTCGTCTTGCTTACGAGATCGCCAAGCACACCGAGGGCATCTACGCGGTGATCGACGTGGTCGCTGCTCCGGCCACCGTGTCCGAGCTGGATCGCCAGCTTGGCCTGAACGAGTCCGTGTTGCGGACCAAGGTCCTGCGCACCGGAGCCCGCTGAATGCCACGTAAGGGACCCGCGCCCTCACGTCCCCTGGTCAACGACCCGGTGTACGGTTCGCAGCTGGTAACACAGCTGGTCAACAAGGTGCTGCTCGACGGCAAGAAGTCCATTGCCGAGCGCATCGTGTACGGCGCTCTGGAGCAGGCTCGCGACAAGACCGGTACCGATCCGGTCGTGACGCTCAAGCGCGCCATGGACAACGTCAAGCCCGCCCTCGAGGTGCGTAGCCGCCGCGTCGGTGGTGCCACCTACCAGGTGCCGGTCGAGGTCCGCCCCGATCGCTCCACCACTTTGGCCCTGCGCTGGCTGGTGACCTTCTCGCGCGCTCGCCGTGAGAAGACCATGGTTGAGCGTCTCGCCAACGAGATCCTGGACGCCAGCAATGGTCTGGGCGCCTCGGTGAAGCGTCGCGAGGACACCCACAAGATGGCCGAGGCCAACCGGGCGTTCGCGCACTACCGCTGGTGAATGACTATGACCGATCCGATCGCAGACTTTCTGACACGTCTGCGCAATGCCAACTCGGCATACCACGATGAGGTGACCCTTCCGCACTCGAAGATCAAGGCCAACATCGCCGAGATCCTCAAGCGCGAGGGCTACATCACCGATTACCGCACCGAGGACGCCCGCGTGGGCAAGAACCTGGTTGTCTCGCTCAAGTACGGCCCCAGCCGTGAGCGCAGCATCGCCGGTCTGCGCCGCGTGTCGAAGCCCGGTCTGCGTGTGTACGCAAAATCCACCAATCTGCCCAAGGTTCTCGGTGGCCTCGGCGTGGCGATCATCTCCACGTCCACTGGCCTGCTCACCGACCGCCAGGCAGCCCGACAGGGCGTGGGCGGCGAAGTCCTCGCGTACGTCTGGTAGGTGACCGATATCGAAGAGCAGACCCCCGCA---GAAGACGCTGCGAACACCGACAACGGTGACCAGGAGGTCGCC------GAGGTCGTGGTCGAGGAA------TCCGCGGACGACACTGTCGCTGCGGCCGCTCCTCGCGGGCCCGTCGTCATCGACAAGCCCATCCAGACCGTCGGCCGCCGCAAGGAAGCCGTTGTTCGCGTCCGCCTCGTGCCCGGCACCGGCAAGTTCCACCTGGATGGCCGCAGCCTGGAGGAGTACTTCCCGAACAAGGTGCACCAGCAGCTCATCAAGGCCCCGCTGGTCTCGGTGAACCGCGTGGACAGCGTGGACATTTACGCCCACCTGACCGGTGGTGGCCCCTCCGGCCAGGCCGGCGCGCTGCGTCTGGCCATCGCCCGTGCGCTCATCATCGTGGAGCCCGAGGACCGTCCGGTGCTGAAGAAGGCCGGCTTCCTGACGCGCGACCCGCGTGCGATCGAGCGTAAGAAGTACGGTCTCAAGAAGGCCCGTAAGGCGCCTCAGTACTCGAAGCGCTGAGTGGCGGGACAGAAGATCCGCATCAGGCTCAAGGCCTACGACCATGAGGCGATTGACGCTTCGGCGCGCAAGATTGTAGAGACGGTGACCCGTACCGGCGCGAGTGTCGTTGGACCTGTGCCGCTGCCGACGGAAAAGAACGTGTACTGCGTTATCCGGTCGCCGCACAAGTACAAGGACTCGCGCGAGCACTTCGAGATGCGTACCCACAAGCGGCTCATCGACATCCTCGACCCGACGCCGAAGACGGTTGACGCGCTCATGCGCATCGACCTGCCGGCCAGCGTCGACGTGAACATCCAGTAGATGGCACCGAAGAAACCA---------GGG---GCCGCAGGGCCC------AAGAAGGCACAG---------AAGACCCGTCGCCGGGAAAAGAAGAACGTCCCGCACGGCGCCGCTCACATCAAGAGCACCTTCAACAACACGATCGTCTCGATCACCGACCCCCAGGGCAACGTGATCTCCTGGGCGTCCTCCGGTCACGTCGGCTTCAAGGGTTCGCGCAAGTCGACCCCGTTCGCCGCGCAGCTGGCCGCCGAGAACGCTGCCCGCAAGGCGCAGGAGCACGGCGTCAAGAAGGTCGACGTGTTCGTCAAGGGTCCCGGCTCCGGCCGCGAGACCGCCATCCGCTCGCTGCAGGCCGCCGGCCTCGAGGTGGGCGCGATTTCCGATGTCACTCCGCAGCCGCACAACGGTTGCCGTCCGCCCAAGCGGCGGCGGGTCTAGATGCCAACCATCAACCAGCTGGTCCGTAAGGGTCGCCGGGACAAGATCGCCAAGGTGAAGACCGCGGCCCTGAAGGGCAGCCCGCAGCGCCGTGGCGTCTGCACCCGCGTCTACACCACCACTCCGAAGAAGCCGAACTCGGCGCTCCGGAAGGTGGCCCGTGTGCGCCTGACCAGCGCGGTGGAGGTCACCGCTTACATCCCGGGTGAGGGTCACAACCTGCAGGAGCACTCGATGGTGCTCGTGCGCGGCGGTCGTGTGAAGGACCTCCCCGGTGTGCGCTACAAGATCATCCGCGGCTCGCTGGACACCCAGGGAGTCAAGAACCGCAAGCAGGCTCGCAGCCGCTACGGCGCCAAGAAGGAGAAGAGCTAAATGGCACGTCTAGTAGGCGTCGACCTACCGCGCGATAAGCGTATGGAAATCGCGCTCACCTATATCTATGGCATTGGCCGGACCCGCTCCAAGGAGATCCTGGCCGCCACGGGCATCAGCCCCGAGCAACGCAGCAAGGACCTGACCGATGATCAGGTGACACAGCTGCGTGAATACATCGAAGCCACTCTCAAGGTGGAGGGTGACCTGCGCCGCGAGGTCCAGGCCGACATTCGCCGCAAGATCGAGATCGGCTGCTACCAGGGCCTGCGCCACCGCCGTGGCCTGCCGGTGCGCGGTCAGCGGACCAAGACCAATGCGCGCACCCGCAAGGGACCCAAGCGCACCATCGCCGGCAAGAAGAAGGCCAGGTAAGTGTCGTTGACCACAGAGCAGAAGAAGGAAATCCTCGCCCAGTACGGGCTGCACGAGACCGATACCGGTTCCCCCGAGGCGCAGGTCGCGATGCTGACCAAGCGCATCGTCGATCTGACCGAGCACCTCAAGACCCACAAGCACGACCACCACAGCCGTCGTGGTCTGCTGCTGCTGGTCGGCCGTCGCCGTCGTCTGCTCAAGTACGTCGCCAAGGTCGACGTCGCGCGTTACCGCTCGCTGATCGAGCGCCTGGGCCTGCGCCGCTGAATGGCTGTCAAGATCAAGCTCACCCGCCTCGGGAAGATCCGTAACCCCCAGTACCGCATCCAGGTCGCCGATGCCCGCACCCGCCGCGAAGGCCGTGCCATCGAGGTGATCGGCCGGTACCACCCGAAGGAAGAGCCCAGCCTGATCGAGATCGATTCCGAGCGCGCGCAGTACTGGCTGTCCGTTGGTGCGCAGCCGACCGATCCGGTGCTGGCCCTGCTGAAGATCACCGGTGACTGGCAGAAGTTCAAGGGTCTGCCCGGCGCTGAGGGCACCCTGAAGGTCAAGGAGCCCAAGCCGAGCAAGCTGGACCTGTTCAACGCCGCCCTGGCCGAGGCCGACGGCGCCCCCACCGGCGAGGCCATCCAGCAGAAA---AAGAAGAAGGCC---------CCCAAGAAGGCCGAGGCCGCC------GAGGCCGAGGCTCCGGCCGAAGAG------------------------------------------------------------------------------------------------------CCGGCCGCCGAGTCT------------------GCTGACGCC---------------------------GCAAGCGAATAG---GTGAGCGAGAAGAAGACG---------------------------------------------------------------------------------------------------------------------------------------AGCGCCGGGGCAGCCCCAGGACCACGGCACACCCCGGCCACCGAGCAGCCGCGTGGGCGTCGTAAGACCGCCATCGGTTACGTAGTTTCGGACAAGATGCAGAAGACCATCGTGGTCGAGCTCGAGTCCCGTAACCGGCACTCGCTGTACGGCAAGATCATCCGCACCACGTCGAAGGTCAAGGCCCACGACGAGAACGGCGACGCCGGTGTCGGCGACCGCGTCTCGCTGATGGAGACCCGTCCGACCTCCGCCACCAAGCGGTGGCGTCTGGTCGAGGTCCTCGAGAAGGCCAAGTAAATGCCACGCAGCCTCAAGAAGGGCCCGTTCATCGACGACCATCTGCTCAAGAAGGTCGACGTGCAGAACGAGAAGAACACCAAGCAGGTCATCAAGACCTGGTCGCGTCGGTCGACCATCATCCCCGACTTCATCGGCCACACCTTCGCGGTGCACGACGGGCGTAAGCACGTGCCCGTCTTCGTCACCGAATCGATGGTCGGTCACAAGCTGGGCGAGTTTGCCCCGACGCGCACCTTCAAGGGTCACATCAAGGACGACCGAAAGAGCAAGCGGCGATGAGTGGCCAATATCAAGTCGCAGGAAAAGCGCATCCGCACCAACGAGCGTGCCCGGTTGCGCAACCAGGCGACCAAGTCGTCGCTGCGTACGGCCATCCGCGGCCTGCGTGAGGCGATCGCCGAGGGCGATAAGGAGAAGGCGGGCGAGCTGCTCGTTTCCACCAGCCGCAAGCTGGACAAGGCCGTCACCAAGGGCGTCATCCACAAGAACCAGGCCGCCAACAAGAAGTCGGCGCTCGCCCTGGCTCTGAACAAGCTCTGA------
>NC_015758_Mtb_africanum 9741
ATGCCGAGTCCCACCGTCACCTCGCCGCAAGTAGCCGTCAACGACATAGGCTCTAGCGAGGACTTTCTCGCCGCAATAGACAAAACGATCAAGTACTTCAACGATGGCGACATCGTCGAAGGCACCATCGTCAAAGTGGACCGGGACGAGGTGCTCCTCGACATCGGCTACAAGACCGAAGGCGTGATCCCCGCCCGCGAACTGTCCATCAAGCACGACGTCGACCCCAACGAGGTCGTTTCCGTCGGTGACGAGGTCGAAGCCCTGGTGCTCACCAAGGAGGACAAAGAGGGCCGGCTCATCCTCTCCAAGAAACGCGCGCAGTACGAGCGTGCCTGGGGCACCATCGAGGCGCTCAAGGAGAAGGACGAGGCCGTCAAGGGCACGGTCATCGAGGTCGTCAAGGGTGGCCTGATCCTCGACATCGGGCTGCGCGGTTTCCTGCCCGCCTCGCTGGTGGAGATGCGCCGGGTGCGCGACCTGCAGCCCTACATCGGCAAGGAGATCGAGGCCAAGATCATCGAGCTGGACAAGAACCGCAACAACGTGGTGCTGTCCCGTCGCGCCTGGCTGGAGCAGACCCAGTCCGAGGTGCGCAGCGAGTTCCTGAATAACTTGCAAAAAGGCACCATCCGAAAGGGTGTCGTGTCCTCGATCGTCAACTTCGGCGCGTTCGTCGATCTCGGCGGTGTGGACGGTCTGGTGCATGTCTCCGAGCTATCGTGGAAGCACATCGACCACCCGTCCGAGGTGGTCCAGGTTGGTGACGAGGTCACCGTCGAGGTGCTCGACGTCGACATGGACCGTGAGCGGGTTTCGTTGTCACTCAAGGCGACTCAGGAAGACCCGTGGCGGCACTTCGCCCGCACTCACGCGATCGGGCAGATCGTGCCGGGCAAGGTCACCAAGTTGGTTCCGTTCGGTGCATTCGTCCGCGTCGAGGAGGGTATCGAGGGCCTGGTGCACATCTCCGAGCTGGCCGAGCGTCACGTCGAGGTGCCCGATCAGGTGGTTGCCGTCGGCGACGACGCGATGGTCAAGGTCATCGACATCGACCTGGAGCGCCGTCGGATCTCGTTGTCGCTCAAGCAAGCCAATGAGGACTACACCGAGGAGTTCGACCCGGCGAAGTACGGCATGGCCGACAGTTACGACGAGCAGGGCAACTACATCTTCCCCGAGGGCTTCGATGCCGAAACCAACGAATGGCTTGAGGGATTCGAAAAGCAGCGCGCCGAATGGGAAGCTCGGTACGCCGAGGCCGAGCGCCGGCACAAGATGCACACCGCGCAGATGGAGAAGTTCGCCGCCGCCGAGGCGGCTGGACGC------------GGCGCGGACGAT---CAGTCGTCGGCCAGT---AGCGCACCGTCGGAAAAGACCGCGGGTGGATCACTGGCCAGCGACGCCCAGCTGGCGGCCCTGCGGGAAAAACTCGCCGGCAGC---GCTTGAATGGCCGTAGTCACCATGAAGCAGCTGCTTGACAGCGGCACCCACTTCGGGCATCAGACCCGTCGCTGGAATCCCAAGATGAAGCGTTTCATCTTCACCGACCGCAACGGCATCTACATCATCGACCTGCAGCAGACGTTGACCTTCATCGATAAGGCGTACGAGTTCGTGAAAGAGACCGTCGCTCACGGTGGGTCGGTGCTCTTCGTCGGCACAAAGAAGCAGGCGCAGGAGTCGGTGGCCGCCGAAGCCACCCGGGTCGGCATGCCGTATGTGAACCAGCGCTGGCTGGGAGGCATGCTCACCAACTTCTCCACCGTGCATAAGCGGCTGCAACGCCTCAAGGAGCTTGAGGCGATGGAGCAGACCGGTGGCTTCGAGGGCCGCACCAAGAAGGAAATCTTGGGATTGACCCGCGAGAAGAACAAGCTCGAGCGCAGCCTCGGCGGCATCCGCGACATGGCCAAGGTGCCGTCGGCGATCTGGGTCGTCGACACGAACAAAGAGCACATTGCCGTCGGTGAGGCCCGCAAACTGGGCATCCCGGTCATCGCGATCCTTGACACGAACTGCGACCCCGACGAGGTCGACTACCCAATCCCAGGCAACGACGACGCGATCCGCTCGGCCGCGCTGCTGACTAGGGTGATCGCTTCCGCGGTCGCCGAGGGCCTGCAGGCCCGTGCCGGACTGGGG------CGCGCCGACGGCAAGCCGGAG---------GCCGAAGCCGCCGAGCCGCTGGCCGAATGGGAGCAAGAGCTGCTGGCCTCGGCGACAGCTTCGGCAACGCCATCAGCAACC------------------GCGTCAACAACTGCCCTCACCGACGCCCCCGCAGGCGCAACCGAACCAACCACA---------GATGCATCCTAGGTGGGCCAAAAGATCAATCCGCATGGCTTCCGGCTGGGCATCACCACCGACTGGAAGTCGCGCTGGTATGCCGACAAGCAGTATGCCGAGTACGTCAAGGAGGACGTGGCGATCCGCCGGCTGCTGTCCAGTGGCCTAGAGCGTGCTGGGATCGCCGATGTAGAGATCGAGCGGACCCGCGACCGGGTCCGGGTGGACATTCACACCGCGCGTCCGGGCATCGTCATTGGTCGGCGTGGGACCGAGGCCGACCGGATTCGTGCCGACCTGGAAAAGCTGACCGGCAAGCAGGTCCAGCTCAACATCCTGGAGGTCAAAAACCCGGAGTCGCAAGCGCAATTAGTGGCCCAGGGGGTAGCCGAGCAGTTGAGCAACCGGGTGGCGTTCCGCCGCGCAATGCGCAAGGCGATCCAGTCGGCGATGCGTCAGCCCAACGTCAAGGGAATCCGGGTGCAGTGCTCGGGCCGCCTCGGCGGCGCGGAAATGAGCCGCTCGGAGTTCTACCGCGAGGGCCGCGTCCCGCTGCACACCTTGCGGGCAGATATCGACTACGGCCTATACGAGGCCAAGACCACCTTCGGCCGGATCGGTGTGAAGGTGTGGATCTACAAGGGTGACATCGTGGGCGGCAAACGTGAATTGGCTGCCGCCGCGCCA------------GCGGGCGCCGACCGTCCGCGCCGTGAGCGGCCGTCGGGCACGCGCCCCCGTCGCAGCGGTGCTTCGGGCACCACGGCGACCGGTACCGACGCGGGTCGGGCCGCGGGTGGCGAAGAGGCC------------------------------------GCGCCTGACGCCGCAGCGCCCGTTGAAGCGCAGAGCACGGAGAGCTGAATGGCTCGTTACACCGGACCCGTCACCCGCAAATCACGGCGGTTGCGCACCGACCTCGTCGGTGGCGACCAGGCCTTCGAGAAGCGTCCCTACCCGCCCGGCCAACACGGTCGCGCGCGGATCAAGGAAAGCGAATATCTGCTTCAGCTGCAGGAGAAGCAGAAGGCCCGTTTCACATACGGCGTAATGGAAAAGCAGTTCCGCCGCTACTACGAAGAGGCCGTGCGGCAGCCCGGCAAGACGGGTGAAGAACTGCTGAAGATCCTCGAAAGCCGGCTGGACAACGTCATCTACCGTGCCGGGCTGGCGCGCACCCGGCGGATGGCTCGCCAGCTGGTCAGCCACGGGCATTTCAACGTCAACGGCGTGCACGTCAACGTCCCCAGTTACCGGGTGTCGCAGTACGACATCGTCGACGTGCGGGACAAGTCCCTGAACACGGTGCCGTTCCAGATTGCCCGGGAGACGGCGGGCGAGCGTCCGATCCCGAGCTGGCTGCAAGTGGTGGGGGAGCGGCAACGCGTCCTGATCCACCAGCTACCCGAGCGCGCGCAGATCGACGTCCCACTCACCGAGCAGCTGATCGTCGAGTACTACTCAAAGTAAATGGCGGAGCAGCCGGCCGGACAGGCAGGC------------------------ACTACCGACAACCGTGAC---------------------------GCACGGGGTGAT------CGGGAGGGCCGG------CGCCGCGACAGCGGCCGC---GGCAGT------CGT---GAACGGGAT---GGCGAGAAGAGCAACTATCTAGAGCGGGTCGTCGCCATCAACCGCGTCTCCAAGGTGGTCAAGGGTGGTCGGCGCTTCAGCTTCACCGCTTTGGTCATCGTGGGCGACGGTAACGGGATGGTCGGTGTCGGCTACGGCAAGGCCAAGGAAGTACCGGCCGCGATCGCCAAGGGCGTCGAAGAGGCGCGCAAAAGCTTCTTCCGGGTACCGCTGATCGGCGGCACCATCACGCACCCGGTGCAGGGCGAGGCGGCCGCCGGTGTGGTGTTGCTACGGCCGGCCAGCCCGGGTACCGGTGTGATCGCCGGTGGTGCGGCCCGCGCGGTGCTGGAATGTGCGGGGGTGCACGACATCTTGGCCAAGTCGCTGGGCAGTGACAACGCGATCAATGTGGTGCACGCCACCGTGGCCGCGCTCAAGCTGCTGCAGCGTCCGGAGGAGGTGGCGGCGCGCCGCGGTTTGCCGATAGAGGACGTCGCCCCGGCCGGGATGCTGAAGGCGCGTCGGAAAAGTGAAGCGCTGGCC------------GCCAGCGTT------TTGCCGGATAGA------------ACGATATAG------ATGCGTCCATACGAAATCATGGTCATCCTCGACCCGACCCTCGACGAACGCACCGTAGCCCCGTCCTTGGAGACGTTCCTCAACGTCGTCCGTAAGGACGGCGGAAAAGTCGAAAAGGTGGACATCTGGGGCAAGCGTCGGCTGGCGTACGAGATCGCCAAGCATGCCGAAGGCATCTACGTGGTGATCGACGTGAAAGCCGCCCCGGCGACGGTGTCCGAACTCGACCGCCAGCTCAGCCTCAACGAGTCGGTGTTGCGCACCAAGGTAATGCGCACCGACAAGCACTAAATGCCACGCAAGGGGCCCGCGCCCAAGCGTCCGTTGGTCAACGACCCGGTCTACGGATCGCAGTTGGTCACCCAGTTGGTGAACAAGGTTCTGTTGAAGGGGAAAAAATCGCTGGCCGAGCGCATTGTTTATGGTGCGCTTGAGCAAGCTCGCGACAAGACCGGCACCGATCCGGTGATCACCCTCAAGCGGGCTCTCGACAATGTCAAACCCGCCCTGGAGGTGCGCAGCCGTCGCGTCGGCGGCGCGACCTATCAGGTGCCTGTCGAGGTGCGCCCCGACCGGTCGACCACGCTGGCGCTGCGCTGGCTCGTCGGCTACTCGCGGCAACGCCGTGAGAAGACGATGATCGAGCGCCTGGCAAATGAGATCCTGGATGCCAGCAATGGCCTTGGGGCCTCCGTCAAGCGGCGTGAGGACACCCACAAGATGGCCGAGGCGAACCGAGCCTTTGCGCATTATCGCTGGTGAATGACGATGACGGACCCGATCGCAGACTTTTTGACCCGTCTGCGTAACGCCAACTCGGCGTATCACGACGAGGTCAGCTTGCCGCACTCCAAGCTCAAGGCCAACATCGCGCAGATTCTCAAGAACGAGGGGTACATCAGCGACTTCCGAACCGAGGACGCTCGGGTCGGTAAATCGCTGGTTATCCAGCTCAAGTACGGCCCTAGCCGGGAGCGCAGCATCGCCGGGTTGCGGCGGGTGTCCAAGCCCGGCCTGCGGGTGTACGCGAAATCCACCAATCTGCCGCGGGTGCTCGGCGGCCTGGGCGTGGCGATCATCTCGACCTCCTCGGGCCTGCTGACTGACCGGCAGGCAGCTAGACAGGGCGTGGGCGGCGAAGTCCTCGCATATGTCTGGTGAATGACCGAAACCACCCCA---------------------------------------------------------------------------------------GCCCCGCAAACCCCGGCGGCCCCGGCCGGGCCCGCACAATCGTTCGTGTTGGAGCGGCCCATCCAGACCGTTGGGCGCCGTAAGGAGGCCGTGGTACGAGTGCGGCTGGTGCCCGGCACCGGCAAGTTCGACCTCAACGGCCGCAGCTTGGAGGACTACTTCCCAAACAAGGTGCACCAGCAGTTGATCAAGGCACCCCTGGTCACCGTGGATCGGGTGGAAAGTTTCGACATCTTTGCCCACCTGGGCGGCGGCGGCCCGTCGGGTCAGGCCGGCGCGCTGCGCCTGGGTATCGCCCGGGCATTGATTCTGGTATCGCCGGAGGACCGGCCCGCGCTGAAGAAGGCCGGCTTCTTGACCCGTGATCCACGCGCCACCGAGCGCAAGAAGTACGGCCTGAAGAAGGCCCGCAAGGCGCCCCAGTACAGCAAGCGCTGAGTGGCGGGACAGAAGATCCGCATCAGGCTGAAGGCCTACGACCATGAGGCCATTGACGCTTCGGCGCGCAAGATCGTCGAAACCGTCGTCCGCACCGGTGCCAGCGTCGTAGGGCCGGTGCCGCTACCGACTGAGAAGAACGTGTATTGCGTCATCCGCTCACCGCATAAGTACAAGGACTCGCGGGAGCACTTCGAGATGCGCACACACAAGCGGTTGATCGACATCATCGATCCCACGCCGAAGACCGTTGACGCGCTCATGCGCATCGACCTTCCGGCCAGCGTCGACGTCAACATCCAGTAGATGCCACCAGCAAAAAAA---------GGGCCGGCAACGTCGGCT------AGGAAGGGCCAG---------AAGACCCGCCGGCGGGAGAAGAAGAACGTCCCGCACGGCGCCGCCCACATCAAGAGCACGTTCAACAACACGATCGTGACCATCACCGACCCGCAAGGCAACGTCATTGCCTGGGCATCGTCGGGGCACGTCGGCTTCAAGGGTTCCCGGAAATCGACCCCGTTTGCGGCCCAGCTGGCCGCGGAGAACGCCGCTCGCAAGGCCCAAGACCACGGGGTGCGCAAGGTCGACGTGTTCGTCAAGGGCCCGGGCTCGGGCCGCGAGACCGCGATCCGGTCGCTGCAGGCCGCCGGCCTGGAGGTGGGCGCGATCTCGGATGTCACCCCCCAGCCGCATAACGGTGTCCGGCCCCCCAATCGCCGGCGCGTCTAGATGCCAACCATCCAGCAGCTGGTCCGCAAGGGTCGTCGGGACAAGATCAGTAAGGTCAAGACCGCGGCTCTGAAGGGCAGCCCGCAGCGTCGTGGTGTATGCACCCGCGTGTACACCACCACTCCGAAGAAGCCGAACTCGGCGCTTCGGAAGGTTGCCCGCGTGAAGTTGACGAGTCAGGTCGAGGTCACGGCGTACATTCCCGGCGAGGGCCACAACCTGCAGGAGCACTCGATGGTGCTGGTGCGCGGCGGCCGGGTGAAGGACCTGCCTGGTGTGCGCTACAAGATCATCCGCGGTTCGCTGGATACGCAGGGTGTCAAGAACCGCAAACAGGCACGCAGCCGTTACGGCGCTAAGAAGGAGAAGGGCTGAATGGCTCGACTCGTCGGCGTCGACCTGCCGCGCGATAAGCGGATGGAGGTCGCCCTGACCTACATCTTTGGCATCGGCCGTACCCGCTCGAACGAAATCCTGGCGGCCACCGGCATTGACCGGGATCTGCGCACCAGAGATCTCACCGAAGAACAGCTGATCCACCTGCGCGACTACATCGAAGCGAACCTGAAGGTGGAGGGTGACCTGCGCCGCGAGGTACAGGCCGACATCCGTCGCAAGATCGAGATTGGCTGCTATCAGGGGTTGCGGCACCGCCGCGGTATGCCGGTACGCGGCCAGCGGACAAAAACCAACGCGCGGACCCGCAAAGGCCCCAAGCGCACCATCGCAGGCAAGAAGAAGGCTAGGTAAGTGGCGCTGACAGCCGAGCAAAAAAAGGAGATTCTGCGCTCCTACGGCCTGCATGAGACCGATACCGGATCCCCGGAAGCACAGATCGCGTTGCTGACCAAACGCATCGCCGACCTCACCGAGCATCTCAAGGTGCACAAGCACGACCATCATTCGCGGCGAGGACTGCTGTTGCTGGTGGGCCGGCGGCGCCGGCTGATCAAGTACATTTCCCAGATCGATGTGGAGCGTTATCGTTCACTCATCGAGCGGCTGGGCCTGCGTCGCTGAATGGCTGTGAAGATCAAGCTCACTCGGCTTGGCAAGATCCGCAATCCTCAGTACCGCGTCGCCGTCGCCGATGCGCGCACCCGCCGCGACGGCCGAGCGATCGAGGTAATCGGCCGGTACCACCCCAAAGAAGAGCCGAGTCTCATCGAGATCAACTCCGAGCGTGCCCAGTACTGGCTCTCGGTGGGTGCTCAGCCCACCGAGCCCGTCCTCAAGCTGCTGAAGATCACCGGGGATTGGCAGAAGTTTAAGGGCCTACCTGGCGCTCAGGGCCGGTTGAAGGTCGCCGCACCCAAGCCCAGCAAGCTCGAGGTGTTCAACGCCGCGTTGGCCGCCGCCGACGGTGGTCCTACCACCGAGGCCACCAAACCGAAG---AAGAAGTCGCCG---------GCCAAAAAGGCTGCCAAGGCT---------GCTGAGCCAGCGCCGCAGCCT---------------------------------------------------------------------------GAGCAGCCGGACACG---CCGGCG---CTGGGTGGCGAGCAG------------------GCCGAGCTG------------ACG------------GCGGAAAGCTGAGTGATGGCAGAGGCTAAGACCGGCGCGAAGGCGGCGCCT------AGGGTGGCTAAGGCCGCCAAGGCGGCCCCC------AAGAAGGCCGCACCCAAC---GACGCTGAGGCCATAGGT------------------------------GCGGCCAACGCGGCAAACGTTAAGGGGCCCAAGCACACTCCGCGTACTCCGAAGCCACGCGGCCGCCGCAAGACACGAATCGGCTATGTGGTGAGCGACAAAATGCAGAAGACCATTGTGGTGGAGCTGGAAGACCGCATGCGGCACCCGCTATACGGCAAGATCATCCGGACCACTAAGAAGGTCAAGGCACACGACGAAGACAGCGTTGCCGGCATTGGCGACCGTGTCTCGCTGATGGAGACGCGTCCGCTGTCGGCGACCAAGCGCTGGCGGCTCGTCGAGATCCTCGAGAAGGCTAAGTAAATGCCACGCAGCCTGAAGAAGGGCCCGTTCGTCGACGAGCATCTGCTCAAGAAGGTCGATGTCCAGAACGAGAAGAACACCAAGCAGGTCATCAAGACCTGGTCGCGTCGGTCGACCATCATTCCGGACTTCATCGGCCATACCTTTGCGGTGCACGACGGCCGCAAGCACGTCCCCGTGTTCGTCACCGAATCGATGGTGGGCCACAAACTTGGTGAGTTCGCGCCGACACGCACCTTCAAGGGCCACATTAAAGACGACCGAAAGAGCAAGCGGCGATGAGTGGCCAACATCAAGTCGCAGCAGAAGCGCAACCGCACCAACGAGCGCGCCCGGCTGCGCAACAAGGCGGTGAAGTCCTCGCTTCGTACCGCTGTCCGTGCCTTCCGCGAAGCTGCCCATGCAGGCGACAAGGCAAAGGCCGCGGAACTGCTGGCGTCGACCAACCGCAAGCTGGACAAGGCGGCCAGCAAGGGCGTGATCCACAAAAACCAGGCCGCCAACAAGAAGTCGGCACTGGCCCAGGCGCTCAACAAGCTCTGA------
>NZ_LR134356_Mycolicibacterium_aurum 9741
ATGCCAAGTCCCTCCGTCACGTCTCCGCAAGTAGCCCTCAACGACATCGGCTCCGCGGAGGATTTCCTCGCCGCCATCGACAAGACCATCAAATACTTCAACGATGGCGACATCGTCGAAGGGACCATCGTCAAGGTCGATCGCGATGAAGTCTTGCTCGACATCGGCTACAAGACCGAAGGTGTCATCCCTTCCCGCGAGCTCTCCATCAAGCACGACGTCGACCCCAATGAGGTTGTGTCCGTCGGCGACGAGGTCGAAGCTCTCGTTCTCACCAAAGAGGACAAAGAAGGCCGCCTCATCCTGTCCAAGAAGCGCGCTCAGTACGAGCGGGCCTGGGGCACCATCGAGGAGCTCAAGGAGAAGGACGAGGCCGTCAAGGGCACCGTCATCGAGGTCGTCAAGGGCGGCCTGATCCTCGACATCGGCCTGCGCGGCTTCCTGCCCGCGTCGCTGGTCGAGATGCGTCGCGTCCGCGATCTTCAGCCGTACATCGGCAAGGAGATCGAGGCCAAGATCATCGAGCTCGACAAGAACCGCAACAACGTGGTGCTGTCGCGCCGCGCATGGCTGGAGCAGACGCAAAGCGAAGTTCGTAGTGAGTTCTTGAACCAGCTCACCAAGGGCGCCATCCGCAAGGGTGTCGTGTCCTCCATCGTCAACTTCGGCGCGTTCGTCGATCTCGGCGGTGTCGACGGCCTGGTTCACGTCTCCGAGCTGTCGTGGAAGCACATCGACCATCCGTCCGAGGTCGTCCAGGTCGGCGACGAGGTCACCGTCGAGGTACTCGACGTCGACATGGATCGCGAGCGGGTGTCGTTGTCGCTCAAGGCAACTCAGGAAGACCCGTGGCGTCACTTCGCCCGTACCCACGCGATCGGTCAGATCGTTCCGGGCAAGGTCACCAAGCTGGTGCCGTTCGGTGCATTCGTCCGCGTCGAAGAGGGCATCGAGGGTCTGGTGCACATCTCCGAGCTGTCCGAGCGTCACGTCGAGGTTCCGGACCAGGTGGTCCAGGTCGGCGACGACGCGATGGTCAAGGTCATCGACATCGACCTGGAGCGTCGCCGGATCTCGCTGAGCCTCAAGCAGGCCAACGAGGACTACTCCGACGAGTTCGAGGCCTGGAAGTACGGCATGGCCGACAGCTACGACGATGCGGGCAACTACATCTTCCCCGAGGGCTTCGACGCCGACACCAACGAGTGGCTCGAAGGCTTCGAGAAGCAGCGTGACGAGTGGGAGGCGCGGTACGCCGAGGCCGAGCGCCGCCACAAGATGCACACTGCACAGATGGAGAAGTTCGCCGCTGCCGAGGCTGCCGAGGCT------------GCCAAGCCGGCC---AGCAGCGCTTCGTCG---TCCCGCTCGGAGGAGCCGTCCAGCGGTGGCTCCCTGGCCAGCGATGCCCAGCTCGCTGCTCTGCGTGAGAAGCTCGCAGGCAAC---GCCTAAATGGCTGTTGTAACCATGAAGCAGCTGCTTGACAGCGGCACTCACTTCGGGCATCAGACCCGTCGCTGGAATCCCAAGATGAAGCGGTTCATCTTCACCGACCGCAACGGCATCTACATCATCGACCTGCAGCAGACGCTGACCTACATCGACTCGGCCTACGAGTTCGTCAAGGAAACCGTTGCGCACGGCGGATCGATCATGTTCGTCGGCACCAAGAAGCAGGCGCAGGAGTCCATCGCCCAGGAGGCGACCCGCGTCGGCATGCCGTACGTGAACCAGCGCTGGCTGGGCGGCATGCTCACCAACTTCCAGACCGTGCACAAGCGCCTTCAGCGGATGAAGGAGCTTGAGGCGATGGAGCAGACCGGTGGCTTCGAGGGTCGCACCAAGAAGGAAATCCTGATGCTCACGCGCGAGAAGAACAAGCTCGAGCGCAGCCTCGGCGGTATTCGCGACATGGCGAAGGTGCCCTCGGCCATCTGGGTCGTCGATACCAACAAGGAGCACCTCGCGGTTGCCGAGGCCCGCAAGCTGAACATCCCGATCATCGCGATCCTGGACACCAACTGCGACCCTGACCTCGTCGACTACCCGATCCCGGGCAACGACGACGCCATCCGCTCCGCCGCGCTGCTGACCAAGGTGGTGGCCTCAGCGGTCGCCGAAGGTCTGCAGGCACGGTCGGGCGCCGGCGCCAACAAGGCCGAGGCCGGCCAGGAT---------GGGCAGGCCGCCGAGCCGCTGGCCGAATGGGAGCAGGAACTGCTGGCCGGTGCCACCACCGCCGCCCCCGAGGCCGCTGCT------------------------------GCGGCACCCGAGGCCGCGGCAACCGAGGTAGCCGCTCCCGAG---------GCCACCTCCTAAGTGGGCCAGAAGATCAATCCCCACGGATTCCGCCTCGGTATCACCACCGACTGGAAGTCTCGCTGGTACGCCGACAAGCAGTACGCGGACTACATCAAGGAAGATGTCGCCATCCGCAAGCTGCTGGCCACCGGCCTGGAGCGCGCCGGCATCGCCGACGTGGAGATCGAGCGCACCCGTGACCGCGTGCGGGTGGACATCCACACCGCGCGTCCGGGCATCGTCATCGGTCGCCGCGGCACCGAGGCCGACCGCATCCGCACCGACCTGGAGAAGCTGACCAAGAAGCAGGTCCAGCTCAACATCCTCGAGGTCAAGAACCCCGAGTCGGTGGCCCAACTGGTCGCCCAGGGTGTGGCCGAGCAGCTGAGCAACCGTGTGGCGTTCCGCCGCGCGATGCGCAAGGCGATCCAGTCGGCGATGCGTCAGCCCAACGTCAAGGGCATCCGGGTGCAGTGCTCGGGTCGCCTCGGCGGCGCCGAGATGAGCCGCTCGGAGTTCTACCGCGAAGGTCGGGTGCCGCTGCACACGCTGCGTGCGGACATCGACTACGGCCTCTACGAGGCCAAGACCACCTTCGGCCGCATCGGCGTGAAGGTCTGGATCTACAAGGGTGACATCGTCGGTGGCAAGCGTGAGCTGTCCGCCGCCGCACCC---------------GCCGCGGACCGTCCGCGTCGTGAGCGTCCCACCGGTACCCGGCCCCGCCGCAGCGGCGCGTCCGGCACCACCGCGACGAGCACCGACGCCGGTCGTGCCGCAACTGAAGAGGCACCC------------------GCCGTCGCCGAG---GCCACCACTGGCACCGAGGCAGCCGCGGGTACTGAGAGCACGGAGAGCTAGATGGCTCGTTATACCGGACCCGTCACCCGTAAGTCGCGTCGTCTCGGCGTCGACCTCGTCGGTGGAGACCAGTCCTTCGAGAAGCGCCCCTACCCGCCCGGTCAGCACGGCCGCGCGCGGATCAAGGAGAGCGAGTACCGCCAGCAGCTGCAGGAGAAGCAGAAGGCCCGCTTCAGCTACGGGGTGATGGAGAAGCAGTTCCGCCGTTACTACGAAGAGGCCAACCGTCTTCCGGGCAAGACCGGTGACAACCTGCTGCGCATCCTGGAGAGCCGGCTGGACAACGTCGTGTACCGCGCGGGCCTGGCCCGGACGCGTCGCATGGCGCGTCAGCTGGTCAGCCACGGCCACTTCACCGTCAACGGTGTGAAGGTCGACGTCCCCAGCTACCGGGTCTCGCAGTACGACATCATCGACATCAAGGACAAGTCGATCAACACCTTGCCGTTCGAGGTGGCCCGCCAGACTGCCGGCGAGCGCCCGATTCCGGGCTGGCTGCAGGTCGTCGGCGAGCGTCAGCGGATCCTCGTGCACCAGTTGCCCGAGCGTGCGCAGATCGACATCCCGCTCACCGAGCAGCTCATCGTCGAGCTCTACTCGAAGTAGATGGCCGAGCAGGCTGCAGGAGCCGGCGGGCCG---------------------TCGAGCGACGGCCGCGGT------------------------GGCGGACGCGACGAC------CGTGGAGGCCGTGGA---CGCCGTGACGATCGTGGTGGCCGTGGA------------GGACGCGACGACCGCGAGAAGAGCAACTACATCGAGCGCGTCGTCACGATCAACCGCGTGTCGAAGGTGGTCAAGGGTGGTCGCCGGTTCAGCTTCACCGCGCTGGTGATCGTCGGCGACGGCAAGGGCATGGTCGGTGTCGGCTACGGCAAGGCCAAGGAAGTTCCCGCCGCGATCGCCAAGGGCGTCGAAGAGGCTCGCAAGAACTTCTTCCGTGTCCCGCTGATCGGTGGCACCGTGGTCCACCCCGTCCAGGGTGAGGCTGCTGCCGGTGTCGTGATGCTGCGTCCGGCCAGCCCCGGTACCGGCGTCATCGCCGGCGGTGCGTGCCGCGCGGTGCTGGAATGCGCCGGCGTGCACGACGTGCTGGCGAAGTCGCTGGGCAGTGACAACGCGATCAACGTGGTGCACGCCACGGTTGCCGCGCTGAAGCTGCTGCAGCGTCCCGAAGAGGTCGCGGCGCGCCGTGGCCTGCCTATCGAGGATGTAGCGCCTGCAGGCATGCTCAGGGCTCGCCGTGAGGCCGAGGCCCTGGCC------------GCCACCGCG------GCGCGTGAAGGA------------ACGGCGTAA------ATGCGTCCATACGAAATCATGGTCATTCTCGACCCCACTCTCGACGAACGTACTGTTGCTCCGTCGTTGGAGACGTTTCTGAACGTCATCCGCAAGGACGGCGGCAGTGTCGACAAGGTTGACATCTGGGGACGACGCCGGCTGGCGTACGAGATCGCCAAGCATGCCGAGGGCATCTACGCGATCGTCGATGTGAAGGCCGAACCGGCCACCGTGTCCGAGCTGGATCGCCAGCTCAACCTGAACGAGTCCGTGCTGCGGACCAAGGTCATGCGGACGGACAAGCACTAAATGCCACGCAAGGGACCCGCACCCAAGCGTCCGTTGGTCAACGATCCGGTCTACGGATCGCAGCTGGTCACCCAGCTGGTCAACAAGGTGCTGCTCGATGGGAAGAAATCGCTGGCAGAACGCATTGTTTATGGTGCGCTCGAGCAGGCTCGCGAGAAGACCGGCACCGACCCGGTCGTGACCCTCAAGCGTGCGATGGACAACGTCAAGCCCGCCCTCGAGGTGCGTAGCCGCCGTGTCGGTGGCGCCACCTACCAGGTCCCGGTCGAGGTGCGCCCCGAGCGTTCCACGACGCTGGCACTGCGCTGGCTGGTCGGATTCTCCAAGCAGCGCCGTGAGAAGACCATGGTCGAGCGCCTCGCGAACGAACTCCTCGACGCGAGCAATGGACTGGGCGCCGCTGTGAAGCGTCGCGAAGATGTCCACAAGATGGCCGAGGCCAACCGCGCCTTCGCGCACTACCGCTGGTGAATGACCATGACGGATCCGATCGCAGACTTCTTGACTCGTCTGCGCAACGCCAATTCGGCGTATCACGACGAAGTGACCTTGCCGCACAGCAAGATCAAGGCCAACATGGCTGAAATCCTCAAGCGCGAGGGCTACATCAGCGATTACCGCACCGAGGATGCCCGCGTGGGCAAGTCGCTGGTGGTTCAGCTGAAGTACGGCCCCAGCCGGGAACGCAGCATCGCGGGCCTGCGCCGGGTGTCCAAGCCCGGTCTGCGCGTCTATGCGAAGTCCACCAACCTGCCGCGTGTGCTCGGCGGGCTCGGTGTGGCGATCATTTCCACGTCGTCCGGTCTGAGGACCGACCGCCAGGCATCCCGCGAGGGTGTCGGCGGCGAAGTCCTCGCGTACGTGTGGTGAATGACCGAAACTGAACTCACCGACACCCCG---GAGACCACCGAGGCCGTCGAGACCACCGAGGCTGTCGAG---------ACCACCGAGGTTGCCGAG------CCTGACGTCACCGCCGAGGCCGAGGTGGCCCAGCGCGAGCCCGTCATCATCGATCGGCCCATCCAGACCGTCGGTCGCCGCAAGGAGGCCGTCGTCCGCGTCCGCCTGGTGCCCGGCACCGGCCAGTTCCATCTCGACGGCCGCACGTTGGAGGCGTACTTCCCCAACAAGGTGCACCAGCAGCTCATCAAGGCACCGCTGGTGACCGTCGATCGCGTCGACAGCTTCGACGTCTACGCGCACCTCGACGGCGGCGGCCCGTCCGGCCAGGCCGGCGCGCTGCGTCTGGCGATCGCCCGCGCCCTGATCATCGTGCAGCCGGAAGACCGGCCCGCGCTGAAGAAGGCCGGGTTCCTCACCCGCGACCCGCGTGCCATCGAGCGCAAGAAGTACGGCCTCAAGAAGGCGCGTAAGGCGCCTCAGTACAGCAAGCGCTGAGTGGCGGGACAAAAGATCCGCATCAGGCTCAAGGCCTACGACCATGAGGCCATCGATGCCTCTGCGCGCAAGATCGTCGAGACGGTCACCCGGACGGGCGCCAGCGTGGTCGGCCCTGTGCCGCTTCCGACTGAGAAGAACGTGTACTGCGTCATTCGGTCCCCGCACAAGTACAAGGACTCGCGGGAGCACTTCGAGATGCGTACCCACAAGCGGTTGATCGACATCCTCGACCCGACGCCGAAGACCGTTGACGCCCTCATGCGCATCGATCTGCCGGCCAGCGTCGACGTCAACATCCAGTAGATGGCACAAGCAAAGAAG---------GGC------GGCGCCCCC------AAGAAGGGGCAG---------AAGACCCGTCGCAAGGAAAAGAAGAACGTCCCGCACGGCGCCGCGCACATCAAGAGCACGTTCAACAACACGATCGTGTCGATCACGGATCCGCAGGGCAACGTCATCGCCTGGGCATCCTCGGGCCACGTGGGCTTCAAGGGCTCGCGTAAGTCCACCCCGTTCGCCGCCCAGCTGGCCGCCGAGAACGCTGCCCGCAAGGCGCAGGAGCACGGCGTCAAGAAGGTCGATGTCTTCGTGAAGGGCCCGGGTTCGGGTCGTGAGACCGCCATCCGTTCACTGCAGGCCGCCGGCCTCGAGGTGGGCGCGATCGCCGATGTCACCCCGCAGCCGCACAACGGTTGCCGTCCGCCCAAGCGGCGCCGGGTCTAGATGCCAACCATCAACCAGCTGGTCCGTAAGGGTCGCCGCGACAAGATCGCCAAGGTGAAGACCGCGGCACTCAAAGGCAGCCCACAGCGCCGCGGCGTGTGCACTCGCGTGTACACCACGACCCCGAAGAAGCCGAACTCGGCGCTTCGCAAGGTCGCTCGCGTGCGCCTGACCAGCGCGGTCGAGGTCACTGCCTACATCCCCGGTGAGGGTCACAACCTGCAGGAGCACTCGATGGTGCTGGTGCGCGGTGGTCGTGTGAAGGACCTCCCGGGTGTGCGCTACAAGATCATCCGCGGATCTCTGGACACGCAGGGCGTGAAGAACCGCAAGCAAGCCCGCAGCCGTTACGGCGCGAAGAAGGAGAAGAGCTGAATGGCACGTCTCATGGGCGTTGATCTTCCGCGCGACAAGCGCATGGAGATCGCGCTGACCTACATCTACGGCATCGGCCGTACCCGCTCCCAGGAAATCCTGGAAGGCACCGGCATCAGCCGGGACCTGCGCACCAAGGACCTCACCGACGACCAGGTGACCCAGCTGCGCGACTACATCGAGGGCAACCTCAAGGTGGAAGGTGATCTGCGCCGCGAGGTTCAGGCCGACATCCGCCGAAAGATCGAGATCGGCTGCTACCAGGGCCTGCGGCACCGCCGCGGCCTGCCGGTGCGCGGTCAGCGGACCAAGACCAATGCGCGCACCCGCAAGGGCCCCAAGCGCACCATCGCCGGCAAGAAGAAGGCCAGGTAAGTGGCGCTCACCACCGAGCAGAAGAAAGAAATCCTCGGCCAGTACGGCCTGCACGACACCGACACCGGTTCGCCGGAGGCCCAGGTCGCGATGCTGACCAAGCGGATCTCCGACCTCACCGAGCACCTGAAGTTCCACAAGCACGATCACCACTCGCGTCGCGGACTGCTGCTGCTCGTCGGCCGTCGCCGTCGGCTGCTCAAGTACATCGCGCAGGTCGACGTCGCGCGCTACCGCTCGCTGATCGAGCGCCTGGGCCTGCGCCGCTGAATGGCTGTCAAGATCAAGCTCGCCCGCTTCGGGAAGATCCGCAATCCTCAGTACCGCATCGCCGTCGCCGATGCGCGCAACCGTCGCGACGGTCGCGCCATCGAGGTCATCGGCCGGTACCACCCGAAGGAAGACCCCAGCGTCATCGAGATCGACTCCGAGCGCGCGCAGTACTGGCTCGGCGTGGGCGCCCAGCCCACCGAACCGGTTCTGCAGCTGCTCAAGATCACCGGTGACTGGCAGAAGTTCAAGGGGCTTCCCGGCGCCGAGGGCACGCTGAAGCACAAGGAGCCCAAGCCGTCCAAGCTGGACCTGTTCAACGCCGCGCTCGCCGAGGCCGACGGTGGCCCCGGTACCGAGGCCACCACGCCCAAGAAGAAGAAGGCGCCG---------GCCAAGAAGGACGAGCCGGCC---------GCCGAGGCAGCTGCGGCACCGGCCGAGACT---------------------------------------------------------------------------------------------GAAGCCGCCGCCGAG------------------TCCGACGCC------------CCC------------GCCGCCGAATGA------------------------------------------------------------------------------------------------------------------------------------------------------------ATGGCAGATACCAAGAAGGGCGAGAAGCACACGCCCCGCACGGAGGAGACCCGGGGCCGTCGCAAGACGGCGATCGGCTACGTCGTGTCCGACAAGATGCAGAAGACCATCGTGGTCGAGCTCGAGTCGCGCAAGAGCCACCCGTTGTACGGCAAGATCATTCGCACCACCACGAAGGTCAAGGCGCACGACGAGAACGAGTCTGCCGGCGTCGGCGACCGCGTCTCGCTGATGGAGACCCGGCCGCTGTCGGCGACCAAGCGCTGGCGCCTCGTCGAGGTCCTCGAGCGCGCCAAGTAAATGCCACGCAGCCTGAAGAAGGGCCCGTTCGTCGACGACCATCTGCTCAAGAAGGTCGACGTCCAGAACGACAAGAACACCAAGCAGGTCATCAAGACCTGGTCCCGTCGCTCCACCATCATCCCGGACTTCATCGGGCACACCTTCGCCGTCCACGACGGTCGCAAGCATGTCCCGGTGTTCGTCACCGAGGCGATGGTCGGCCACAAGCTGGGCGAGTTCGCTCCCACCCGGACGTTCAAGGGTCACATCAAGGACGACCGGAAGTCCAAGAGGCGCTAGGTGGCCAACATCAAGTCGCAGCAGAAGCGGATCCTCACCAACGAGCGCCGCAGGGTGCGCAACAAGTCGGTGAAGTCGTCGCTGCACACGGCGGTCCGCGGATTCCGGGAGGCCATCGAGGCCGGCGACAAGGACAAGGCGGGCGAGCTGCTGGTCTCCACCAGCCGCAAGCTGGACAAAGCCGCCAGCAAGGGCGTCATTCACAAGAACCAGGCCGCCAACCGCAAGTCGGCGCTGGCCAAGGCCCTGCACAAGATCTGA------
>NC_008769_Mtb_bovis 9741
[truncated: 29,304 more chars]
